# Supplementary material for: Dynamic and reversible DNA methylation changes induced by genome separation and merger of polyploid wheat
Source: BMC Biol. 2020 Nov 20;18:171. doi: 10.1186/s12915-020-00909-x (PMC7679994; doi:10.1186/s12915-020-00909-x)
Supplement: Supplementary file 2 — Additional file 2. Supplementary Tables. [file 12915_2020_909_MOESM2_ESM.xlsx]

## Sheet: Table S1
Table S1. Transcriptomes data used in this study
material		Total reads	Mapping reads	Unique mapping
T.durum	Rep1	90940992	82004837	73093029
	Rep2	111189775	97083332	86468114
	Rep3	140607742	126130325	112352585
Ae.tauschii	Rep1	41150033	37246776	34550581
	Rep2	29813779	26424971	24650591
	Rep3	130718411	114571642	105857515
NHW	Rep1	82762376	74301561	64599785
	Rep2	85430569	75483265	65287300
	Rep3	96709587	85571989	74248228
ETW	Rep1	64826264	58733794	52589076
	Rep2	28096678	47404370	42424369
	Rep3	57103789	51076718	45, 168,706
RHW	Rep1	87512123	79960402	68300581
	Rep2	128948367	119732845	101150299
	Rep3	188945610	175717068	150797756

## Sheet: Table S2
Table S2. DEGs between NHW and ETW
Gene	ETW	NHW	diff
TraesCS1A01G000300	4.16011	19.8336	ETW<NHW
TraesCS1A01G000400	0.61992	29.7708	ETW<NHW
TraesCS1A01G000900	1.90656	30.0879	ETW<NHW
TraesCS1A01G011100	3.086	7.14821	ETW<NHW
TraesCS1A01G018200	0.0211979	0.461295	ETW<NHW
TraesCS1A01G026000	0.592995	1.61421	ETW<NHW
TraesCS1A01G028600	2.60786	5.96695	ETW<NHW
TraesCS1A01G028700	2.60786	5.96695	ETW<NHW
TraesCS1A01G028800	2.60786	5.96695	ETW<NHW
TraesCS1A01G029100	2.60786	5.96695	ETW<NHW
TraesCS1A01G029400	0.203109	0.794343	ETW<NHW
TraesCS1A01G029900	0.25148	0.622414	ETW<NHW
TraesCS1A01G033000	18.127	40.8763	ETW<NHW
TraesCS1A01G033300	4.57657	11.9373	ETW<NHW
TraesCS1A01G033500	3.36168	12.9295	ETW<NHW
TraesCS1A01G039500	0.172068	0.503103	ETW<NHW
TraesCS1A01G044000	0.013107	0.405352	ETW<NHW
TraesCS1A01G050400	0.246335	0.808472	ETW<NHW
TraesCS1A01G050600	111.748	237.463	ETW<NHW
TraesCS1A01G051500	8.46778	19.2541	ETW<NHW
TraesCS1A01G061100	0.780015	2.46299	ETW<NHW
TraesCS1A01G061200	2.48857	7.20479	ETW<NHW
TraesCS1A01G061700	5.96205	18.8718	ETW<NHW
TraesCS1A01G066300	0.572237	2.12444	ETW<NHW
TraesCS1A01G076800	0.217618	3.80644	ETW<NHW
TraesCS1A01G078800	317.98	668.348	ETW<NHW
TraesCS1A01G088600	0.800274	2.67152	ETW<NHW
TraesCS1A01G093000	1.25412	3.51791	ETW<NHW
TraesCS1A01G093400	0.31896	0.648493	ETW<NHW
TraesCS1A01G102700	4.58485	12.7446	ETW<NHW
TraesCS1A01G109200	11.0747	22.6556	ETW<NHW
TraesCS1A01G113100	9.95265	24.6077	ETW<NHW
TraesCS1A01G125900	2.95367	6.68476	ETW<NHW
TraesCS1A01G128900	0.578037	1.30415	ETW<NHW
TraesCS1A01G145000	66.4809	161.869	ETW<NHW
TraesCS1A01G145900	12.0004	36.9628	ETW<NHW
TraesCS1A01G147600	0.540432	1.1347	ETW<NHW
TraesCS1A01G148900	1.04378	4.36591	ETW<NHW
TraesCS1A01G151600	1.10764	5.92392	ETW<NHW
TraesCS1A01G161900	161.84	369.741	ETW<NHW
TraesCS1A01G171300	0.720456	2.35876	ETW<NHW
TraesCS1A01G174800	0.679968	5.823	ETW<NHW
TraesCS1A01G179300	3.64611	13.4172	ETW<NHW
TraesCS1A01G187000	2.85237	7.73246	ETW<NHW
TraesCS1A01G188400	4.82173	11.0996	ETW<NHW
TraesCS1A01G191700	6.63923	20.7132	ETW<NHW
TraesCS1A01G197900	17.0606	41.8945	ETW<NHW
TraesCS1A01G203200	43.1625	104.218	ETW<NHW
TraesCS1A01G203300	0.740835	1.73885	ETW<NHW
TraesCS1A01G205100	5.81849	18.3156	ETW<NHW
TraesCS1A01G207300	0.321154	1.03129	ETW<NHW
TraesCS1A01G209000	0.286868	0.781994	ETW<NHW
TraesCS1A01G219100	0.370661	1.28069	ETW<NHW
TraesCS1A01G220000	1.27346	3.73576	ETW<NHW
TraesCS1A01G221200	0.905081	2.70329	ETW<NHW
TraesCS1A01G226600	7.12147	15.0944	ETW<NHW
TraesCS1A01G234300	0.442424	2.16369	ETW<NHW
TraesCS1A01G238200	0.381669	24.9114	ETW<NHW
TraesCS1A01G238300	0.194159	2.57656	ETW<NHW
TraesCS1A01G243900	0.0594376	0.50707	ETW<NHW
TraesCS1A01G248900	0.286314	0.699205	ETW<NHW
TraesCS1A01G249600	64.4474	136.439	ETW<NHW
TraesCS1A01G257000	8.44805	117.941	ETW<NHW
TraesCS1A01G259100	6.34307	18.3686	ETW<NHW
TraesCS1A01G260400	1.98874	4.62905	ETW<NHW
TraesCS1A01G264500	0.398168	0.967028	ETW<NHW
TraesCS1A01G268100	5.58578	31.6191	ETW<NHW
TraesCS1A01G277700	0.639162	1.81198	ETW<NHW
TraesCS1A01G284900	35.5107	71.212	ETW<NHW
TraesCS1A01G290700	2.15256	4.34947	ETW<NHW
TraesCS1A01G292000	4.65874	13.8836	ETW<NHW
TraesCS1A01G293000	161.303	323.57	ETW<NHW
TraesCS1A01G295900	16.4217	40.2116	ETW<NHW
TraesCS1A01G296900	1.8173	5.43944	ETW<NHW
TraesCS1A01G305400	8.21615	17.7222	ETW<NHW
TraesCS1A01G305600	8.21615	17.7222	ETW<NHW
TraesCS1A01G307600	0.155917	1.00855	ETW<NHW
TraesCS1A01G311300	2.97595	7.48092	ETW<NHW
TraesCS1A01G319900	11.5839	26.6164	ETW<NHW
TraesCS1A01G321300	0.00672773	0.368535	ETW<NHW
TraesCS1A01G323300	0.059491	0.410523	ETW<NHW
TraesCS1A01G323800	0.640887	5.72958	ETW<NHW
TraesCS1A01G328300	0.192712	0.425807	ETW<NHW
TraesCS1A01G336900	1.15234	2.92959	ETW<NHW
TraesCS1A01G340500	7.15059	19.5426	ETW<NHW
TraesCS1A01G343000	1.32012	2.93968	ETW<NHW
TraesCS1A01G347100	5.14135	15.4107	ETW<NHW
TraesCS1A01G347400	1.15965	2.87734	ETW<NHW
TraesCS1A01G347500	1.15965	2.87734	ETW<NHW
TraesCS1A01G351000	40.455	85.1799	ETW<NHW
TraesCS1A01G351300	34.2616	69.1735	ETW<NHW
TraesCS1A01G354800	10.8481	31.631	ETW<NHW
TraesCS1A01G356600	0.179835	1.87455	ETW<NHW
TraesCS1A01G356800	6.66417	13.7125	ETW<NHW
TraesCS1A01G360400	3.05345	6.90265	ETW<NHW
TraesCS1A01G363300	15.474	31.2029	ETW<NHW
TraesCS1A01G365100	0.238742	1.00872	ETW<NHW
TraesCS1A01G366600	291.42	772.263	ETW<NHW
TraesCS1A01G370000	0.469774	1.48493	ETW<NHW
TraesCS1A01G371600	5.66584	13.2654	ETW<NHW
TraesCS1A01G373700	0.10414	0.335974	ETW<NHW
TraesCS1A01G374200	2.62797	7.57261	ETW<NHW
TraesCS1A01G374300	1.64509	3.70276	ETW<NHW
TraesCS1A01G384000	14.9522	38.7538	ETW<NHW
TraesCS1A01G390500	46.9238	97.1607	ETW<NHW
TraesCS1A01G393900	0	0.595686	ETW<NHW
TraesCS1A01G430500	0.109463	0.536888	ETW<NHW
TraesCS1A01G001100	7.89796	27.2241	ETW<NHW
TraesCS1A01G001000	0.0812075	0.397944	ETW<NHW
TraesCS1A01G001400	1.54163	18.4501	ETW<NHW
TraesCS1A01G002300	2.05971	4.64153	ETW<NHW
TraesCS1A01G005100	4.46564	11.0972	ETW<NHW
TraesCS1A01G006100	0.0539748	2.21538	ETW<NHW
TraesCS1A01G014000	43.1037	114.531	ETW<NHW
TraesCS1A01G021700	0.530139	1.06543	ETW<NHW
TraesCS1A01G024400	0.177017	1.09638	ETW<NHW
TraesCS1A01G026400	4.86929	10.2529	ETW<NHW
TraesCS1A01G031400	2.59286	5.20243	ETW<NHW
TraesCS1A01G039100	6.10411	15.2706	ETW<NHW
TraesCS1A01G040300	0.0523786	1.11604	ETW<NHW
TraesCS1A01G045500	0.537869	3.14136	ETW<NHW
TraesCS1A01G045600	0.349891	1.42946	ETW<NHW
TraesCS1A01G051000	2.09015	4.22104	ETW<NHW
TraesCS1A01G051900	58.3608	120.536	ETW<NHW
TraesCS1A01G064300	2.56664	5.61276	ETW<NHW
TraesCS1A01G064500	2.56664	5.61276	ETW<NHW
TraesCS1A01G081700	19.5691	52.6722	ETW<NHW
TraesCS1A01G083800	7.62214	15.6843	ETW<NHW
TraesCS1A01G085300	0.617174	1.77904	ETW<NHW
TraesCS1A01G085700	1.50608	3.34728	ETW<NHW
TraesCS1A01G099700	1.11239	3.53935	ETW<NHW
TraesCS1A01G101200	8.52835	32.2014	ETW<NHW
TraesCS1A01G101300	8.52835	32.2014	ETW<NHW
TraesCS1A01G110600	15.573	37.7718	ETW<NHW
TraesCS1A01G115900	87.5063	199.188	ETW<NHW
TraesCS1A01G117400	36.6526	86.3432	ETW<NHW
TraesCS1A01G117600	1.31924	2.67091	ETW<NHW
TraesCS1A01G119500	6.57242	14.7013	ETW<NHW
TraesCS1A01G138100	1.28279	5.38899	ETW<NHW
TraesCS1A01G144500	1.58006	4.15918	ETW<NHW
TraesCS1A01G146000	0.0400239	0.636525	ETW<NHW
TraesCS1A01G149600	0.212207	0.68246	ETW<NHW
TraesCS1A01G151700	2.9072	6.97999	ETW<NHW
TraesCS1A01G164900	9.68353	23.3956	ETW<NHW
TraesCS1A01G167600	6.28685	14.2773	ETW<NHW
TraesCS1A01G169500	1.99467	5.33025	ETW<NHW
TraesCS1A01G176300	1.39931	3.16494	ETW<NHW
TraesCS1A01G178800	0.118194	0.451829	ETW<NHW
TraesCS1A01G182200	0.243278	2.3361	ETW<NHW
TraesCS1A01G186700	25.0995	108.36	ETW<NHW
TraesCS1A01G187600	6.50519	16.2578	ETW<NHW
TraesCS1A01G187700	2.12785	8.58222	ETW<NHW
TraesCS1A01G214200	0.817831	2.25766	ETW<NHW
TraesCS1A01G214600	67.2664	171.135	ETW<NHW
TraesCS1A01G229400	5.50088	11.6168	ETW<NHW
TraesCS1A01G229800	2.54502	5.50822	ETW<NHW
TraesCS1A01G229900	18.2716	38.2507	ETW<NHW
TraesCS1A01G236400	1.72405	6.38245	ETW<NHW
TraesCS1A01G237400	0.522182	9.68515	ETW<NHW
TraesCS1A01G237500	1.17119	23.6546	ETW<NHW
TraesCS1A01G237600	0.898417	14.6954	ETW<NHW
TraesCS1A01G237700	0.557511	12.4373	ETW<NHW
TraesCS1A01G248300	6.22985	12.6076	ETW<NHW
TraesCS1A01G253600	0.399031	0.86985	ETW<NHW
TraesCS1A01G253900	2.39162	8.46147	ETW<NHW
TraesCS1A01G254100	2.95248	9.26945	ETW<NHW
TraesCS1A01G257500	9.98905	28.6758	ETW<NHW
TraesCS1A01G258400	6.36785	13.3019	ETW<NHW
TraesCS1A01G263700	21.7791	53.7957	ETW<NHW
TraesCS1A01G267800	40.0743	140.268	ETW<NHW
TraesCS1A01G268000	5.1634	24.7673	ETW<NHW
TraesCS1A01G271800	0.915512	3.40941	ETW<NHW
TraesCS1A01G274100	3.97401	8.86706	ETW<NHW
TraesCS1A01G274200	3.97401	8.86706	ETW<NHW
TraesCS1A01G275600	0.882472	2.37623	ETW<NHW
TraesCS1A01G277900	0.177145	0.945187	ETW<NHW
TraesCS1A01G278900	6.39022	15.8219	ETW<NHW
TraesCS1A01G283300	0.395797	9.19124	ETW<NHW
TraesCS1A01G285000	457.927	1084.34	ETW<NHW
TraesCS1A01G285600	13.7665	29.722	ETW<NHW
TraesCS1A01G291000	0.221274	0.475863	ETW<NHW
TraesCS1A01G294700	7.94952	17.5428	ETW<NHW
TraesCS1A01G295600	50.1237	149.947	ETW<NHW
TraesCS1A01G306000	83.624	189.37	ETW<NHW
TraesCS1A01G306700	1.06158	2.76395	ETW<NHW
TraesCS1A01G307100	1.06158	2.76395	ETW<NHW
TraesCS1A01G308700	1.72533	3.49584	ETW<NHW
TraesCS1A01G309000	8.43934	66.108	ETW<NHW
TraesCS1A01G309100	4.40065	46.4652	ETW<NHW
TraesCS1A01G311100	0.773793	2.47199	ETW<NHW
TraesCS1A01G311200	0.185777	0.699161	ETW<NHW
TraesCS1A01G314400	1.21126	2.63366	ETW<NHW
TraesCS1A01G319500	28.5803	102.766	ETW<NHW
TraesCS1A01G322500	0.0326471	0.545441	ETW<NHW
TraesCS1A01G323700	1.02841	3.19928	ETW<NHW
TraesCS1A01G331700	9.11246	21.9842	ETW<NHW
TraesCS1A01G334000	0.0710344	0.812533	ETW<NHW
TraesCS1A01G336300	13.5591	36.0061	ETW<NHW
TraesCS1A01G337000	6.94691	15.3549	ETW<NHW
TraesCS1A01G338800	0.235	3.50175	ETW<NHW
TraesCS1A01G339100	130.613	305.453	ETW<NHW
TraesCS1A01G340100	30.4303	137.655	ETW<NHW
TraesCS1A01G341600	0.882481	2.63545	ETW<NHW
TraesCS1A01G345800	1.35135	5.48776	ETW<NHW
TraesCS1A01G346500	2.03214	5.9751	ETW<NHW
TraesCS1A01G348000	40.7813	88.1222	ETW<NHW
TraesCS1A01G349000	5.47817	14.824	ETW<NHW
TraesCS1A01G349900	1.24745	5.21663	ETW<NHW
TraesCS1A01G352500	3.71487	9.11044	ETW<NHW
TraesCS1A01G352900	2.04493	5.05823	ETW<NHW
TraesCS1A01G357300	1.38837	4.43053	ETW<NHW
TraesCS1A01G366200	0.33705	1.64793	ETW<NHW
TraesCS1A01G368600	0.24875	0.909385	ETW<NHW
TraesCS1A01G379900	5.46478	11.9815	ETW<NHW
TraesCS1A01G389900	0.292257	0.942373	ETW<NHW
TraesCS1A01G392200	0.391882	1.24298	ETW<NHW
TraesCS1A01G395100	0.647156	4.28614	ETW<NHW
TraesCS1A01G395300	18.6792	42.1695	ETW<NHW
TraesCS2A01G000600	3.94294	8.18507	ETW<NHW
TraesCS2A01G005100	0.423086	1.14757	ETW<NHW
TraesCS2A01G017500	0.268035	1.02517	ETW<NHW
TraesCS2A01G024000	0.0993567	0.77258	ETW<NHW
TraesCS2A01G024100	0.0993567	0.77258	ETW<NHW
TraesCS2A01G033000	4.36614	10.091	ETW<NHW
TraesCS2A01G036100	7.77697	25.1022	ETW<NHW
TraesCS2A01G039900	0.519611	14.5102	ETW<NHW
TraesCS2A01G044600	2.32946	102.695	ETW<NHW
TraesCS2A01G044700	0.615114	1.55514	ETW<NHW
TraesCS2A01G050800	0.0560321	0.410333	ETW<NHW
TraesCS2A01G052700	0.0083771	0.466844	ETW<NHW
TraesCS2A01G052800	0.109311	0.413642	ETW<NHW
TraesCS2A01G052900	1.21693	10.9261	ETW<NHW
TraesCS2A01G053000	0.887983	2.18378	ETW<NHW
TraesCS2A01G070200	0.425752	1.19887	ETW<NHW
TraesCS2A01G071400	2.78688	7.46154	ETW<NHW
TraesCS2A01G071700	4.30617	16.0504	ETW<NHW
TraesCS2A01G077500	7.5777	16.531	ETW<NHW
TraesCS2A01G080400	2.51923	5.64859	ETW<NHW
TraesCS2A01G086200	3.60377	8.17129	ETW<NHW
TraesCS2A01G087100	11.6839	27.9411	ETW<NHW
TraesCS2A01G100000	0.956413	2.04165	ETW<NHW
TraesCS2A01G101200	4.00879	10.836	ETW<NHW
TraesCS2A01G112800	0.683351	1.7485	ETW<NHW
TraesCS2A01G114900	16.2991	34.5482	ETW<NHW
TraesCS2A01G119900	3.24197	7.18809	ETW<NHW
TraesCS2A01G121300	76.4936	195.119	ETW<NHW
TraesCS2A01G125600	0.143068	0.493613	ETW<NHW
TraesCS2A01G128800	4.01668	9.39324	ETW<NHW
TraesCS2A01G140200	0.81358	3.6324	ETW<NHW
TraesCS2A01G156700	4.25317	18.8677	ETW<NHW
TraesCS2A01G158400	1.1667	3.99202	ETW<NHW
TraesCS2A01G161000	7.99862	19.5202	ETW<NHW
TraesCS2A01G161100	1.24552	6.68918	ETW<NHW
TraesCS2A01G162600	155.02	335.801	ETW<NHW
TraesCS2A01G171400	2.55416	7.05067	ETW<NHW
TraesCS2A01G176100	21.0101	44.7255	ETW<NHW
TraesCS2A01G176900	1.24164	4.04618	ETW<NHW
TraesCS2A01G179600	2.01321	4.03362	ETW<NHW
TraesCS2A01G184500	6.44226	18.1223	ETW<NHW
TraesCS2A01G184600	6.44226	18.1223	ETW<NHW
TraesCS2A01G188500	9.37698	40.8342	ETW<NHW
TraesCS2A01G205400	6.81225	14.026	ETW<NHW
TraesCS2A01G211900	1.09166	2.52518	ETW<NHW
TraesCS2A01G213300	0.0328493	3.02502	ETW<NHW
TraesCS2A01G256600	0.323136	1.0501	ETW<NHW
TraesCS2A01G262100	0.296864	0.629019	ETW<NHW
TraesCS2A01G264500	16.2242	40.8371	ETW<NHW
TraesCS2A01G268400	35.9512	83.5643	ETW<NHW
TraesCS2A01G271300	14.8276	43.0119	ETW<NHW
TraesCS2A01G271400	0.387005	1.60082	ETW<NHW
TraesCS2A01G277100	38.6729	444.783	ETW<NHW
TraesCS2A01G299700	0.438343	1.17159	ETW<NHW
TraesCS2A01G304700	1.09235	4.51791	ETW<NHW
TraesCS2A01G312900	2.57265	80.2645	ETW<NHW
TraesCS2A01G313100	46.3414	107.038	ETW<NHW
TraesCS2A01G314200	1.82943	8.51044	ETW<NHW
TraesCS2A01G317100	2.39145	5.07311	ETW<NHW
TraesCS2A01G318600	0.108179	0.625492	ETW<NHW
TraesCS2A01G318800	7.08752	14.8152	ETW<NHW
TraesCS2A01G319400	4.70945	13.3137	ETW<NHW
TraesCS2A01G321300	0.0592267	1.99128	ETW<NHW
TraesCS2A01G323300	17.6705	41.0709	ETW<NHW
TraesCS2A01G323400	0.69457	2.4707	ETW<NHW
TraesCS2A01G324000	1.02417	4.0886	ETW<NHW
TraesCS2A01G328000	0.532569	1.11032	ETW<NHW
TraesCS2A01G328700	1.17439	2.93348	ETW<NHW
TraesCS2A01G329000	0.298576	0.74962	ETW<NHW
TraesCS2A01G330500	0.130902	0.391458	ETW<NHW
TraesCS2A01G333000	0.46823	6.97951	ETW<NHW
TraesCS2A01G334200	0.895119	2.91009	ETW<NHW
TraesCS2A01G339000	1.27233	2.94495	ETW<NHW
TraesCS2A01G351900	2.76361	6.07778	ETW<NHW
TraesCS2A01G356500	19.4999	40.3487	ETW<NHW
TraesCS2A01G357000	1.87365	4.17762	ETW<NHW
TraesCS2A01G361400	5.58196	16.4073	ETW<NHW
TraesCS2A01G362700	2.82024	7.04262	ETW<NHW
TraesCS2A01G362900	1.56712	3.42226	ETW<NHW
TraesCS2A01G365000	4.91741	12.8934	ETW<NHW
TraesCS2A01G373900	1.86573	4.27097	ETW<NHW
TraesCS2A01G380100	8.28738	21.9543	ETW<NHW
TraesCS2A01G382100	12.4418	36.6532	ETW<NHW
TraesCS2A01G382400	4.86362	26.8794	ETW<NHW
TraesCS2A01G385700	0.306998	2.14741	ETW<NHW
TraesCS2A01G385800	0.0599943	0.485332	ETW<NHW
TraesCS2A01G385900	112.458	239.141	ETW<NHW
TraesCS2A01G386800	14.8578	79.3946	ETW<NHW
TraesCS2A01G395500	2.74807	14.6291	ETW<NHW
TraesCS2A01G403800	8.44779	17.3699	ETW<NHW
TraesCS2A01G406200	4.41432	13.1622	ETW<NHW
TraesCS2A01G407400	3.57962	9.16775	ETW<NHW
TraesCS2A01G409000	4.91452	14.9846	ETW<NHW
TraesCS2A01G409800	2.6846	6.33895	ETW<NHW
TraesCS2A01G414300	13.2208	28.4973	ETW<NHW
TraesCS2A01G415900	0.241686	1.17659	ETW<NHW
TraesCS2A01G424200	3.7375	9.39982	ETW<NHW
TraesCS2A01G424900	46.8125	107.647	ETW<NHW
TraesCS2A01G432200	0	46.3683	ETW<NHW
TraesCS2A01G433500	0.125774	0.517573	ETW<NHW
TraesCS2A01G436300	2.51403	8.01304	ETW<NHW
TraesCS2A01G452000	1.09754	3.06575	ETW<NHW
TraesCS2A01G453500	0.556929	11.4017	ETW<NHW
TraesCS2A01G453600	0.556929	11.4017	ETW<NHW
TraesCS2A01G457700	3.9925	10.3291	ETW<NHW
TraesCS2A01G459100	0.542286	2.44036	ETW<NHW
TraesCS2A01G460700	0.383938	1.01049	ETW<NHW
TraesCS2A01G468500	4.59852	20.4891	ETW<NHW
TraesCS2A01G475400	0.438123	1.46876	ETW<NHW
TraesCS2A01G479100	0.103093	0.473659	ETW<NHW
TraesCS2A01G484100	3.75507	10.2882	ETW<NHW
TraesCS2A01G484600	0.0187204	0.453025	ETW<NHW
TraesCS2A01G484700	0.92182	1.98257	ETW<NHW
TraesCS2A01G486700	2.45435	5.52288	ETW<NHW
TraesCS2A01G493800	2.14373	5.71345	ETW<NHW
TraesCS2A01G495100	0.040345	0.587439	ETW<NHW
TraesCS2A01G503900	0.686672	2.12621	ETW<NHW
TraesCS2A01G504100	10.7894	28.9511	ETW<NHW
TraesCS2A01G504200	10.7894	28.9511	ETW<NHW
TraesCS2A01G504900	1.98956	4.25776	ETW<NHW
TraesCS2A01G508800	1.59749	3.85875	ETW<NHW
TraesCS2A01G510800	3.43004	8.21986	ETW<NHW
TraesCS2A01G513400	0.799041	4.09361	ETW<NHW
TraesCS2A01G513700	0	1.56232	ETW<NHW
TraesCS2A01G514100	0.197403	0.500709	ETW<NHW
TraesCS2A01G514200	3.12996	7.6842	ETW<NHW
TraesCS2A01G518000	0.223829	1.03625	ETW<NHW
TraesCS2A01G518100	2.11869	4.73711	ETW<NHW
TraesCS2A01G518800	1.20926	2.80913	ETW<NHW
TraesCS2A01G531200	0	2.11485	ETW<NHW
TraesCS2A01G531400	39.8482	356.719	ETW<NHW
TraesCS2A01G532200	39.8482	356.719	ETW<NHW
TraesCS2A01G531700	9.32097	30.5588	ETW<NHW
TraesCS2A01G531800	34.996	92.7833	ETW<NHW
TraesCS2A01G532400	34.996	92.7833	ETW<NHW
TraesCS2A01G532000	17.4184	120.605	ETW<NHW
TraesCS2A01G539300	63.5432	172.941	ETW<NHW
TraesCS2A01G539400	63.5432	172.941	ETW<NHW
TraesCS2A01G539600	63.5432	172.941	ETW<NHW
TraesCS2A01G548000	140.988	284.698	ETW<NHW
TraesCS2A01G548500	0.285558	3.41898	ETW<NHW
TraesCS2A01G548600	0.285558	3.41898	ETW<NHW
TraesCS2A01G553600	0.210287	0.531209	ETW<NHW
TraesCS2A01G561000	69.7965	236.128	ETW<NHW
TraesCS2A01G561100	1.1197	2.34887	ETW<NHW
TraesCS2A01G563100	37.9202	86.7456	ETW<NHW
TraesCS2A01G567500	0.806389	10.1579	ETW<NHW
TraesCS2A01G569300	1.14682	3.68668	ETW<NHW
TraesCS2A01G569400	5.77188	11.9855	ETW<NHW
TraesCS2A01G574000	8.71598	20.6454	ETW<NHW
TraesCS2A01G576500	0.734253	2.23246	ETW<NHW
TraesCS2A01G577200	0.0952084	1.01356	ETW<NHW
TraesCS2A01G577400	1.73209	3.69679	ETW<NHW
TraesCS2A01G578500	8.47303	61.4887	ETW<NHW
TraesCS2A01G588400	1.24369	36.7452	ETW<NHW
TraesCS2A01G590800	15.7088	40.4264	ETW<NHW
TraesCS2A01G591200	15.7088	40.4264	ETW<NHW
TraesCS2A01G591000	3.88314	11.4168	ETW<NHW
TraesCS2A01G591100	3.6423	7.70486	ETW<NHW
TraesCS2A01G002900	0.949683	3.57055	ETW<NHW
TraesCS2A01G004600	4.0544	10.1964	ETW<NHW
TraesCS2A01G005200	1.18339	2.50765	ETW<NHW
TraesCS2A01G009000	2.03821	8.7153	ETW<NHW
TraesCS2A01G011100	6.60894	13.2388	ETW<NHW
TraesCS2A01G012600	11.7191	24.0855	ETW<NHW
TraesCS2A01G013100	0.758563	72.2433	ETW<NHW
TraesCS2A01G017700	0.0745973	2.78113	ETW<NHW
TraesCS2A01G023400	0.414891	1.08757	ETW<NHW
TraesCS2A01G027100	0.0714611	0.355719	ETW<NHW
TraesCS2A01G033700	37.9223	1073.61	ETW<NHW
TraesCS2A01G035400	3.43374	6.95682	ETW<NHW
TraesCS2A01G035900	0.413062	1.16294	ETW<NHW
TraesCS2A01G036400	3.91827	7.88527	ETW<NHW
TraesCS2A01G044900	0.082911	0.350391	ETW<NHW
TraesCS2A01G052600	1.99579	35.9268	ETW<NHW
TraesCS2A01G053100	24.2715	52.2929	ETW<NHW
TraesCS2A01G062000	132.426	280.209	ETW<NHW
TraesCS2A01G067000	0.520632	2.00677	ETW<NHW
TraesCS2A01G068300	0.204465	0.613755	ETW<NHW
TraesCS2A01G072100	17.0634	61.7874	ETW<NHW
TraesCS2A01G072200	17.0634	61.7874	ETW<NHW
TraesCS2A01G072300	17.0634	61.7874	ETW<NHW
TraesCS2A01G099400	0.353064	0.853094	ETW<NHW
TraesCS2A01G099800	8.13599	16.4525	ETW<NHW
TraesCS2A01G109100	0.0264447	0.839095	ETW<NHW
TraesCS2A01G109300	4.28979	18.593	ETW<NHW
TraesCS2A01G109400	4.28979	18.593	ETW<NHW
TraesCS2A01G112000	1.28412	3.19053	ETW<NHW
TraesCS2A01G112400	5.72672	28.3289	ETW<NHW
TraesCS2A01G112500	1.19567	4.35793	ETW<NHW
TraesCS2A01G115600	0.454556	2.07045	ETW<NHW
TraesCS2A01G120000	29.9607	62.9597	ETW<NHW
TraesCS2A01G120200	29.9607	62.9597	ETW<NHW
TraesCS2A01G130900	16.9316	44.0592	ETW<NHW
TraesCS2A01G132600	6.30361	13.7788	ETW<NHW
TraesCS2A01G133600	0.390386	0.922961	ETW<NHW
TraesCS2A01G136100	0.67107	1.58993	ETW<NHW
TraesCS2A01G140500	0.413929	0.989822	ETW<NHW
TraesCS2A01G141700	0.327071	2.17741	ETW<NHW
TraesCS2A01G142300	5.01362	12.5626	ETW<NHW
TraesCS2A01G145100	7.61787	19.4654	ETW<NHW
TraesCS2A01G155100	46.126	95.6388	ETW<NHW
TraesCS2A01G156800	10.0221	25.5487	ETW<NHW
TraesCS2A01G158500	1.26053	7.73039	ETW<NHW
TraesCS2A01G159400	0.861086	1.90216	ETW<NHW
TraesCS2A01G160300	0.486532	1.11932	ETW<NHW
TraesCS2A01G171600	18.417	38.5184	ETW<NHW
TraesCS2A01G173400	4.31977	10.7304	ETW<NHW
TraesCS2A01G181200	4.81489	11.8227	ETW<NHW
TraesCS2A01G185600	2.75094	9.41313	ETW<NHW
TraesCS2A01G189100	16.8292	44.8094	ETW<NHW
TraesCS2A01G211800	25.7672	76.9135	ETW<NHW
TraesCS2A01G213500	1.14371	10.7589	ETW<NHW
TraesCS2A01G217300	0.559398	2.29579	ETW<NHW
TraesCS2A01G250300	80.0166	184.874	ETW<NHW
TraesCS2A01G256200	0.072955	0.796246	ETW<NHW
TraesCS2A01G256300	0.465177	1.89452	ETW<NHW
TraesCS2A01G257800	2.73167	9.34494	ETW<NHW
TraesCS2A01G262800	0.0976042	1.32061	ETW<NHW
TraesCS2A01G266000	14.839	31.4644	ETW<NHW
TraesCS2A01G266200	3.15022	8.76909	ETW<NHW
TraesCS2A01G266500	0.191929	0.448211	ETW<NHW
TraesCS2A01G281700	9.61191	19.3243	ETW<NHW
TraesCS2A01G290600	176.936	402.343	ETW<NHW
TraesCS2A01G291800	0.844718	2.1026	ETW<NHW
TraesCS2A01G295500	5.27653	10.8642	ETW<NHW
TraesCS2A01G300500	22.0596	136.225	ETW<NHW
TraesCS2A01G305000	0.45031	1.71007	ETW<NHW
TraesCS2A01G305400	0.149673	0.767976	ETW<NHW
TraesCS2A01G306000	0.354876	1.59234	ETW<NHW
TraesCS2A01G310100	1.38869	3.08446	ETW<NHW
TraesCS2A01G314700	12.9207	25.8948	ETW<NHW
TraesCS2A01G320400	126.452	267.54	ETW<NHW
TraesCS2A01G330000	4.62003	10.4395	ETW<NHW
TraesCS2A01G334700	2.44935	5.20119	ETW<NHW
TraesCS2A01G341300	0.0271867	0.906293	ETW<NHW
TraesCS2A01G368600	1.85352	4.37249	ETW<NHW
TraesCS2A01G368900	0.713289	2.25357	ETW<NHW
TraesCS2A01G371200	0.294835	0.801307	ETW<NHW
TraesCS2A01G376000	1.92768	6.80928	ETW<NHW
TraesCS2A01G379600	1.19997	7.12069	ETW<NHW
TraesCS2A01G379800	37.7271	182.381	ETW<NHW
TraesCS2A01G379900	37.7271	182.381	ETW<NHW
TraesCS2A01G381600	1.88518	4.48754	ETW<NHW
TraesCS2A01G389700	0.489317	1.99187	ETW<NHW
TraesCS2A01G391200	2.047	6.14581	ETW<NHW
TraesCS2A01G391600	1.81224	3.75664	ETW<NHW
TraesCS2A01G393100	0.0790414	1.02715	ETW<NHW
TraesCS2A01G394600	7.97988	22.6486	ETW<NHW
TraesCS2A01G395000	1.17169	6.2752	ETW<NHW
TraesCS2A01G396100	3.56605	19.8416	ETW<NHW
TraesCS2A01G399500	0.326793	0.946818	ETW<NHW
TraesCS2A01G399700	5.42185	11.0282	ETW<NHW
TraesCS2A01G401600	0.701213	2.88262	ETW<NHW
TraesCS2A01G420800	11.1633	24.9696	ETW<NHW
TraesCS2A01G425800	10.0597	29.4048	ETW<NHW
TraesCS2A01G436700	0.645977	1.33785	ETW<NHW
TraesCS2A01G448500	0.482894	4.76668	ETW<NHW
TraesCS2A01G449800	0.350518	2.95418	ETW<NHW
TraesCS2A01G451200	0.261927	0.685492	ETW<NHW
TraesCS2A01G452500	1.882	5.45193	ETW<NHW
TraesCS2A01G453000	0	0.457967	ETW<NHW
TraesCS2A01G453200	1.79914	3.85564	ETW<NHW
TraesCS2A01G458300	0.0767548	0.356219	ETW<NHW
TraesCS2A01G458400	0.0767548	0.356219	ETW<NHW
TraesCS2A01G459400	4.08454	11.3874	ETW<NHW
TraesCS2A01G462100	1.32859	2.99728	ETW<NHW
TraesCS2A01G466900	0.485181	1.46957	ETW<NHW
TraesCS2A01G467000	5.84792	13.3874	ETW<NHW
TraesCS2A01G468200	14.6526	30.4811	ETW<NHW
TraesCS2A01G474100	1.87218	3.8298	ETW<NHW
TraesCS2A01G479900	2.85929	6.48548	ETW<NHW
TraesCS2A01G491800	1.68783	3.56076	ETW<NHW
TraesCS2A01G492000	3.50179	8.82446	ETW<NHW
TraesCS2A01G492300	8.38705	18.8259	ETW<NHW
TraesCS2A01G493400	0.718447	2.14404	ETW<NHW
TraesCS2A01G496200	1.79406	4.20563	ETW<NHW
TraesCS2A01G499800	2.94447	11.2218	ETW<NHW
TraesCS2A01G500500	0.388567	2.47696	ETW<NHW
TraesCS2A01G504000	1.81401	7.4811	ETW<NHW
TraesCS2A01G507400	2.42403	5.25427	ETW<NHW
TraesCS2A01G515400	0.362392	0.751113	ETW<NHW
TraesCS2A01G517500	2.47721	5.18467	ETW<NHW
TraesCS2A01G518200	0.763947	1.82102	ETW<NHW
TraesCS2A01G518400	9.54928	25.8439	ETW<NHW
TraesCS2A01G519500	0.953613	1.96962	ETW<NHW
TraesCS2A01G522200	3.06879	6.52453	ETW<NHW
TraesCS2A01G526300	13.0319	39.6016	ETW<NHW
TraesCS2A01G527100	8.39377	25.8734	ETW<NHW
TraesCS2A01G532700	9.68265	26.5419	ETW<NHW
TraesCS2A01G534000	34.7637	105.709	ETW<NHW
TraesCS2A01G538500	0.467921	1.00882	ETW<NHW
TraesCS2A01G539500	17.3027	59.7215	ETW<NHW
TraesCS2A01G540100	10.667	30.3967	ETW<NHW
TraesCS2A01G548900	0.400862	3.94068	ETW<NHW
TraesCS2A01G549300	0.182146	0.818438	ETW<NHW
TraesCS2A01G549500	0.325144	2.8782	ETW<NHW
TraesCS2A01G555300	16.2338	37.7227	ETW<NHW
TraesCS2A01G556400	0.0133449	0.346549	ETW<NHW
TraesCS2A01G558000	0.119588	1.4441	ETW<NHW
TraesCS2A01G558600	0	0.366813	ETW<NHW
TraesCS2A01G564500	0.369076	1.53704	ETW<NHW
TraesCS2A01G564600	0.369076	1.53704	ETW<NHW
TraesCS2A01G574700	0.611846	1.31619	ETW<NHW
TraesCS2A01G575600	5.39456	102.591	ETW<NHW
TraesCS2A01G576100	3.75775	149.195	ETW<NHW
TraesCS2A01G576200	0	1.24832	ETW<NHW
TraesCS2A01G577000	0.472983	1.17303	ETW<NHW
TraesCS2A01G581500	0.439585	4.3036	ETW<NHW
TraesCS2A01G588300	16.5051	38.7092	ETW<NHW
TraesCS2A01G588700	16.5051	38.7092	ETW<NHW
TraesCS2A01G588900	16.5051	38.7092	ETW<NHW
TraesCS2A01G589000	16.5051	38.7092	ETW<NHW
TraesCS2A01G588800	1.6792	38.1729	ETW<NHW
TraesCS2A01G592700	1.11091	2.28377	ETW<NHW
TraesCS2A01G592900	1.11091	2.28377	ETW<NHW
TraesCS3A01G001100	1.41191	3.46811	ETW<NHW
TraesCS3A01G005800	60.262	124.595	ETW<NHW
TraesCS3A01G006600	12.9306	29.6167	ETW<NHW
TraesCS3A01G007500	5.04529	14.2932	ETW<NHW
TraesCS3A01G007700	5.51113	13.2628	ETW<NHW
TraesCS3A01G009000	0.0872033	0.977011	ETW<NHW
TraesCS3A01G009300	0.00907053	0.402299	ETW<NHW
TraesCS3A01G013000	0.26269	0.543417	ETW<NHW
TraesCS3A01G014600	0.25104	0.797304	ETW<NHW
TraesCS3A01G023600	0.123215	0.402994	ETW<NHW
TraesCS3A01G025600	0.264728	1.55442	ETW<NHW
TraesCS3A01G029900	0.876654	2.1573	ETW<NHW
TraesCS3A01G034500	88.4837	976.863	ETW<NHW
TraesCS3A01G035400	88.4837	976.863	ETW<NHW
TraesCS3A01G038400	4.28492	8.65429	ETW<NHW
TraesCS3A01G042400	0.153189	1.02285	ETW<NHW
TraesCS3A01G045100	1.09776	69.9074	ETW<NHW
TraesCS3A01G048500	1.87564	3.83304	ETW<NHW
TraesCS3A01G052900	35.7068	108.552	ETW<NHW
TraesCS3A01G053300	0.599449	6.99783	ETW<NHW
TraesCS3A01G053400	0.986392	2.89062	ETW<NHW
TraesCS3A01G053500	0.986392	2.89062	ETW<NHW
TraesCS3A01G054700	0.794818	1.64937	ETW<NHW
TraesCS3A01G056300	3.87517	8.30359	ETW<NHW
TraesCS3A01G056500	0.622017	3.72713	ETW<NHW
TraesCS3A01G057300	4.69877	10.2271	ETW<NHW
TraesCS3A01G062200	0.542698	3.13717	ETW<NHW
TraesCS3A01G063300	1.70424	4.9215	ETW<NHW
TraesCS3A01G066100	0.747081	6.32575	ETW<NHW
TraesCS3A01G066200	6.41775	45.6062	ETW<NHW
TraesCS3A01G066300	3.62269	52.1437	ETW<NHW
TraesCS3A01G066400	1.40562	23.8725	ETW<NHW
TraesCS3A01G066500	0.285373	2.1259	ETW<NHW
TraesCS3A01G066900	0	1.56416	ETW<NHW
TraesCS3A01G067200	4.78253	18.1843	ETW<NHW
TraesCS3A01G068200	0.516621	1.32319	ETW<NHW
TraesCS3A01G074400	0.0206141	1.06195	ETW<NHW
TraesCS3A01G076800	0.122205	0.708125	ETW<NHW
TraesCS3A01G082000	3.53186	7.21245	ETW<NHW
TraesCS3A01G085800	10.8199	49.372	ETW<NHW
TraesCS3A01G087800	0.0246196	0.906754	ETW<NHW
TraesCS3A01G087900	0.877149	2.15919	ETW<NHW
TraesCS3A01G091200	0.553577	2.51078	ETW<NHW
TraesCS3A01G092600	5.37274	13.1409	ETW<NHW
TraesCS3A01G095900	0.235901	18.7651	ETW<NHW
TraesCS3A01G097400	2.8351	8.12333	ETW<NHW
TraesCS3A01G098500	0.27525	0.711816	ETW<NHW
TraesCS3A01G102200	8.66539	21.1322	ETW<NHW
TraesCS3A01G108100	0.42609	0.959755	ETW<NHW
TraesCS3A01G112900	5.05761	192.179	ETW<NHW
TraesCS3A01G113100	16.2031	1182.58	ETW<NHW
TraesCS3A01G113900	27.7049	76.041	ETW<NHW
TraesCS3A01G117700	5.9986	17.918	ETW<NHW
TraesCS3A01G121300	13.4828	33.1223	ETW<NHW
TraesCS3A01G121900	1.10613	28.0653	ETW<NHW
TraesCS3A01G124500	1.5173	3.0646	ETW<NHW
TraesCS3A01G127100	4.80986	10.4689	ETW<NHW
TraesCS3A01G127500	4.80986	10.4689	ETW<NHW
TraesCS3A01G128300	5.23834	13.7566	ETW<NHW
TraesCS3A01G128400	5.23834	13.7566	ETW<NHW
TraesCS3A01G131500	2.90805	7.39953	ETW<NHW
TraesCS3A01G133400	13.8257	37.3373	ETW<NHW
TraesCS3A01G139700	0.262651	0.824947	ETW<NHW
TraesCS3A01G143100	14.2653	34.6159	ETW<NHW
TraesCS3A01G146500	10.3259	24.1634	ETW<NHW
TraesCS3A01G149200	12.022	43.0663	ETW<NHW
TraesCS3A01G157500	1.17371	3.06509	ETW<NHW
TraesCS3A01G159100	2.91464	6.04226	ETW<NHW
TraesCS3A01G162400	0.0332763	0.530662	ETW<NHW
TraesCS3A01G167000	4.93478	16.5763	ETW<NHW
TraesCS3A01G169100	10.5211	22.7684	ETW<NHW
TraesCS3A01G179400	1.89949	4.56657	ETW<NHW
TraesCS3A01G180200	1.00082	4.05925	ETW<NHW
TraesCS3A01G182400	23.8943	65.5013	ETW<NHW
TraesCS3A01G189000	10.7231	24.1624	ETW<NHW
TraesCS3A01G191100	56.6791	126.509	ETW<NHW
TraesCS3A01G205200	1.26808	2.69122	ETW<NHW
TraesCS3A01G205700	13.5936	27.9019	ETW<NHW
TraesCS3A01G213900	6.31744	18.0969	ETW<NHW
TraesCS3A01G217100	0	0.567791	ETW<NHW
TraesCS3A01G219600	5.03889	12.2653	ETW<NHW
TraesCS3A01G226400	43.5885	88.6867	ETW<NHW
TraesCS3A01G230900	1.91391	4.10077	ETW<NHW
TraesCS3A01G232000	1.61203	37.9522	ETW<NHW
TraesCS3A01G232100	22.437	67.3857	ETW<NHW
TraesCS3A01G235600	0.766979	3.68912	ETW<NHW
TraesCS3A01G238800	0.866988	2.70414	ETW<NHW
TraesCS3A01G242600	1.7792	5.81887	ETW<NHW
TraesCS3A01G242800	14.2563	30.5131	ETW<NHW
TraesCS3A01G243200	5.96242	12.0579	ETW<NHW
TraesCS3A01G245900	5.03106	10.7537	ETW<NHW
TraesCS3A01G251800	0.446376	1.05063	ETW<NHW
TraesCS3A01G263700	3.06798	6.42784	ETW<NHW
TraesCS3A01G267500	1.25601	2.84129	ETW<NHW
TraesCS3A01G268400	0.421956	6.00091	ETW<NHW
TraesCS3A01G274500	5.99039	25.2898	ETW<NHW
TraesCS3A01G277700	5.23184	10.9512	ETW<NHW
TraesCS3A01G282200	3.79566	9.80123	ETW<NHW
TraesCS3A01G287700	3.28356	6.76796	ETW<NHW
TraesCS3A01G302100	159.123	407.734	ETW<NHW
TraesCS3A01G302400	5.67876	11.832	ETW<NHW
TraesCS3A01G308800	0.964503	2.95954	ETW<NHW
TraesCS3A01G313400	2.77254	7.85542	ETW<NHW
TraesCS3A01G313700	8.55677	19.6587	ETW<NHW
TraesCS3A01G318200	4.07824	17.0159	ETW<NHW
TraesCS3A01G324200	1.31778	2.86204	ETW<NHW
TraesCS3A01G324300	27.2746	65.7307	ETW<NHW
TraesCS3A01G324500	1.8183	4.82284	ETW<NHW
TraesCS3A01G329500	0.0304281	0.687878	ETW<NHW
TraesCS3A01G332100	0.13388	0.572212	ETW<NHW
TraesCS3A01G332900	3.77167	7.89336	ETW<NHW
TraesCS3A01G334400	3.03325	14.7723	ETW<NHW
TraesCS3A01G346300	1.82279	3.66955	ETW<NHW
TraesCS3A01G346800	1.83234	5.15999	ETW<NHW
TraesCS3A01G346900	28.0818	63.9192	ETW<NHW
TraesCS3A01G356600	3.6862	7.70014	ETW<NHW
TraesCS3A01G362500	1.53501	3.31503	ETW<NHW
TraesCS3A01G363500	0.618094	1.41841	ETW<NHW
TraesCS3A01G366000	4.86351	10.1018	ETW<NHW
TraesCS3A01G369800	0.950443	2.1023	ETW<NHW
TraesCS3A01G378300	8.76302	19.0065	ETW<NHW
TraesCS3A01G378400	0.76877	2.46601	ETW<NHW
TraesCS3A01G379400	1.74952	3.85706	ETW<NHW
TraesCS3A01G380900	10.6611	22.4166	ETW<NHW
TraesCS3A01G382200	3.23797	7.36094	ETW<NHW
TraesCS3A01G383600	15.3851	31.1761	ETW<NHW
TraesCS3A01G384600	1.79982	90.5305	ETW<NHW
TraesCS3A01G386400	12.3531	25.3579	ETW<NHW
TraesCS3A01G390000	16.865	41.2429	ETW<NHW
TraesCS3A01G393600	0.487312	1.17463	ETW<NHW
TraesCS3A01G394000	2.72934	6.748	ETW<NHW
TraesCS3A01G396400	1.60482	4.67509	ETW<NHW
TraesCS3A01G402500	5.60502	12.8432	ETW<NHW
TraesCS3A01G405200	0.428639	2.02245	ETW<NHW
TraesCS3A01G405600	15.8262	37.0306	ETW<NHW
TraesCS3A01G407000	0.114131	0.900914	ETW<NHW
TraesCS3A01G410000	0.799459	1.96693	ETW<NHW
TraesCS3A01G410700	2.14075	5.33551	ETW<NHW
TraesCS3A01G412300	0.443038	0.896639	ETW<NHW
TraesCS3A01G422400	0.341151	0.984526	ETW<NHW
TraesCS3A01G422500	0.341151	0.984526	ETW<NHW
TraesCS3A01G423400	1.06876	2.26854	ETW<NHW
TraesCS3A01G427500	9.23576	21.6424	ETW<NHW
TraesCS3A01G432900	0	0.460037	ETW<NHW
TraesCS3A01G433200	8.35908	17.0197	ETW<NHW
TraesCS3A01G438100	5.55192	12.1757	ETW<NHW
TraesCS3A01G438400	1.41511	3.20186	ETW<NHW
TraesCS3A01G438600	0.732432	2.88359	ETW<NHW
TraesCS3A01G438900	3.83051	19.9531	ETW<NHW
TraesCS3A01G441100	1.28539	2.5793	ETW<NHW
TraesCS3A01G445300	3.22701	14.6996	ETW<NHW
TraesCS3A01G448200	0.636192	1.98111	ETW<NHW
TraesCS3A01G448400	0.140591	0.677722	ETW<NHW
TraesCS3A01G450500	1.78637	4.55802	ETW<NHW
TraesCS3A01G450900	39.3171	112.679	ETW<NHW
TraesCS3A01G451300	39.3171	112.679	ETW<NHW
TraesCS3A01G451200	2.99593	7.17969	ETW<NHW
TraesCS3A01G451400	15.0806	55.6063	ETW<NHW
TraesCS3A01G451500	5.18421	33.4059	ETW<NHW
TraesCS3A01G451600	33.5645	122.596	ETW<NHW
TraesCS3A01G451700	8.531	32.8031	ETW<NHW
TraesCS3A01G451800	182.562	641.175	ETW<NHW
TraesCS3A01G451900	182.562	641.175	ETW<NHW
TraesCS3A01G459000	0.33171	0.883521	ETW<NHW
TraesCS3A01G464300	2.8951	6.29206	ETW<NHW
TraesCS3A01G466000	1.25826	3.09952	ETW<NHW
TraesCS3A01G466600	0.896134	2.27667	ETW<NHW
TraesCS3A01G466700	1.50012	4.08431	ETW<NHW
TraesCS3A01G466800	1.50012	4.08431	ETW<NHW
TraesCS3A01G466900	3.22301	6.66262	ETW<NHW
TraesCS3A01G467400	0.992793	2.87104	ETW<NHW
TraesCS3A01G468000	10.6072	29.0182	ETW<NHW
TraesCS3A01G468100	10.6072	29.0182	ETW<NHW
TraesCS3A01G468700	1.10253	2.25263	ETW<NHW
TraesCS3A01G474800	0.784145	2.09847	ETW<NHW
TraesCS3A01G478000	2.10609	9.99193	ETW<NHW
TraesCS3A01G479900	0.393588	1.11178	ETW<NHW
TraesCS3A01G480000	0.737941	2.82587	ETW<NHW
TraesCS3A01G481900	0.735051	2.23706	ETW<NHW
TraesCS3A01G494400	0.163618	0.544002	ETW<NHW
TraesCS3A01G496600	0.1047	11.3668	ETW<NHW
TraesCS3A01G507200	5.03349	12.9995	ETW<NHW
TraesCS3A01G514800	0.109197	0.512625	ETW<NHW
TraesCS3A01G519800	0.329845	0.854579	ETW<NHW
TraesCS3A01G524900	0.0471521	0.422938	ETW<NHW
TraesCS3A01G527300	7.72908	18.3011	ETW<NHW
TraesCS3A01G529400	0.43062	1.22981	ETW<NHW
TraesCS3A01G529500	0.43062	1.22981	ETW<NHW
TraesCS3A01G530800	5.42445	16.1827	ETW<NHW
TraesCS3A01G531300	5.42445	16.1827	ETW<NHW
TraesCS3A01G531400	5.42445	16.1827	ETW<NHW
TraesCS3A01G534900	0.140993	0.634338	ETW<NHW
TraesCS3A01G536900	2.85695	6.32852	ETW<NHW
TraesCS3A01G537200	47.2875	120.214	ETW<NHW
TraesCS3A01G537400	46.5777	167.585	ETW<NHW
TraesCS3A01G001900	12.21	24.8985	ETW<NHW
TraesCS3A01G005600	38.69	222.226	ETW<NHW
TraesCS3A01G006500	0.22517	0.983238	ETW<NHW
TraesCS3A01G006700	0.00700637	7.02124	ETW<NHW
TraesCS3A01G006800	0.00700637	7.02124	ETW<NHW
TraesCS3A01G006900	0.00700637	7.02124	ETW<NHW
TraesCS3A01G019700	0.287537	0.927685	ETW<NHW
TraesCS3A01G030000	17.6447	38.8626	ETW<NHW
TraesCS3A01G033900	27.4861	877.578	ETW<NHW
TraesCS3A01G034000	27.4861	877.578	ETW<NHW
TraesCS3A01G035300	0.447075	1.16924	ETW<NHW
TraesCS3A01G035600	0.599987	1.3623	ETW<NHW
TraesCS3A01G043500	0.245195	0.556293	ETW<NHW
TraesCS3A01G048000	0.453073	1.30398	ETW<NHW
TraesCS3A01G048100	0.102814	0.541351	ETW<NHW
TraesCS3A01G050400	7.35103	96.3435	ETW<NHW
TraesCS3A01G055700	2.87552	6.46607	ETW<NHW
TraesCS3A01G057500	0.115228	1.13662	ETW<NHW
TraesCS3A01G059100	0.148669	0.508187	ETW<NHW
TraesCS3A01G059800	0	3.3128	ETW<NHW
TraesCS3A01G063500	0.340535	0.854535	ETW<NHW
TraesCS3A01G071700	0.994971	2.26429	ETW<NHW
TraesCS3A01G078400	0.901463	1.8104	ETW<NHW
TraesCS3A01G081000	70.8841	161.555	ETW<NHW
TraesCS3A01G083900	0	0.396404	ETW<NHW
TraesCS3A01G103200	0.062983	0.454053	ETW<NHW
TraesCS3A01G107400	0.263408	0.580358	ETW<NHW
TraesCS3A01G108700	10.5326	24.8212	ETW<NHW
TraesCS3A01G110200	3.95913	8.64346	ETW<NHW
TraesCS3A01G112200	7.30824	15.7185	ETW<NHW
TraesCS3A01G113000	23.6226	718.501	ETW<NHW
TraesCS3A01G115000	0.998743	6.40369	ETW<NHW
TraesCS3A01G121000	4.19493	20.3792	ETW<NHW
TraesCS3A01G121200	0.671041	16.0293	ETW<NHW
TraesCS3A01G128700	21.6436	50.952	ETW<NHW
TraesCS3A01G137300	1.30767	3.21423	ETW<NHW
TraesCS3A01G140000	1.07402	2.75756	ETW<NHW
TraesCS3A01G140100	3.05618	6.97442	ETW<NHW
TraesCS3A01G144400	1.49706	4.45803	ETW<NHW
TraesCS3A01G144600	4.29391	42.6293	ETW<NHW
TraesCS3A01G145700	1.50302	3.64994	ETW<NHW
TraesCS3A01G146200	1.87297	4.44277	ETW<NHW
TraesCS3A01G147300	46.0756	94.0634	ETW<NHW
TraesCS3A01G147500	46.0756	94.0634	ETW<NHW
TraesCS3A01G149100	2.89055	6.2426	ETW<NHW
TraesCS3A01G154200	0.248341	0.533776	ETW<NHW
TraesCS3A01G156800	39.0814	126.311	ETW<NHW
TraesCS3A01G158400	1.3491	3.14862	ETW<NHW
TraesCS3A01G176000	3.20088	7.3029	ETW<NHW
TraesCS3A01G178600	6.15588	14.389	ETW<NHW
TraesCS3A01G187000	7.66551	17.4912	ETW<NHW
TraesCS3A01G195800	0.0776639	0.564268	ETW<NHW
TraesCS3A01G213200	0.906392	5.12629	ETW<NHW
TraesCS3A01G225800	1.55099	3.75495	ETW<NHW
TraesCS3A01G226300	1.10872	11.4794	ETW<NHW
TraesCS3A01G226700	0.199744	0.607638	ETW<NHW
TraesCS3A01G233600	0.0213628	9.90464	ETW<NHW
TraesCS3A01G236200	28.7316	58.6109	ETW<NHW
TraesCS3A01G240500	85.6485	187.953	ETW<NHW
TraesCS3A01G242700	10.7667	38.4456	ETW<NHW
TraesCS3A01G249800	6.82572	13.8953	ETW<NHW
TraesCS3A01G252100	0.417623	1.04937	ETW<NHW
TraesCS3A01G264300	8.69111	26.9579	ETW<NHW
TraesCS3A01G264500	8.69111	26.9579	ETW<NHW
TraesCS3A01G274400	9.02383	29.6459	ETW<NHW
TraesCS3A01G279500	1.92108	6.64357	ETW<NHW
TraesCS3A01G288100	1.92386	6.19539	ETW<NHW
TraesCS3A01G291200	5.33012	11.2988	ETW<NHW
TraesCS3A01G291300	5.33012	11.2988	ETW<NHW
TraesCS3A01G294200	0.0544871	0.545805	ETW<NHW
TraesCS3A01G294500	74.4884	220.171	ETW<NHW
TraesCS3A01G295200	2.249	4.57443	ETW<NHW
TraesCS3A01G311400	0.0939676	0.408239	ETW<NHW
TraesCS3A01G314000	1.10365	3.84776	ETW<NHW
TraesCS3A01G319300	0.134218	1.10242	ETW<NHW
TraesCS3A01G331100	2.86411	6.82941	ETW<NHW
TraesCS3A01G331600	9.58923	21.6794	ETW<NHW
TraesCS3A01G333200	0.456713	1.22343	ETW<NHW
TraesCS3A01G335900	0.602842	1.44742	ETW<NHW
TraesCS3A01G338500	1.64891	5.24745	ETW<NHW
TraesCS3A01G340700	2.57121	5.22487	ETW<NHW
TraesCS3A01G343800	1.82338	3.67717	ETW<NHW
TraesCS3A01G348300	7.56805	18.4686	ETW<NHW
TraesCS3A01G348500	22.1627	98.2885	ETW<NHW
TraesCS3A01G352300	2.4424	33.9255	ETW<NHW
TraesCS3A01G352700	0.0458993	0.471824	ETW<NHW
TraesCS3A01G357800	34.6303	91.6424	ETW<NHW
TraesCS3A01G361500	20.2483	43.7718	ETW<NHW
TraesCS3A01G362400	0.085629	1.35614	ETW<NHW
TraesCS3A01G374100	0.267384	1.40841	ETW<NHW
TraesCS3A01G375800	0.79296	1.77541	ETW<NHW
TraesCS3A01G376000	0.0455546	0.452102	ETW<NHW
TraesCS3A01G377000	0.300217	3.58292	ETW<NHW
TraesCS3A01G377200	2.66596	32.9005	ETW<NHW
TraesCS3A01G379100	4.99806	11.9237	ETW<NHW
TraesCS3A01G391900	0.663899	1.83405	ETW<NHW
TraesCS3A01G394800	1.00089	2.39411	ETW<NHW
TraesCS3A01G398900	2.18257	5.89612	ETW<NHW
TraesCS3A01G399000	44.9798	246.715	ETW<NHW
TraesCS3A01G401100	6.55759	15.1829	ETW<NHW
TraesCS3A01G401400	6.55759	15.1829	ETW<NHW
TraesCS3A01G408200	2.52504	11.9942	ETW<NHW
TraesCS3A01G408700	41.2013	87.7	ETW<NHW
TraesCS3A01G408900	0.395598	1.07952	ETW<NHW
TraesCS3A01G418600	24.5032	50.2036	ETW<NHW
TraesCS3A01G420500	1.76656	4.16514	ETW<NHW
TraesCS3A01G423800	0.338991	2.3283	ETW<NHW
TraesCS3A01G425000	0.16268	0.621723	ETW<NHW
TraesCS3A01G434900	2.08453	7.32655	ETW<NHW
TraesCS3A01G441800	3.8962	28.3597	ETW<NHW
TraesCS3A01G441900	3.8962	28.3597	ETW<NHW
TraesCS3A01G444900	1.13299	4.59547	ETW<NHW
TraesCS3A01G445500	96.4965	198.711	ETW<NHW
TraesCS3A01G447000	2.03656	4.86868	ETW<NHW
TraesCS3A01G460300	4.44202	9.43732	ETW<NHW
TraesCS3A01G463500	3.68229	12.427	ETW<NHW
TraesCS3A01G465000	0.0890464	0.338997	ETW<NHW
TraesCS3A01G466200	1.47679	3.67362	ETW<NHW
TraesCS3A01G470300	0.501745	1.04262	ETW<NHW
TraesCS3A01G470400	2.60813	6.02908	ETW<NHW
TraesCS3A01G472400	0.786717	1.61063	ETW<NHW
TraesCS3A01G473600	0.432313	1.01095	ETW<NHW
TraesCS3A01G474000	8.27989	20.6999	ETW<NHW
TraesCS3A01G475800	0.0939484	0.785075	ETW<NHW
TraesCS3A01G480500	65.0799	142.365	ETW<NHW
TraesCS3A01G480700	1.67391	5.30091	ETW<NHW
TraesCS3A01G482900	0.188861	1.45471	ETW<NHW
TraesCS3A01G490000	3.42108	6.86135	ETW<NHW
TraesCS3A01G492100	14.8172	30.9003	ETW<NHW
TraesCS3A01G496200	0.265364	0.883971	ETW<NHW
TraesCS3A01G497900	20.9846	49.8512	ETW<NHW
TraesCS3A01G499300	3.34909	7.52592	ETW<NHW
TraesCS3A01G514200	0.825398	2.89341	ETW<NHW
TraesCS3A01G520200	0.328588	0.696828	ETW<NHW
TraesCS3A01G520300	0.328588	0.696828	ETW<NHW
TraesCS3A01G527200	1.29891	5.45646	ETW<NHW
TraesCS3A01G529600	0	0.453028	ETW<NHW
TraesCS3A01G530400	29.7895	98.5811	ETW<NHW
TraesCS3A01G531500	0.121653	10.5877	ETW<NHW
TraesCS3A01G532400	3.51739	8.90144	ETW<NHW
TraesCS3A01G535100	0.222852	1.97852	ETW<NHW
TraesCS3A01G535300	60.5773	170.583	ETW<NHW
TraesCS4A01G000500	2.313	5.67739	ETW<NHW
TraesCS4A01G005600	0.13672	0.750087	ETW<NHW
TraesCS4A01G005800	0.105484	0.880933	ETW<NHW
TraesCS4A01G011300	1.92367	6.95358	ETW<NHW
TraesCS4A01G011500	1.34241	6.45188	ETW<NHW
TraesCS4A01G012100	2.33758	6.93307	ETW<NHW
TraesCS4A01G014300	1.84875	23.0907	ETW<NHW
TraesCS4A01G017000	14.1309	59.6291	ETW<NHW
TraesCS4A01G018400	0.0568603	0.790873	ETW<NHW
TraesCS4A01G018500	0.0568603	0.790873	ETW<NHW
TraesCS4A01G021900	3.27377	6.56684	ETW<NHW
TraesCS4A01G022400	0.197784	1.2024	ETW<NHW
TraesCS4A01G025500	7.09038	18.2803	ETW<NHW
TraesCS4A01G028800	3.56625	12.152	ETW<NHW
TraesCS4A01G029500	0.0633854	0.578645	ETW<NHW
TraesCS4A01G030800	1.9839	7.14218	ETW<NHW
TraesCS4A01G035600	0	1.05649	ETW<NHW
TraesCS4A01G038100	0.0462113	0.376595	ETW<NHW
TraesCS4A01G050500	28.183	62.4988	ETW<NHW
TraesCS4A01G053900	2.57048	5.58553	ETW<NHW
TraesCS4A01G063900	0.580707	1.24898	ETW<NHW
TraesCS4A01G066100	9.92679	118.989	ETW<NHW
TraesCS4A01G069100	0.926228	3.33815	ETW<NHW
TraesCS4A01G074700	1.46284	3.45163	ETW<NHW
TraesCS4A01G076100	1.0764	2.67062	ETW<NHW
TraesCS4A01G082000	0	3.36756	ETW<NHW
TraesCS4A01G086400	1.31534	3.16723	ETW<NHW
TraesCS4A01G088900	0.314626	1.02528	ETW<NHW
TraesCS4A01G092100	28.7193	645.429	ETW<NHW
TraesCS4A01G092200	9.15468	47.5867	ETW<NHW
TraesCS4A01G092800	0.202747	1.10334	ETW<NHW
TraesCS4A01G092900	41.4583	262.35	ETW<NHW
TraesCS4A01G096100	3.22002	6.75779	ETW<NHW
TraesCS4A01G101700	0.447306	1.30061	ETW<NHW
TraesCS4A01G102200	14.3351	30.4436	ETW<NHW
TraesCS4A01G106100	24.7274	60.6979	ETW<NHW
TraesCS4A01G110600	11.0333	25.9545	ETW<NHW
TraesCS4A01G114900	3.45962	7.96787	ETW<NHW
TraesCS4A01G115600	5.099	22.8633	ETW<NHW
TraesCS4A01G118200	48.158	119.287	ETW<NHW
TraesCS4A01G125300	23.7112	89.6329	ETW<NHW
TraesCS4A01G126700	28.2863	59.157	ETW<NHW
TraesCS4A01G127600	2.81092	12.3541	ETW<NHW
TraesCS4A01G140800	6.52429	13.4567	ETW<NHW
TraesCS4A01G142700	3.21816	11.8574	ETW<NHW
TraesCS4A01G144000	1.7478	3.64776	ETW<NHW
TraesCS4A01G158100	14.5085	34.3854	ETW<NHW
TraesCS4A01G175600	99.3873	248.6	ETW<NHW
TraesCS4A01G180300	2.72613	6.47924	ETW<NHW
TraesCS4A01G182000	10.6985	23.2745	ETW<NHW
TraesCS4A01G187800	2.42072	6.17182	ETW<NHW
TraesCS4A01G192400	0.372827	1.00284	ETW<NHW
TraesCS4A01G195800	0.689855	1.44811	ETW<NHW
TraesCS4A01G200300	1.4602	4.04909	ETW<NHW
TraesCS4A01G200900	7.09582	49.7748	ETW<NHW
TraesCS4A01G206600	1.97003	4.41652	ETW<NHW
TraesCS4A01G213600	0.546051	2.58592	ETW<NHW
TraesCS4A01G218400	0.640785	2.22131	ETW<NHW
TraesCS4A01G225100	14.7445	36.6586	ETW<NHW
TraesCS4A01G226700	4.96355	82.7246	ETW<NHW
TraesCS4A01G228900	7.29064	16.02	ETW<NHW
TraesCS4A01G234200	0.128321	0.510803	ETW<NHW
TraesCS4A01G238500	0.294787	0.958739	ETW<NHW
TraesCS4A01G241500	3.47706	7.44844	ETW<NHW
TraesCS4A01G255200	0.564025	2.65858	ETW<NHW
TraesCS4A01G263600	2.06716	5.65715	ETW<NHW
TraesCS4A01G265000	8.57586	21.015	ETW<NHW
TraesCS4A01G269700	1.18356	3.22837	ETW<NHW
TraesCS4A01G269800	27.1797	57.02	ETW<NHW
TraesCS4A01G275400	0.462049	1.22264	ETW<NHW
TraesCS4A01G278000	6.03972	12.7227	ETW<NHW
TraesCS4A01G279500	7.97123	17.2835	ETW<NHW
TraesCS4A01G280600	35.3016	74.6327	ETW<NHW
TraesCS4A01G285700	4.08071	13.336	ETW<NHW
TraesCS4A01G292500	0.0284025	1.02415	ETW<NHW
TraesCS4A01G293500	4.2574	10.6117	ETW<NHW
TraesCS4A01G295300	5.36077	14.7904	ETW<NHW
TraesCS4A01G296300	0.407462	4.94965	ETW<NHW
TraesCS4A01G300500	10.4773	86.2718	ETW<NHW
TraesCS4A01G301600	0.308742	0.834061	ETW<NHW
TraesCS4A01G301800	0.185121	0.512758	ETW<NHW
TraesCS4A01G304400	9.55331	27.3717	ETW<NHW
TraesCS4A01G307800	7.43016	15.8274	ETW<NHW
TraesCS4A01G308500	0.0596967	1.63861	ETW<NHW
TraesCS4A01G313400	0.430157	2.00404	ETW<NHW
TraesCS4A01G313600	4.40349	12.4839	ETW<NHW
TraesCS4A01G315500	142.69	289.212	ETW<NHW
TraesCS4A01G318200	7.48873	29.0529	ETW<NHW
TraesCS4A01G318400	3.98135	9.0696	ETW<NHW
TraesCS4A01G322100	1.22882	3.14839	ETW<NHW
TraesCS4A01G324600	2.90547	5.94932	ETW<NHW
TraesCS4A01G327300	0.548379	1.48	ETW<NHW
TraesCS4A01G328300	0.147472	0.6327	ETW<NHW
TraesCS4A01G333400	30.8184	66.0298	ETW<NHW
TraesCS4A01G333500	2.35107	5.35271	ETW<NHW
TraesCS4A01G335800	0.881354	5.79545	ETW<NHW
TraesCS4A01G337200	1.89771	7.61997	ETW<NHW
TraesCS4A01G339500	7.61816	24.1613	ETW<NHW
TraesCS4A01G345600	2.1132	7.94569	ETW<NHW
TraesCS4A01G346200	0.700529	2.01931	ETW<NHW
TraesCS4A01G350400	2.99104	11.8183	ETW<NHW
TraesCS4A01G352000	0.544803	1.19034	ETW<NHW
TraesCS4A01G366500	1.43879	3.79184	ETW<NHW
TraesCS4A01G369300	0.228521	8.56213	ETW<NHW
TraesCS4A01G376200	0.112865	0.578851	ETW<NHW
TraesCS4A01G378500	0.654539	1.37304	ETW<NHW
TraesCS4A01G382200	0.073099	0.403906	ETW<NHW
TraesCS4A01G382400	0.602706	1.46241	ETW<NHW
TraesCS4A01G385000	60.42	146.986	ETW<NHW
TraesCS4A01G385200	60.42	146.986	ETW<NHW
TraesCS4A01G386600	2.87681	7.0817	ETW<NHW
TraesCS4A01G392300	5.43198	14.7465	ETW<NHW
TraesCS4A01G395100	6.72628	18.2909	ETW<NHW
TraesCS4A01G396900	0.224851	0.85793	ETW<NHW
TraesCS4A01G404700	0.372706	4.47756	ETW<NHW
TraesCS4A01G409100	7.92329	41.9662	ETW<NHW
TraesCS4A01G409600	1.99644	5.38398	ETW<NHW
TraesCS4A01G426400	0.455104	1.46728	ETW<NHW
TraesCS4A01G441400	16.5532	52.623	ETW<NHW
TraesCS4A01G444700	1.43629	4.00088	ETW<NHW
TraesCS4A01G444900	1.43629	4.00088	ETW<NHW
TraesCS4A01G446400	0.137228	0.393207	ETW<NHW
TraesCS4A01G447700	0.131623	0.745406	ETW<NHW
TraesCS4A01G448300	5.23122	16.0265	ETW<NHW
TraesCS4A01G448400	5.23122	16.0265	ETW<NHW
TraesCS4A01G448900	0.402268	1.18969	ETW<NHW
TraesCS4A01G449400	6.74077	53.5957	ETW<NHW
TraesCS4A01G449500	7.66052	24.5964	ETW<NHW
TraesCS4A01G450100	0.298043	0.662565	ETW<NHW
TraesCS4A01G450900	0.0683396	0.650955	ETW<NHW
TraesCS4A01G451000	0	81.4787	ETW<NHW
TraesCS4A01G456600	0	1.00949	ETW<NHW
TraesCS4A01G459900	324.774	653.5	ETW<NHW
TraesCS4A01G460700	33.7445	110.075	ETW<NHW
TraesCS4A01G460800	46.2225	178.326	ETW<NHW
TraesCS4A01G461800	0.314266	0.668024	ETW<NHW
TraesCS4A01G474400	0.202091	0.561856	ETW<NHW
TraesCS4A01G476400	2.24189	6.22217	ETW<NHW
TraesCS4A01G495000	4.48129	10.7618	ETW<NHW
TraesCS4A01G495300	0.614846	4.15274	ETW<NHW
TraesCS4A01G495700	1.07234	2.47874	ETW<NHW
TraesCS4A01G002300	63.1926	154.844	ETW<NHW
TraesCS4A01G003700	6.18692	12.6234	ETW<NHW
TraesCS4A01G004400	4.23476	9.63069	ETW<NHW
TraesCS4A01G009200	0.501462	1.19115	ETW<NHW
TraesCS4A01G011000	2.8507	6.53916	ETW<NHW
TraesCS4A01G015500	5.70777	12.6923	ETW<NHW
TraesCS4A01G018800	0.53545	1.76842	ETW<NHW
TraesCS4A01G021300	2.56978	9.5427	ETW<NHW
TraesCS4A01G025300	5.98536	14.6771	ETW<NHW
TraesCS4A01G027100	0	0.401244	ETW<NHW
TraesCS4A01G027200	0	0.698135	ETW<NHW
TraesCS4A01G027700	3.25094	7.83391	ETW<NHW
TraesCS4A01G031500	0.348091	1.92108	ETW<NHW
TraesCS4A01G035200	0	0.559676	ETW<NHW
TraesCS4A01G039500	1.67681	3.71693	ETW<NHW
TraesCS4A01G040300	6.96103	15.2712	ETW<NHW
TraesCS4A01G040600	12.0199	99.6471	ETW<NHW
TraesCS4A01G041000	0.919338	1.89282	ETW<NHW
TraesCS4A01G043900	0.41193	1.40035	ETW<NHW
TraesCS4A01G047400	5.82893	11.9543	ETW<NHW
TraesCS4A01G052000	13.1461	59.0272	ETW<NHW
TraesCS4A01G055600	0.0683676	2.3498	ETW<NHW
TraesCS4A01G064800	6.81558	14.4924	ETW<NHW
TraesCS4A01G065500	3.94967	8.00971	ETW<NHW
TraesCS4A01G067200	0.279413	0.720936	ETW<NHW
TraesCS4A01G068200	2.51268	143.791	ETW<NHW
TraesCS4A01G068300	2.51268	143.791	ETW<NHW
TraesCS4A01G071100	9.25317	23.6444	ETW<NHW
TraesCS4A01G072000	0.4238	1.43749	ETW<NHW
TraesCS4A01G081500	0.388429	0.855663	ETW<NHW
TraesCS4A01G084500	0.196649	0.813885	ETW<NHW
TraesCS4A01G087300	1.85972	5.24111	ETW<NHW
TraesCS4A01G092600	0.206488	2.70572	ETW<NHW
TraesCS4A01G092700	0.793079	283.295	ETW<NHW
TraesCS4A01G095500	4.14837	26.8677	ETW<NHW
TraesCS4A01G098600	15.0419	302.94	ETW<NHW
TraesCS4A01G098700	0.229936	1.0022	ETW<NHW
TraesCS4A01G098900	13.8144	98.932	ETW<NHW
TraesCS4A01G100700	1.76921	4.76511	ETW<NHW
TraesCS4A01G103300	4.45073	10.1026	ETW<NHW
TraesCS4A01G106800	1.60502	3.37308	ETW<NHW
TraesCS4A01G110900	101.873	359.515	ETW<NHW
TraesCS4A01G126800	15.6694	35.4763	ETW<NHW
TraesCS4A01G127700	0.06821	0.354211	ETW<NHW
TraesCS4A01G128400	0.128941	0.344066	ETW<NHW
TraesCS4A01G131000	14.6169	31.2575	ETW<NHW
TraesCS4A01G132500	9.68106	26.4527	ETW<NHW
TraesCS4A01G144800	0.0252452	0.646486	ETW<NHW
TraesCS4A01G147400	1.0915	2.66662	ETW<NHW
TraesCS4A01G163300	0.300199	0.804073	ETW<NHW
TraesCS4A01G174100	0.616749	9.05543	ETW<NHW
TraesCS4A01G183900	1.16209	3.45822	ETW<NHW
TraesCS4A01G186800	19.9263	55.9547	ETW<NHW
TraesCS4A01G192500	48.8417	106.646	ETW<NHW
TraesCS4A01G194200	0.134009	0.506531	ETW<NHW
TraesCS4A01G195500	0.984234	2.1751	ETW<NHW
TraesCS4A01G198700	1.72892	4.15674	ETW<NHW
TraesCS4A01G205600	0.791569	1.99334	ETW<NHW
TraesCS4A01G208700	0.608661	1.38244	ETW<NHW
TraesCS4A01G210100	3.4292	8.86113	ETW<NHW
TraesCS4A01G211100	1.20376	2.85961	ETW<NHW
TraesCS4A01G220900	3.5229	8.62294	ETW<NHW
TraesCS4A01G226200	1.86411	26.9951	ETW<NHW
TraesCS4A01G229600	3.89806	9.00783	ETW<NHW
TraesCS4A01G240900	21.3298	111.281	ETW<NHW
TraesCS4A01G252200	21.0405	43.0681	ETW<NHW
TraesCS4A01G255700	4.59693	14.8065	ETW<NHW
TraesCS4A01G256400	0.716107	4.51977	ETW<NHW
TraesCS4A01G260500	0.879133	2.19274	ETW<NHW
TraesCS4A01G263300	0.645783	1.87141	ETW<NHW
TraesCS4A01G266800	2.32852	5.01587	ETW<NHW
TraesCS4A01G267200	0.719671	1.4652	ETW<NHW
TraesCS4A01G268500	6.05676	12.9454	ETW<NHW
TraesCS4A01G271500	0.827638	2.27219	ETW<NHW
TraesCS4A01G277500	8.0292	19.9824	ETW<NHW
TraesCS4A01G278400	0.225472	0.978211	ETW<NHW
TraesCS4A01G278900	33.7777	127.926	ETW<NHW
TraesCS4A01G284700	1.73675	4.92625	ETW<NHW
TraesCS4A01G288700	21.0898	50.4891	ETW<NHW
TraesCS4A01G290300	9.69056	28.9667	ETW<NHW
TraesCS4A01G302100	2.25882	5.94737	ETW<NHW
TraesCS4A01G302400	0.384918	1.13649	ETW<NHW
TraesCS4A01G311700	5.52816	11.3256	ETW<NHW
TraesCS4A01G311800	5.52816	11.3256	ETW<NHW
TraesCS4A01G312300	74.1536	212.308	ETW<NHW
TraesCS4A01G313700	1.05716	3.83088	ETW<NHW
TraesCS4A01G314000	1.41873	9.03882	ETW<NHW
TraesCS4A01G315100	0.0692261	0.397815	ETW<NHW
TraesCS4A01G323400	0.446526	1.33679	ETW<NHW
TraesCS4A01G323500	0.446526	1.33679	ETW<NHW
TraesCS4A01G323800	19.9797	41.5229	ETW<NHW
TraesCS4A01G326000	2.94691	8.06949	ETW<NHW
TraesCS4A01G327200	0.417844	0.910958	ETW<NHW
TraesCS4A01G328100	4.43194	40.8173	ETW<NHW
TraesCS4A01G330300	28.2384	68.3063	ETW<NHW
TraesCS4A01G335200	0.214815	0.5794	ETW<NHW
TraesCS4A01G336500	0.864059	2.87724	ETW<NHW
TraesCS4A01G340400	1.8044	7.08136	ETW<NHW
TraesCS4A01G341900	2.38459	4.9119	ETW<NHW
TraesCS4A01G342500	0.482988	1.02034	ETW<NHW
TraesCS4A01G343400	2.36191	4.76031	ETW<NHW
TraesCS4A01G348200	0.489876	1.00528	ETW<NHW
TraesCS4A01G349100	4.42103	10.3975	ETW<NHW
TraesCS4A01G349400	3.41631	7.34419	ETW<NHW
TraesCS4A01G357600	2.77113	7.82729	ETW<NHW
TraesCS4A01G362300	0.211845	0.702258	ETW<NHW
TraesCS4A01G363100	0.446334	1.14113	ETW<NHW
TraesCS4A01G367600	4.5861	10.283	ETW<NHW
TraesCS4A01G370500	1.87605	3.76267	ETW<NHW
TraesCS4A01G371600	26.2532	102.763	ETW<NHW
TraesCS4A01G372200	0.904487	1.89321	ETW<NHW
TraesCS4A01G373100	0.543138	1.32364	ETW<NHW
TraesCS4A01G376500	16.2247	37.9092	ETW<NHW
TraesCS4A01G377100	0	0.829403	ETW<NHW
TraesCS4A01G379300	1.65162	3.36265	ETW<NHW
TraesCS4A01G387500	0.972382	2.48905	ETW<NHW
TraesCS4A01G388400	0.110247	0.830404	ETW<NHW
TraesCS4A01G400000	0.0743294	0.346255	ETW<NHW
TraesCS4A01G400100	0.0743294	0.346255	ETW<NHW
TraesCS4A01G413500	6.99427	14.0223	ETW<NHW
TraesCS4A01G415800	0.0906187	0.543117	ETW<NHW
TraesCS4A01G417500	6.21282	12.6894	ETW<NHW
TraesCS4A01G423300	1.36173	3.28845	ETW<NHW
TraesCS4A01G429100	5.47844	18.4211	ETW<NHW
TraesCS4A01G438000	37.7422	15572.3	ETW<NHW
TraesCS4A01G450500	2.90834	17.6597	ETW<NHW
TraesCS4A01G450800	0.143525	2.16433	ETW<NHW
TraesCS4A01G451300	0.786449	1.5971	ETW<NHW
TraesCS4A01G457800	0	0.396229	ETW<NHW
TraesCS4A01G460200	90.8875	239.83	ETW<NHW
TraesCS4A01G460500	3.25802	7.49337	ETW<NHW
TraesCS4A01G461000	0.196954	0.833306	ETW<NHW
TraesCS4A01G461400	5.31241	12.1261	ETW<NHW
TraesCS4A01G461500	18.0205	59.7132	ETW<NHW
TraesCS4A01G464400	0	0.453958	ETW<NHW
TraesCS4A01G468200	1.40904	3.50908	ETW<NHW
TraesCS4A01G470500	0.296504	0.732657	ETW<NHW
TraesCS4A01G473800	5.20909	11.4651	ETW<NHW
TraesCS4A01G473900	1.45964	4.22402	ETW<NHW
TraesCS4A01G474500	3.23132	6.60328	ETW<NHW
TraesCS4A01G475000	0.441254	11.0875	ETW<NHW
TraesCS4A01G475300	0.52548	3.98028	ETW<NHW
TraesCS4A01G475500	1.05073	3.18762	ETW<NHW
TraesCS4A01G484100	1.64328	3.77093	ETW<NHW
TraesCS4A01G488100	0.496947	4.89294	ETW<NHW
TraesCS4A01G499900	2.08747	4.49313	ETW<NHW
TraesCS5A01G011000	1.03642	2.21849	ETW<NHW
TraesCS5A01G011400	0.113644	0.932583	ETW<NHW
TraesCS5A01G012500	0.604591	1.24768	ETW<NHW
TraesCS5A01G018400	0.198222	12.2026	ETW<NHW
TraesCS5A01G018600	4.24641	30.9524	ETW<NHW
TraesCS5A01G021400	0.0400843	0.337037	ETW<NHW
TraesCS5A01G025200	13.6736	53.9909	ETW<NHW
TraesCS5A01G025300	0.358778	1.88691	ETW<NHW
TraesCS5A01G025400	23.493	57.8114	ETW<NHW
TraesCS5A01G033300	3.05542	9.65731	ETW<NHW
TraesCS5A01G033400	3.05542	9.65731	ETW<NHW
TraesCS5A01G036400	0.183893	0.429344	ETW<NHW
TraesCS5A01G037100	3.25241	7.27318	ETW<NHW
TraesCS5A01G037200	0.0801051	1.39707	ETW<NHW
TraesCS5A01G037300	2.23525	4.76885	ETW<NHW
TraesCS5A01G046400	22.6854	70.5984	ETW<NHW
TraesCS5A01G047000	8.16295	19.7349	ETW<NHW
TraesCS5A01G050600	2.83013	6.01175	ETW<NHW
TraesCS5A01G051200	2.24887	4.99371	ETW<NHW
TraesCS5A01G051800	35.023	78.2698	ETW<NHW
TraesCS5A01G059000	14.022	37.8105	ETW<NHW
TraesCS5A01G066100	0.14336	0.605069	ETW<NHW
TraesCS5A01G069500	2.27009	7.21685	ETW<NHW
TraesCS5A01G070700	9.09683	22.9924	ETW<NHW
TraesCS5A01G074200	45.895	138.073	ETW<NHW
TraesCS5A01G074300	7.83564	26.3541	ETW<NHW
TraesCS5A01G075100	0.503742	1.55738	ETW<NHW
TraesCS5A01G076900	8.19456	20.8507	ETW<NHW
TraesCS5A01G077500	0.26309	3.32419	ETW<NHW
TraesCS5A01G077600	26.1229	125.451	ETW<NHW
TraesCS5A01G095700	0.0568313	0.769588	ETW<NHW
TraesCS5A01G097700	2.88009	7.94375	ETW<NHW
TraesCS5A01G116000	0.960296	2.41491	ETW<NHW
TraesCS5A01G125400	6.35057	12.7304	ETW<NHW
TraesCS5A01G126000	3.41479	7.82128	ETW<NHW
TraesCS5A01G130100	0.211569	0.918083	ETW<NHW
TraesCS5A01G137300	0.642051	1.35298	ETW<NHW
TraesCS5A01G142500	0.53817	4.02732	ETW<NHW
TraesCS5A01G145900	1.67334	3.52901	ETW<NHW
TraesCS5A01G148900	40.2985	113.756	ETW<NHW
TraesCS5A01G152500	0.501945	1.16713	ETW<NHW
TraesCS5A01G157100	2.38613	6.44271	ETW<NHW
TraesCS5A01G158100	0.0970754	0.498811	ETW<NHW
TraesCS5A01G164900	7.76025	15.8348	ETW<NHW
TraesCS5A01G165600	13.1781	26.6654	ETW<NHW
TraesCS5A01G172200	0.115128	10.1929	ETW<NHW
TraesCS5A01G176900	2.51238	5.73469	ETW<NHW
TraesCS5A01G185400	1.04265	2.50222	ETW<NHW
TraesCS5A01G192300	5.58451	11.1867	ETW<NHW
TraesCS5A01G196800	9.01038	20.166	ETW<NHW
TraesCS5A01G198500	6.735	15.037	ETW<NHW
TraesCS5A01G198800	8.16857	17.7043	ETW<NHW
TraesCS5A01G204400	8.90917	20.3588	ETW<NHW
TraesCS5A01G209600	0	4.02376	ETW<NHW
TraesCS5A01G213300	0.703531	3.2363	ETW<NHW
TraesCS5A01G213700	23.4588	47.9028	ETW<NHW
TraesCS5A01G214200	0.954992	2.02409	ETW<NHW
TraesCS5A01G214700	17.3815	57.3438	ETW<NHW
TraesCS5A01G214800	17.3815	57.3438	ETW<NHW
TraesCS5A01G216900	7.43921	27.8942	ETW<NHW
TraesCS5A01G220800	0.244045	0.881112	ETW<NHW
TraesCS5A01G223500	0.0949083	0.609742	ETW<NHW
TraesCS5A01G223600	0.401626	0.862103	ETW<NHW
TraesCS5A01G225300	15.2416	32.7844	ETW<NHW
TraesCS5A01G226400	79.9029	173.64	ETW<NHW
TraesCS5A01G229700	1.75255	5.0407	ETW<NHW
TraesCS5A01G234300	8.06897	17.3121	ETW<NHW
TraesCS5A01G237500	0.508787	1.38988	ETW<NHW
TraesCS5A01G240300	15.2245	33.38	ETW<NHW
TraesCS5A01G242700	3.86681	9.54909	ETW<NHW
TraesCS5A01G242800	15.194	31.4866	ETW<NHW
TraesCS5A01G242900	10.109	20.5893	ETW<NHW
TraesCS5A01G246200	0.111861	0.736233	ETW<NHW
TraesCS5A01G254300	0.822371	1.68518	ETW<NHW
TraesCS5A01G254400	0.624777	1.31002	ETW<NHW
TraesCS5A01G254500	0.624777	1.31002	ETW<NHW
TraesCS5A01G256600	5.68204	11.3806	ETW<NHW
TraesCS5A01G264800	7.78454	21.3756	ETW<NHW
TraesCS5A01G273300	1.00023	2.63003	ETW<NHW
TraesCS5A01G273400	0.616828	1.79359	ETW<NHW
TraesCS5A01G274200	1.35495	5.88566	ETW<NHW
TraesCS5A01G277200	1.21219	6.48932	ETW<NHW
TraesCS5A01G277900	53.4952	129.781	ETW<NHW
TraesCS5A01G293400	1.38303	51.2033	ETW<NHW
TraesCS5A01G294700	0.353292	1.12939	ETW<NHW
TraesCS5A01G298900	0.294143	2.76366	ETW<NHW
TraesCS5A01G307200	22.0045	60.9489	ETW<NHW
TraesCS5A01G310700	0.0514955	0.728656	ETW<NHW
TraesCS5A01G312200	0.723816	1.65801	ETW<NHW
TraesCS5A01G312700	11.8356	31.8511	ETW<NHW
TraesCS5A01G315700	0.915135	2.00739	ETW<NHW
TraesCS5A01G316200	2.03732	4.22097	ETW<NHW
TraesCS5A01G319300	15.6527	39.9176	ETW<NHW
TraesCS5A01G320800	0.0444443	1.81609	ETW<NHW
TraesCS5A01G326400	4.32183	8.95987	ETW<NHW
TraesCS5A01G327500	157.371	382.025	ETW<NHW
TraesCS5A01G332900	1.17389	3.53236	ETW<NHW
TraesCS5A01G336000	0.209814	1.11522	ETW<NHW
TraesCS5A01G336700	43.9449	88.2985	ETW<NHW
TraesCS5A01G340000	1.12109	6.17361	ETW<NHW
TraesCS5A01G342700	0	0.955352	ETW<NHW
TraesCS5A01G342800	0	0.801101	ETW<NHW
TraesCS5A01G347400	0.3767	1.24629	ETW<NHW
TraesCS5A01G349100	0.366274	0.817734	ETW<NHW
TraesCS5A01G349500	1.60208	3.50258	ETW<NHW
TraesCS5A01G353200	7.02055	32.6082	ETW<NHW
TraesCS5A01G353300	7.02055	32.6082	ETW<NHW
TraesCS5A01G355200	5.82933	12.4178	ETW<NHW
TraesCS5A01G356500	13.6809	31.2736	ETW<NHW
TraesCS5A01G358100	1.43565	5.38217	ETW<NHW
TraesCS5A01G359700	5.11885	16.9855	ETW<NHW
TraesCS5A01G374800	0.111054	0.538571	ETW<NHW
TraesCS5A01G375400	0.990701	2.17241	ETW<NHW
TraesCS5A01G378300	0.499568	2.05312	ETW<NHW
TraesCS5A01G379400	0.527122	1.51672	ETW<NHW
TraesCS5A01G383400	0.239609	0.552239	ETW<NHW
TraesCS5A01G383600	0.880319	2.00743	ETW<NHW
TraesCS5A01G384100	1.51908	8.7787	ETW<NHW
TraesCS5A01G386700	0.736941	7.10488	ETW<NHW
TraesCS5A01G387600	1.36578	8.67509	ETW<NHW
TraesCS5A01G391200	105.665	315.901	ETW<NHW
TraesCS5A01G393100	0.53717	1.29818	ETW<NHW
TraesCS5A01G393800	52.0327	108.229	ETW<NHW
TraesCS5A01G394700	0.222302	0.638852	ETW<NHW
TraesCS5A01G396000	1.7562	3.77135	ETW<NHW
TraesCS5A01G403900	1.81471	4.04534	ETW<NHW
TraesCS5A01G404000	2.31561	6.2844	ETW<NHW
TraesCS5A01G411000	3.10611	7.37288	ETW<NHW
TraesCS5A01G413900	1.04884	2.16569	ETW<NHW
TraesCS5A01G414100	0.0441064	0.349143	ETW<NHW
TraesCS5A01G416500	1.44914	4.4292	ETW<NHW
TraesCS5A01G424100	114.283	420.496	ETW<NHW
TraesCS5A01G426900	0.703383	1.98585	ETW<NHW
TraesCS5A01G428700	3.65319	10.5117	ETW<NHW
TraesCS5A01G438800	0.340354	7.65563	ETW<NHW
TraesCS5A01G440500	1.14413	2.60148	ETW<NHW
TraesCS5A01G449200	50.4971	185.007	ETW<NHW
TraesCS5A01G451000	3.32437	7.22137	ETW<NHW
TraesCS5A01G460300	21.0324	138.452	ETW<NHW
TraesCS5A01G471900	1.13172	2.63856	ETW<NHW
TraesCS5A01G475500	0.238866	4.39831	ETW<NHW
TraesCS5A01G478700	1.51924	3.05833	ETW<NHW
TraesCS5A01G479400	0.332355	0.961253	ETW<NHW
TraesCS5A01G482300	2.00696	12.6183	ETW<NHW
TraesCS5A01G482400	35.6777	74.2425	ETW<NHW
TraesCS5A01G486800	4.93752	10.7591	ETW<NHW
TraesCS5A01G489600	0	1.60282	ETW<NHW
TraesCS5A01G490700	0.49527	1.73915	ETW<NHW
TraesCS5A01G498300	18.3513	37.1633	ETW<NHW
TraesCS5A01G498400	0.262707	1.37571	ETW<NHW
TraesCS5A01G498900	9.93426	20.0407	ETW<NHW
TraesCS5A01G499100	32.2796	75.9836	ETW<NHW
TraesCS5A01G501100	37.1336	83.1765	ETW<NHW
TraesCS5A01G502600	2.01232	8.43507	ETW<NHW
TraesCS5A01G509000	1.24665	2.50669	ETW<NHW
TraesCS5A01G509400	0.497697	1.03923	ETW<NHW
TraesCS5A01G510000	3.59435	7.41431	ETW<NHW
TraesCS5A01G512000	5.69507	26.0369	ETW<NHW
TraesCS5A01G516900	0.481937	1.27333	ETW<NHW
TraesCS5A01G518200	1.25217	2.57022	ETW<NHW
TraesCS5A01G518700	1.34408	2.83272	ETW<NHW
TraesCS5A01G522200	1.40912	3.21775	ETW<NHW
TraesCS5A01G531700	0.159261	0.447569	ETW<NHW
TraesCS5A01G533600	1.61025	3.28871	ETW<NHW
TraesCS5A01G534200	3.32166	8.31968	ETW<NHW
TraesCS5A01G539400	3.51785	17.9817	ETW<NHW
TraesCS5A01G541400	1.8208	3.99032	ETW<NHW
TraesCS5A01G542700	0.893365	2.403	ETW<NHW
TraesCS5A01G545500	48.3153	98.248	ETW<NHW
TraesCS5A01G545600	48.3153	98.248	ETW<NHW
TraesCS5A01G547300	44.6708	117.461	ETW<NHW
TraesCS5A01G548000	1.84029	7.817	ETW<NHW
TraesCS5A01G554300	670.723	1510.23	ETW<NHW
TraesCS5A01G556200	9.26596	19.7375	ETW<NHW
TraesCS5A01G002400	0.908544	1.88555	ETW<NHW
TraesCS5A01G005300	0.315496	0.976975	ETW<NHW
TraesCS5A01G007000	0	2.98035	ETW<NHW
TraesCS5A01G007700	0	3.61575	ETW<NHW
TraesCS5A01G008200	0.225675	0.619094	ETW<NHW
TraesCS5A01G016400	1.14586	2.82985	ETW<NHW
TraesCS5A01G018100	1.30593	164.122	ETW<NHW
TraesCS5A01G018200	0.460143	1.58595	ETW<NHW
TraesCS5A01G022800	2.17674	4.61605	ETW<NHW
TraesCS5A01G024000	2.69265	6.37203	ETW<NHW
TraesCS5A01G024100	2.69265	6.37203	ETW<NHW
TraesCS5A01G025900	273.061	584.868	ETW<NHW
TraesCS5A01G026300	0.140366	0.446446	ETW<NHW
TraesCS5A01G026900	0.678876	1.77958	ETW<NHW
TraesCS5A01G034200	0.0433533	2.39489	ETW<NHW
TraesCS5A01G040600	25.2874	53.5767	ETW<NHW
TraesCS5A01G040800	0.430744	1.09383	ETW<NHW
TraesCS5A01G040900	0.656417	1.96782	ETW<NHW
TraesCS5A01G048300	1.48955	3.25862	ETW<NHW
TraesCS5A01G053100	157.761	376.415	ETW<NHW
TraesCS5A01G057300	1.08207	3.24611	ETW<NHW
TraesCS5A01G058800	2.32138	10.1009	ETW<NHW
TraesCS5A01G065000	0	0.596823	ETW<NHW
TraesCS5A01G065100	0	0.596823	ETW<NHW
TraesCS5A01G065200	0.378907	1.16614	ETW<NHW
TraesCS5A01G067900	0.295684	0.64231	ETW<NHW
TraesCS5A01G074400	2.35474	6.23768	ETW<NHW
TraesCS5A01G080700	0.375486	0.896726	ETW<NHW
TraesCS5A01G089600	0.228163	1.29707	ETW<NHW
TraesCS5A01G090900	2.87322	8.39662	ETW<NHW
TraesCS5A01G094200	0.159539	0.571806	ETW<NHW
TraesCS5A01G098600	1.18875	3.36281	ETW<NHW
TraesCS5A01G100000	1.45889	4.44202	ETW<NHW
TraesCS5A01G101500	0	91.0086	ETW<NHW
TraesCS5A01G105000	0.0865567	0.552187	ETW<NHW
TraesCS5A01G113200	0.599222	1.86598	ETW<NHW
TraesCS5A01G119500	0.760405	2.70626	ETW<NHW
TraesCS5A01G130400	13.7926	31.5846	ETW<NHW
TraesCS5A01G132600	0.762698	1.5392	ETW<NHW
TraesCS5A01G133800	0.0935566	1.62529	ETW<NHW
TraesCS5A01G139900	163.596	460.937	ETW<NHW
TraesCS5A01G142700	68.1863	164.258	ETW<NHW
TraesCS5A01G143500	10.9	46.0176	ETW<NHW
TraesCS5A01G151800	0.182573	0.438619	ETW<NHW
TraesCS5A01G153800	0.079238	0.489048	ETW<NHW
TraesCS5A01G154500	0.457694	1.96106	ETW<NHW
TraesCS5A01G155500	0.404078	1.18206	ETW<NHW
TraesCS5A01G163500	2.52584	9.96092	ETW<NHW
TraesCS5A01G166600	20.0163	56.931	ETW<NHW
TraesCS5A01G168200	21.0715	50.1358	ETW<NHW
TraesCS5A01G170400	3.25473	6.6526	ETW<NHW
TraesCS5A01G183800	4.00187	8.22422	ETW<NHW
TraesCS5A01G186100	0.793189	1.80058	ETW<NHW
TraesCS5A01G191000	22.0056	62.2782	ETW<NHW
TraesCS5A01G196200	0.544854	1.65044	ETW<NHW
TraesCS5A01G203300	2.66254	11.8108	ETW<NHW
TraesCS5A01G214600	11.8404	111.687	ETW<NHW
TraesCS5A01G219900	1.2263	2.61529	ETW<NHW
TraesCS5A01G225200	16.582	35.2447	ETW<NHW
TraesCS5A01G228900	40.2773	100.575	ETW<NHW
TraesCS5A01G238000	0.587756	2.12854	ETW<NHW
TraesCS5A01G240900	0.483911	2.33752	ETW<NHW
TraesCS5A01G245300	2.22642	16.2697	ETW<NHW
TraesCS5A01G247600	1.65508	3.48134	ETW<NHW
TraesCS5A01G256200	25.1987	84.1426	ETW<NHW
TraesCS5A01G257700	11.8738	96.9868	ETW<NHW
TraesCS5A01G264900	2.03012	6.99923	ETW<NHW
TraesCS5A01G268100	41.6738	97.2786	ETW<NHW
TraesCS5A01G270700	1.27532	2.92549	ETW<NHW
TraesCS5A01G273200	0.253841	0.988463	ETW<NHW
TraesCS5A01G276300	32.4394	69.3004	ETW<NHW
TraesCS5A01G276400	0.248821	0.618292	ETW<NHW
TraesCS5A01G278800	0.746809	1.63927	ETW<NHW
TraesCS5A01G279600	8.02545	18.933	ETW<NHW
TraesCS5A01G281000	0.170147	0.521318	ETW<NHW
TraesCS5A01G289100	2.56369	5.47664	ETW<NHW
TraesCS5A01G300400	1.93742	4.24794	ETW<NHW
TraesCS5A01G306200	0.098441	0.486641	ETW<NHW
TraesCS5A01G306700	0.0844529	0.439381	ETW<NHW
TraesCS5A01G309300	0.440762	1.53329	ETW<NHW
TraesCS5A01G316800	6.73222	16.3708	ETW<NHW
TraesCS5A01G318900	5.06656	15.0511	ETW<NHW
TraesCS5A01G320700	1.42131	4.32338	ETW<NHW
TraesCS5A01G325800	0.160968	0.38922	ETW<NHW
TraesCS5A01G328100	0.193397	0.678291	ETW<NHW
TraesCS5A01G329200	0.241752	0.78573	ETW<NHW
TraesCS5A01G330200	0.023309	0.950129	ETW<NHW
TraesCS5A01G336800	1.49336	4.95247	ETW<NHW
TraesCS5A01G339500	0.827443	4.36268	ETW<NHW
TraesCS5A01G340400	1.50516	3.54324	ETW<NHW
TraesCS5A01G349600	0.86659	2.97869	ETW<NHW
TraesCS5A01G353900	0.260518	1.4068	ETW<NHW
TraesCS5A01G358000	1.42676	2.90952	ETW<NHW
TraesCS5A01G360600	14.2749	111.844	ETW<NHW
TraesCS5A01G360700	14.2749	111.844	ETW<NHW
TraesCS5A01G361900	0.0830122	0.455478	ETW<NHW
TraesCS5A01G365400	2.04549	5.74918	ETW<NHW
TraesCS5A01G369600	3.51562	8.52599	ETW<NHW
TraesCS5A01G369700	3.51562	8.52599	ETW<NHW
TraesCS5A01G371600	0.0141541	3.65949	ETW<NHW
TraesCS5A01G375300	7.09925	16.6568	ETW<NHW
TraesCS5A01G379900	3.45261	11.055	ETW<NHW
TraesCS5A01G381600	22.318	53.1427	ETW<NHW
TraesCS5A01G384600	19.0868	49.9402	ETW<NHW
TraesCS5A01G384700	19.0868	49.9402	ETW<NHW
TraesCS5A01G391500	0.0359416	0.857905	ETW<NHW
TraesCS5A01G392100	0.897501	3.08837	ETW<NHW
TraesCS5A01G395600	8.00302	16.3151	ETW<NHW
TraesCS5A01G398400	1.36292	3.40974	ETW<NHW
TraesCS5A01G402300	12.4854	30.9533	ETW<NHW
TraesCS5A01G406300	0.525046	1.05203	ETW<NHW
TraesCS5A01G407000	9.9049	34.3719	ETW<NHW
TraesCS5A01G417800	2.29767	11.8267	ETW<NHW
TraesCS5A01G420300	1.10028	2.51382	ETW<NHW
TraesCS5A01G422500	0.607965	2.73474	ETW<NHW
TraesCS5A01G433400	0.779535	3.15025	ETW<NHW
TraesCS5A01G440700	1.97583	9.40106	ETW<NHW
TraesCS5A01G441200	0.277694	0.632452	ETW<NHW
TraesCS5A01G441700	13.5022	34.5325	ETW<NHW
TraesCS5A01G442400	0.496085	2.2812	ETW<NHW
TraesCS5A01G444600	0.597748	1.53462	ETW<NHW
TraesCS5A01G444700	0.585993	1.55956	ETW<NHW
TraesCS5A01G444800	4.09082	9.98845	ETW<NHW
TraesCS5A01G446200	0.216323	1.14723	ETW<NHW
TraesCS5A01G446400	2.65492	9.02903	ETW<NHW
TraesCS5A01G456100	10.9669	22.4747	ETW<NHW
TraesCS5A01G462500	1.3487	4.48673	ETW<NHW
TraesCS5A01G462700	3.03838	11.4248	ETW<NHW
TraesCS5A01G464300	3.55066	21.9712	ETW<NHW
TraesCS5A01G464500	6.55012	77.4758	ETW<NHW
TraesCS5A01G465300	1.43069	9.41773	ETW<NHW
TraesCS5A01G467200	59.3958	126.13	ETW<NHW
TraesCS5A01G473500	0.455787	1.33736	ETW<NHW
TraesCS5A01G475200	2.40219	5.08	ETW<NHW
TraesCS5A01G481400	89.6977	228.017	ETW<NHW
TraesCS5A01G481700	0.178864	21.0005	ETW<NHW
TraesCS5A01G495400	29.5028	60.4294	ETW<NHW
TraesCS5A01G496000	2.05949	5.57714	ETW<NHW
TraesCS5A01G497800	1.91857	6.23355	ETW<NHW
TraesCS5A01G500500	0.115369	0.60359	ETW<NHW
TraesCS5A01G500700	1.1551	4.11078	ETW<NHW
TraesCS5A01G503300	0.65707	1.50646	ETW<NHW
TraesCS5A01G503500	5.47765	14.8687	ETW<NHW
TraesCS5A01G509800	3.27082	6.7121	ETW<NHW
TraesCS5A01G511500	0.0590333	0.611647	ETW<NHW
TraesCS5A01G512100	4.05831	22.2534	ETW<NHW
TraesCS5A01G514100	0.188315	0.652636	ETW<NHW
TraesCS5A01G520100	0.447607	1.01992	ETW<NHW
TraesCS5A01G529300	13.9177	31.94	ETW<NHW
TraesCS5A01G529400	13.9177	31.94	ETW<NHW
TraesCS5A01G534100	0.237068	0.83173	ETW<NHW
TraesCS5A01G536800	0.202036	0.902871	ETW<NHW
TraesCS5A01G538600	0.354513	1.18214	ETW<NHW
TraesCS5A01G539800	11.4149	26.4919	ETW<NHW
TraesCS5A01G539900	11.4149	26.4919	ETW<NHW
TraesCS5A01G540000	11.4149	26.4919	ETW<NHW
TraesCS5A01G541900	1.02014	4.77611	ETW<NHW
TraesCS5A01G542000	1.02014	4.77611	ETW<NHW
TraesCS5A01G541800	8.15327	26.1008	ETW<NHW
TraesCS5A01G543300	0.591492	1.81672	ETW<NHW
TraesCS5A01G547900	0.686474	1.69722	ETW<NHW
TraesCS5A01G552800	7.34317	15.9366	ETW<NHW
TraesCS5A01G555500	0.0924562	2.02122	ETW<NHW
TraesCS5A01G556400	5.76816	14.1144	ETW<NHW
TraesCS5A01G558000	0.625952	2.07703	ETW<NHW
TraesCS6A01G002100	0.879078	28.0197	ETW<NHW
TraesCS6A01G007300	4.97954	11.0974	ETW<NHW
TraesCS6A01G007600	0.368322	1.0096	ETW<NHW
TraesCS6A01G007800	138.926	407.033	ETW<NHW
TraesCS6A01G007900	138.926	407.033	ETW<NHW
TraesCS6A01G013300	0.0674936	0.652286	ETW<NHW
TraesCS6A01G016200	69.4605	168.934	ETW<NHW
TraesCS6A01G025400	0.047912	0.369393	ETW<NHW
TraesCS6A01G033900	0.153868	0.406528	ETW<NHW
TraesCS6A01G034000	2.31712	6.42665	ETW<NHW
TraesCS6A01G035000	9.17692	21.2674	ETW<NHW
TraesCS6A01G041700	51.5153	164.712	ETW<NHW
TraesCS6A01G050900	16.5166	37.4541	ETW<NHW
TraesCS6A01G053400	4.06034	48.994	ETW<NHW
TraesCS6A01G053500	4.06034	48.994	ETW<NHW
TraesCS6A01G053600	0	6.28764	ETW<NHW
TraesCS6A01G053800	0.0566152	0.444345	ETW<NHW
TraesCS6A01G065500	0.28395	1.35689	ETW<NHW
TraesCS6A01G072600	2.83085	6.52428	ETW<NHW
TraesCS6A01G076000	4.27516	12.7705	ETW<NHW
TraesCS6A01G085300	5.03265	22.237	ETW<NHW
TraesCS6A01G086300	117.636	250.64	ETW<NHW
TraesCS6A01G090100	2.64022	6.67989	ETW<NHW
TraesCS6A01G091400	1.18073	30.6218	ETW<NHW
TraesCS6A01G094700	5.9091	14.3408	ETW<NHW
TraesCS6A01G095800	0.345679	1.66584	ETW<NHW
TraesCS6A01G109300	0.160146	0.836772	ETW<NHW
TraesCS6A01G115600	1.26306	3.29029	ETW<NHW
TraesCS6A01G126100	0	1.9112	ETW<NHW
TraesCS6A01G127800	2.65006	28.4365	ETW<NHW
TraesCS6A01G134200	0.953234	2.06058	ETW<NHW
TraesCS6A01G134500	6.16624	27.5858	ETW<NHW
TraesCS6A01G138200	1.36243	3.99287	ETW<NHW
TraesCS6A01G141200	0.05911	1.48976	ETW<NHW
TraesCS6A01G146400	8.93544	23.8699	ETW<NHW
TraesCS6A01G151500	0.293507	0.697533	ETW<NHW
TraesCS6A01G157800	9.58931	34.4813	ETW<NHW
TraesCS6A01G159900	0.105931	0.38024	ETW<NHW
TraesCS6A01G163900	0.748675	2.06156	ETW<NHW
TraesCS6A01G169500	0.434336	1.42242	ETW<NHW
TraesCS6A01G170000	1.12207	3.73572	ETW<NHW
TraesCS6A01G170100	1.12207	3.73572	ETW<NHW
TraesCS6A01G171900	5.39679	11.4727	ETW<NHW
TraesCS6A01G173700	106.358	216.581	ETW<NHW
TraesCS6A01G179900	5.30865	12.7485	ETW<NHW
TraesCS6A01G181700	43.6811	130.979	ETW<NHW
TraesCS6A01G187600	1.03652	4.67645	ETW<NHW
TraesCS6A01G216800	15.825	34.3199	ETW<NHW
TraesCS6A01G232300	5.49635	11.4264	ETW<NHW
TraesCS6A01G232400	41.2493	112.917	ETW<NHW
TraesCS6A01G232500	12.9758	36.1462	ETW<NHW
TraesCS6A01G241700	0.484092	1.78395	ETW<NHW
TraesCS6A01G244100	0.676947	3.54702	ETW<NHW
TraesCS6A01G244300	0.535095	3.1158	ETW<NHW
TraesCS6A01G250900	0.456323	5.13438	ETW<NHW
TraesCS6A01G251000	0.0518171	0.711394	ETW<NHW
TraesCS6A01G253500	3.48933	8.46921	ETW<NHW
TraesCS6A01G256900	1.10518	2.26794	ETW<NHW
TraesCS6A01G264000	1.62182	4.77507	ETW<NHW
TraesCS6A01G265700	4.2793	17.4777	ETW<NHW
TraesCS6A01G270000	4.59722	9.87017	ETW<NHW
TraesCS6A01G271300	8.43454	29.5847	ETW<NHW
TraesCS6A01G273200	0.237724	0.551779	ETW<NHW
TraesCS6A01G274700	0.0870576	0.792859	ETW<NHW
TraesCS6A01G279800	30.2975	61.2853	ETW<NHW
TraesCS6A01G280500	1.77677	5.64734	ETW<NHW
TraesCS6A01G282600	2.7211	10.6435	ETW<NHW
TraesCS6A01G284100	3.76743	55.1655	ETW<NHW
TraesCS6A01G286900	5.17963	11.0005	ETW<NHW
TraesCS6A01G290900	0	0.381416	ETW<NHW
TraesCS6A01G295000	0.280849	2.68648	ETW<NHW
TraesCS6A01G295300	0.186175	0.538607	ETW<NHW
TraesCS6A01G296600	0.671235	2.04796	ETW<NHW
TraesCS6A01G297200	0	0.551941	ETW<NHW
TraesCS6A01G299000	1.28224	2.74148	ETW<NHW
TraesCS6A01G302200	10.4637	22.4757	ETW<NHW
TraesCS6A01G316800	0.656702	2.32	ETW<NHW
TraesCS6A01G317900	2.98827	7.47658	ETW<NHW
TraesCS6A01G325800	0.091346	0.548563	ETW<NHW
TraesCS6A01G325900	1.26353	16.8154	ETW<NHW
TraesCS6A01G330000	0.140008	0.54234	ETW<NHW
TraesCS6A01G332100	7.58537	35.9478	ETW<NHW
TraesCS6A01G333600	15.3781	36.3306	ETW<NHW
TraesCS6A01G341800	0.0334001	0.498643	ETW<NHW
TraesCS6A01G344100	2.41941	7.67213	ETW<NHW
TraesCS6A01G345200	0.317521	2.45773	ETW<NHW
TraesCS6A01G347000	0	0.494273	ETW<NHW
TraesCS6A01G351100	0.397695	1.77627	ETW<NHW
TraesCS6A01G351200	1.52274	3.41495	ETW<NHW
TraesCS6A01G354500	48.5567	119.808	ETW<NHW
TraesCS6A01G358400	0.891576	2.10799	ETW<NHW
TraesCS6A01G359900	1.44284	2.90383	ETW<NHW
TraesCS6A01G363600	0.587971	1.31717	ETW<NHW
TraesCS6A01G364000	0.161837	0.436616	ETW<NHW
TraesCS6A01G365500	0.748726	8.92298	ETW<NHW
TraesCS6A01G365700	8.93805	22.5355	ETW<NHW
TraesCS6A01G365800	5.10843	17.2986	ETW<NHW
TraesCS6A01G366000	6.82524	15.5598	ETW<NHW
TraesCS6A01G366700	0.776589	2.0168	ETW<NHW
TraesCS6A01G378300	1.08348	2.25846	ETW<NHW
TraesCS6A01G378600	5.1753	13.0601	ETW<NHW
TraesCS6A01G379200	2.05488	4.11901	ETW<NHW
TraesCS6A01G386400	5.90603	13.0834	ETW<NHW
TraesCS6A01G390000	0.0396959	0.420208	ETW<NHW
TraesCS6A01G390900	5.91122	12.4031	ETW<NHW
TraesCS6A01G393400	5.97496	30.8693	ETW<NHW
TraesCS6A01G395300	60.2275	132.029	ETW<NHW
TraesCS6A01G397900	0.220645	0.899341	ETW<NHW
TraesCS6A01G404600	0.910112	2.24849	ETW<NHW
TraesCS6A01G406600	2.64171	5.97129	ETW<NHW
TraesCS6A01G407300	4.88423	10.2201	ETW<NHW
TraesCS6A01G409200	2.75533	6.72644	ETW<NHW
TraesCS6A01G409300	0.0691565	0.936978	ETW<NHW
TraesCS6A01G414500	1.07171	2.33796	ETW<NHW
TraesCS6A01G417800	0.287211	1.49189	ETW<NHW
TraesCS6A01G418000	0.0179669	1.23778	ETW<NHW
TraesCS6A01G006500	0.118768	0.342773	ETW<NHW
TraesCS6A01G015400	20.3109	82.8536	ETW<NHW
TraesCS6A01G023700	0.445331	3.08262	ETW<NHW
TraesCS6A01G024700	0.294544	0.915564	ETW<NHW
TraesCS6A01G026400	1.14666	2.60563	ETW<NHW
TraesCS6A01G027400	7.18095	19.8518	ETW<NHW
TraesCS6A01G027600	0.431602	1.11684	ETW<NHW
TraesCS6A01G036100	12.3509	95.1111	ETW<NHW
TraesCS6A01G039300	1.22343	4.4652	ETW<NHW
TraesCS6A01G040500	0.129615	3.12138	ETW<NHW
TraesCS6A01G042600	279.686	580.466	ETW<NHW
TraesCS6A01G050600	1.78065	24.5279	ETW<NHW
TraesCS6A01G050700	0.171695	1.2652	ETW<NHW
TraesCS6A01G059300	0.238587	0.586633	ETW<NHW
TraesCS6A01G067000	2.01177	4.05829	ETW<NHW
TraesCS6A01G074400	1.8099	5.84118	ETW<NHW
TraesCS6A01G087600	0.0206038	0.847437	ETW<NHW
TraesCS6A01G091700	7.21129	14.7537	ETW<NHW
TraesCS6A01G093600	0.557427	1.67825	ETW<NHW
TraesCS6A01G096300	22.6945	109.667	ETW<NHW
TraesCS6A01G096700	1.30628	2.80216	ETW<NHW
TraesCS6A01G096800	0.898246	1.90121	ETW<NHW
TraesCS6A01G104500	0.650195	1.41015	ETW<NHW
TraesCS6A01G109000	28.8213	75.3532	ETW<NHW
TraesCS6A01G114100	16.7727	39.8921	ETW<NHW
TraesCS6A01G116900	5.53553	12.592	ETW<NHW
TraesCS6A01G126500	5.17615	38.7445	ETW<NHW
TraesCS6A01G130600	0.621142	1.47848	ETW<NHW
TraesCS6A01G132000	16.692	39.0522	ETW<NHW
TraesCS6A01G134600	0.103468	0.707688	ETW<NHW
TraesCS6A01G139300	0.155803	0.453695	ETW<NHW
TraesCS6A01G139700	2.42917	8.122	ETW<NHW
TraesCS6A01G140400	1.52377	3.66584	ETW<NHW
TraesCS6A01G142300	0.0369717	6.90809	ETW<NHW
TraesCS6A01G143100	6.84149	15.913	ETW<NHW
TraesCS6A01G143500	95.7113	372.893	ETW<NHW
TraesCS6A01G151400	0	0.418204	ETW<NHW
TraesCS6A01G154700	21.7692	62.9627	ETW<NHW
TraesCS6A01G173800	13.1631	28.3635	ETW<NHW
TraesCS6A01G181400	23.0878	60.3674	ETW<NHW
TraesCS6A01G191300	2.59984	5.49266	ETW<NHW
TraesCS6A01G193300	24.0938	59.8785	ETW<NHW
TraesCS6A01G206700	0.445102	2.11108	ETW<NHW
TraesCS6A01G215400	15.9289	38.73	ETW<NHW
TraesCS6A01G217000	2.83213	6.7933	ETW<NHW
TraesCS6A01G220900	2.55396	5.16379	ETW<NHW
TraesCS6A01G224800	26.4019	62.3571	ETW<NHW
TraesCS6A01G238900	13.7544	29.6543	ETW<NHW
TraesCS6A01G240300	0.297547	1.91738	ETW<NHW
TraesCS6A01G240700	3.48055	12.4772	ETW<NHW
TraesCS6A01G241800	1.91647	5.08365	ETW<NHW
TraesCS6A01G242500	0.510182	2.08294	ETW<NHW
TraesCS6A01G243800	24.8426	54.7755	ETW<NHW
TraesCS6A01G252000	8.39808	46.7471	ETW<NHW
TraesCS6A01G252100	0.816645	3.79389	ETW<NHW
TraesCS6A01G255700	15.388	31.3943	ETW<NHW
TraesCS6A01G272600	3.27171	7.82789	ETW<NHW
TraesCS6A01G277000	8.27931	23.7709	ETW<NHW
TraesCS6A01G277800	1.07389	2.43488	ETW<NHW
TraesCS6A01G279200	2.29121	5.59211	ETW<NHW
TraesCS6A01G285800	1.14518	2.93561	ETW<NHW
TraesCS6A01G293700	6.43929	17.9085	ETW<NHW
TraesCS6A01G297100	0.86124	2.45905	ETW<NHW
TraesCS6A01G297500	31.1427	84.2927	ETW<NHW
TraesCS6A01G304500	0.399256	1.5371	ETW<NHW
TraesCS6A01G304600	0.399256	1.5371	ETW<NHW
TraesCS6A01G304700	0.399256	1.5371	ETW<NHW
TraesCS6A01G306500	2.94774	7.0762	ETW<NHW
TraesCS6A01G314300	0.352812	1.07463	ETW<NHW
TraesCS6A01G316200	24.0484	199.562	ETW<NHW
TraesCS6A01G316400	3.62533	7.42452	ETW<NHW
TraesCS6A01G317100	2.29523	41.2777	ETW<NHW
TraesCS6A01G317200	0.302062	11.2557	ETW<NHW
TraesCS6A01G322100	0.740833	2.03303	ETW<NHW
TraesCS6A01G323800	50.3221	123.409	ETW<NHW
TraesCS6A01G325700	1.17201	4.20255	ETW<NHW
TraesCS6A01G329100	0.561044	1.70583	ETW<NHW
TraesCS6A01G338700	2.66649	8.01306	ETW<NHW
TraesCS6A01G339400	60.1024	129.565	ETW<NHW
TraesCS6A01G341000	1.99935	4.36032	ETW<NHW
TraesCS6A01G343700	0.586713	3.51043	ETW<NHW
TraesCS6A01G343900	3.95298	9.1112	ETW<NHW
TraesCS6A01G346100	0.48711	1.08426	ETW<NHW
TraesCS6A01G356100	0.539842	1.08867	ETW<NHW
TraesCS6A01G356200	0.539842	1.08867	ETW<NHW
TraesCS6A01G358300	0.86317	2.50382	ETW<NHW
TraesCS6A01G368800	4.10461	10.7379	ETW<NHW
TraesCS6A01G375800	8.01119	19.0084	ETW<NHW
TraesCS6A01G384600	17.5691	40.2404	ETW<NHW
TraesCS6A01G389000	0.067505	0.795065	ETW<NHW
TraesCS6A01G392100	47.8222	109.599	ETW<NHW
TraesCS6A01G395400	21.5277	54.7858	ETW<NHW
TraesCS6A01G395600	0.179191	0.68704	ETW<NHW
TraesCS6A01G396700	0	0.411355	ETW<NHW
TraesCS6A01G396900	0	0.411355	ETW<NHW
TraesCS6A01G398100	17.927	42.4224	ETW<NHW
TraesCS6A01G407200	4.49123	11.4035	ETW<NHW
TraesCS6A01G407800	0.0243605	0.478451	ETW<NHW
TraesCS6A01G408600	0.0181185	0.427679	ETW<NHW
TraesCS6A01G409600	10.429	24.8399	ETW<NHW
TraesCS6A01G410800	0.398642	2.36164	ETW<NHW
TraesCS6A01G417400	8.79313	17.9321	ETW<NHW
TraesCS7A01G000100	0.614574	1.86294	ETW<NHW
TraesCS7A01G002700	5.78031	12.2256	ETW<NHW
TraesCS7A01G006000	0.721608	1.58621	ETW<NHW
TraesCS7A01G016100	0.188883	1.0018	ETW<NHW
TraesCS7A01G017900	1.01612	2.66602	ETW<NHW
TraesCS7A01G021800	0.303414	0.725214	ETW<NHW
TraesCS7A01G023500	1.25285	3.31586	ETW<NHW
TraesCS7A01G023800	2.39053	5.04859	ETW<NHW
TraesCS7A01G028100	21.3232	61.978	ETW<NHW
TraesCS7A01G028500	144.821	418.018	ETW<NHW
TraesCS7A01G028900	24.0023	139.527	ETW<NHW
TraesCS7A01G029900	21.8396	49.307	ETW<NHW
TraesCS7A01G030000	62.3341	180.83	ETW<NHW
TraesCS7A01G031300	0.427629	0.913935	ETW<NHW
TraesCS7A01G031900	2.14918	4.46299	ETW<NHW
TraesCS7A01G038200	42.6176	125.827	ETW<NHW
TraesCS7A01G040900	0.561665	3.82482	ETW<NHW
TraesCS7A01G041900	0.107621	0.609511	ETW<NHW
TraesCS7A01G044100	1.26645	2.73345	ETW<NHW
TraesCS7A01G045100	0.166988	0.408882	ETW<NHW
TraesCS7A01G045500	0.0234482	0.923655	ETW<NHW
TraesCS7A01G051100	1.39886	4.21844	ETW<NHW
TraesCS7A01G052300	5.02243	12.707	ETW<NHW
TraesCS7A01G054700	38.4583	82.4937	ETW<NHW
TraesCS7A01G060700	1.04334	3.36263	ETW<NHW
TraesCS7A01G067400	0.557353	2.87456	ETW<NHW
TraesCS7A01G070300	1.55537	32.6023	ETW<NHW
TraesCS7A01G070900	6.0282	19.65	ETW<NHW
TraesCS7A01G071700	1.84919	4.55916	ETW<NHW
TraesCS7A01G075100	2.63532	8.21605	ETW<NHW
TraesCS7A01G076900	2.81447	5.90571	ETW<NHW
TraesCS7A01G078000	38.0337	80.3802	ETW<NHW
TraesCS7A01G082400	4.6412	9.31914	ETW<NHW
TraesCS7A01G083800	0.435809	1.28139	ETW<NHW
TraesCS7A01G086700	55.6972	116.439	ETW<NHW
TraesCS7A01G087500	0.219075	0.67197	ETW<NHW
TraesCS7A01G092600	0.309695	2.334	ETW<NHW
TraesCS7A01G092700	6.75283	29.8856	ETW<NHW
TraesCS7A01G093400	1.6694	26.9061	ETW<NHW
TraesCS7A01G097000	0.138611	1.37356	ETW<NHW
TraesCS7A01G098400	1.45879	3.17568	ETW<NHW
TraesCS7A01G100400	0.451291	1.57881	ETW<NHW
TraesCS7A01G101500	7.39443	15.3308	ETW<NHW
TraesCS7A01G105100	0.958034	2.44346	ETW<NHW
TraesCS7A01G106100	2.62893	5.8798	ETW<NHW
TraesCS7A01G108700	0.134905	1.31093	ETW<NHW
TraesCS7A01G111400	8.77839	18.5531	ETW<NHW
TraesCS7A01G121500	3.43758	7.08619	ETW<NHW
TraesCS7A01G125100	1.25841	4.93547	ETW<NHW
TraesCS7A01G131500	0.368591	1.15086	ETW<NHW
TraesCS7A01G141900	1.62789	4.66521	ETW<NHW
TraesCS7A01G148700	0.775907	2.42928	ETW<NHW
TraesCS7A01G152800	56.8125	113.739	ETW<NHW
TraesCS7A01G159200	4.70096	12.2847	ETW<NHW
TraesCS7A01G159500	1.67085	3.73258	ETW<NHW
TraesCS7A01G159600	2.7615	6.63045	ETW<NHW
TraesCS7A01G161000	149.324	303.793	ETW<NHW
TraesCS7A01G164100	7.57733	16.0003	ETW<NHW
TraesCS7A01G165600	0.247422	0.842247	ETW<NHW
TraesCS7A01G166900	25.72	51.717	ETW<NHW
TraesCS7A01G167600	0.607482	2.65099	ETW<NHW
TraesCS7A01G168800	2.12059	4.76886	ETW<NHW
TraesCS7A01G169700	0.890654	4.34306	ETW<NHW
TraesCS7A01G170000	3.08032	13.2556	ETW<NHW
TraesCS7A01G177600	0.329489	21.1015	ETW<NHW
TraesCS7A01G177700	0.122595	5.80949	ETW<NHW
TraesCS7A01G181600	1.41713	3.48959	ETW<NHW
TraesCS7A01G183400	1.10825	5.08688	ETW<NHW
TraesCS7A01G186200	1.56246	4.44134	ETW<NHW
TraesCS7A01G188300	0.160581	5.45417	ETW<NHW
TraesCS7A01G190800	9.03901	19.9081	ETW<NHW
TraesCS7A01G193300	4.51257	9.38007	ETW<NHW
TraesCS7A01G194900	2.14454	4.92663	ETW<NHW
TraesCS7A01G204400	1.33228	2.90382	ETW<NHW
TraesCS7A01G207400	0.488321	1.41298	ETW<NHW
TraesCS7A01G207700	0.528973	2.15063	ETW<NHW
TraesCS7A01G209800	0.330166	3.78037	ETW<NHW
TraesCS7A01G212200	7.67256	20.3497	ETW<NHW
TraesCS7A01G224700	0.172718	0.546021	ETW<NHW
TraesCS7A01G228600	2.32641	8.31686	ETW<NHW
TraesCS7A01G230600	1.15387	5.05201	ETW<NHW
TraesCS7A01G232500	84.1508	292.876	ETW<NHW
TraesCS7A01G233300	0.446322	3.32739	ETW<NHW
TraesCS7A01G234200	23.7619	66.5387	ETW<NHW
TraesCS7A01G236400	23.8274	50.0899	ETW<NHW
TraesCS7A01G236700	0.0201417	0.607786	ETW<NHW
TraesCS7A01G240900	2.45319	5.46878	ETW<NHW
TraesCS7A01G241000	2.45319	5.46878	ETW<NHW
TraesCS7A01G243600	0.174278	0.474222	ETW<NHW
TraesCS7A01G247400	0.105969	0.907768	ETW<NHW
TraesCS7A01G251800	0.484392	4.81775	ETW<NHW
TraesCS7A01G268800	1.72527	3.61233	ETW<NHW
TraesCS7A01G271600	11.5291	28.933	ETW<NHW
TraesCS7A01G272700	2.64325	5.78775	ETW<NHW
TraesCS7A01G279600	1.21271	2.86972	ETW<NHW
TraesCS7A01G303600	2.8017	5.84455	ETW<NHW
TraesCS7A01G314800	10.7222	27.8617	ETW<NHW
TraesCS7A01G317000	3.68966	27.1735	ETW<NHW
TraesCS7A01G324900	2.22448	6.54071	ETW<NHW
TraesCS7A01G325700	0.0755683	1.01259	ETW<NHW
TraesCS7A01G327200	9.41498	48.0558	ETW<NHW
TraesCS7A01G328700	0.239688	1.44449	ETW<NHW
TraesCS7A01G331300	128.564	340.906	ETW<NHW
TraesCS7A01G341900	2.4741	29.1619	ETW<NHW
TraesCS7A01G345300	4.36236	9.21303	ETW<NHW
TraesCS7A01G346000	26.7524	66.3641	ETW<NHW
TraesCS7A01G351300	4.8699	11.591	ETW<NHW
TraesCS7A01G351800	4.46312	17.2648	ETW<NHW
TraesCS7A01G351900	4.46312	17.2648	ETW<NHW
TraesCS7A01G356600	65.7559	136.278	ETW<NHW
TraesCS7A01G356900	1.89989	7.26298	ETW<NHW
TraesCS7A01G359300	0.131452	1.35811	ETW<NHW
TraesCS7A01G360400	0.258068	8.56717	ETW<NHW
TraesCS7A01G371200	0.267379	0.549436	ETW<NHW
TraesCS7A01G372700	0	40.4279	ETW<NHW
TraesCS7A01G379300	1.44895	3.0497	ETW<NHW
TraesCS7A01G382800	0.114889	0.585497	ETW<NHW
TraesCS7A01G385100	1.14869	3.79761	ETW<NHW
TraesCS7A01G388200	0.043463	0.705937	ETW<NHW
TraesCS7A01G389300	0.108382	0.63792	ETW<NHW
TraesCS7A01G390300	5.40051	11.0965	ETW<NHW
TraesCS7A01G392100	1.0392	4.53948	ETW<NHW
TraesCS7A01G392200	2.17831	4.70723	ETW<NHW
TraesCS7A01G394200	0.812233	1.90115	ETW<NHW
TraesCS7A01G394300	18.6977	58.1245	ETW<NHW
TraesCS7A01G395600	2.07184	22.34	ETW<NHW
TraesCS7A01G397100	4.21868	9.24472	ETW<NHW
TraesCS7A01G400100	59.8091	169.703	ETW<NHW
TraesCS7A01G401500	0.553681	7.25702	ETW<NHW
TraesCS7A01G401900	2.08879	5.81854	ETW<NHW
TraesCS7A01G405700	0.367142	0.941876	ETW<NHW
TraesCS7A01G406000	4.41867	12.23	ETW<NHW
TraesCS7A01G411000	0.623192	1.7519	ETW<NHW
TraesCS7A01G418000	0	0.935394	ETW<NHW
TraesCS7A01G421100	2.00742	8.06565	ETW<NHW
TraesCS7A01G421700	0.477452	1.17531	ETW<NHW
TraesCS7A01G423400	0.140794	0.344575	ETW<NHW
TraesCS7A01G427700	1.02135	2.90152	ETW<NHW
TraesCS7A01G433600	0.578892	4.42887	ETW<NHW
TraesCS7A01G434500	1.69147	7.77144	ETW<NHW
TraesCS7A01G436600	112.326	257.585	ETW<NHW
TraesCS7A01G437700	3.83079	8.69237	ETW<NHW
TraesCS7A01G439800	28.1555	136.321	ETW<NHW
TraesCS7A01G440000	0.81866	2.0702	ETW<NHW
TraesCS7A01G440800	1.41595	2.91737	ETW<NHW
TraesCS7A01G441000	1.41595	2.91737	ETW<NHW
TraesCS7A01G443600	113.764	273.342	ETW<NHW
TraesCS7A01G443700	113.764	273.342	ETW<NHW
TraesCS7A01G444500	0	0.572377	ETW<NHW
TraesCS7A01G446400	0.696165	1.53283	ETW<NHW
TraesCS7A01G448200	0.405306	1.03932	ETW<NHW
TraesCS7A01G449200	7.17633	40.6469	ETW<NHW
TraesCS7A01G449400	12.4323	40.7383	ETW<NHW
TraesCS7A01G451100	117.432	453.714	ETW<NHW
TraesCS7A01G455800	1.46563	4.18982	ETW<NHW
TraesCS7A01G456500	0.108672	0.501937	ETW<NHW
TraesCS7A01G460300	3.28791	14.4161	ETW<NHW
TraesCS7A01G461200	0.822389	1.86298	ETW<NHW
TraesCS7A01G462400	138.173	291.813	ETW<NHW
TraesCS7A01G463700	4.31413	9.35232	ETW<NHW
TraesCS7A01G464200	143.867	318.978	ETW<NHW
TraesCS7A01G464700	1.61663	3.45074	ETW<NHW
TraesCS7A01G466000	3.71299	10.3102	ETW<NHW
TraesCS7A01G468600	0.80539	3.39392	ETW<NHW
TraesCS7A01G470800	10.4448	24.3626	ETW<NHW
TraesCS7A01G472400	2.17932	4.64383	ETW<NHW
TraesCS7A01G472500	2.17932	4.64383	ETW<NHW
TraesCS7A01G473800	2.60036	5.55491	ETW<NHW
TraesCS7A01G474800	1.02376	3.8151	ETW<NHW
TraesCS7A01G479300	9.59165	37.1868	ETW<NHW
TraesCS7A01G480400	0.560392	1.52834	ETW<NHW
TraesCS7A01G484700	4.275	9.08153	ETW<NHW
TraesCS7A01G485100	5.30822	22.9137	ETW<NHW
TraesCS7A01G486900	4.06231	28.4667	ETW<NHW
TraesCS7A01G487100	1.73992	3.75983	ETW<NHW
TraesCS7A01G487200	3.07571	6.81472	ETW<NHW
TraesCS7A01G490200	1.00708	2.1727	ETW<NHW
TraesCS7A01G491600	2.23269	6.55954	ETW<NHW
TraesCS7A01G492600	0.0907969	0.887494	ETW<NHW
TraesCS7A01G494200	0.458901	0.945209	ETW<NHW
TraesCS7A01G500200	2.99666	10.0019	ETW<NHW
TraesCS7A01G500600	2.99666	10.0019	ETW<NHW
TraesCS7A01G512900	0.592452	1.73844	ETW<NHW
TraesCS7A01G517900	25.3579	52.5545	ETW<NHW
TraesCS7A01G519200	0.235972	0.810831	ETW<NHW
TraesCS7A01G526500	3.85043	9.11162	ETW<NHW
TraesCS7A01G536400	1.47027	5.13999	ETW<NHW
TraesCS7A01G536900	3.93065	9.66406	ETW<NHW
TraesCS7A01G539000	0.290926	1.36099	ETW<NHW
TraesCS7A01G543300	4.63713	11.6503	ETW<NHW
TraesCS7A01G543800	3.95107	12.6416	ETW<NHW
TraesCS7A01G543900	8.72159	23.3612	ETW<NHW
TraesCS7A01G546000	2.5849	6.10577	ETW<NHW
TraesCS7A01G546300	2.5849	6.10577	ETW<NHW
TraesCS7A01G548100	0	0.364025	ETW<NHW
TraesCS7A01G548500	5.29595	10.7471	ETW<NHW
TraesCS7A01G548600	5.29595	10.7471	ETW<NHW
TraesCS7A01G548700	5.29595	10.7471	ETW<NHW
TraesCS7A01G548800	5.29595	10.7471	ETW<NHW
TraesCS7A01G550600	0.227292	0.610516	ETW<NHW
TraesCS7A01G553600	0.227507	0.50868	ETW<NHW
TraesCS7A01G555300	0.507247	2.82142	ETW<NHW
TraesCS7A01G555400	0.507247	2.82142	ETW<NHW
TraesCS7A01G561200	1.15105	4.64778	ETW<NHW
TraesCS7A01G561300	1.15105	4.64778	ETW<NHW
TraesCS7A01G566200	0.0770785	0.398841	ETW<NHW
TraesCS7A01G569100	3.44794	7.80561	ETW<NHW
TraesCS7A01G569300	0.462741	2.30173	ETW<NHW
TraesCS7A01G001600	29.3953	120.308	ETW<NHW
TraesCS7A01G002900	2.36645	5.24296	ETW<NHW
TraesCS7A01G008100	0.0595727	0.393888	ETW<NHW
TraesCS7A01G008200	0.0595727	0.393888	ETW<NHW
TraesCS7A01G008500	0.158307	0.345579	ETW<NHW
TraesCS7A01G021400	0.97479	2.70714	ETW<NHW
TraesCS7A01G024000	2.92773	6.37558	ETW<NHW
TraesCS7A01G028600	48.6186	119.403	ETW<NHW
TraesCS7A01G029300	28.2213	94.6423	ETW<NHW
TraesCS7A01G035700	2.37826	4.81184	ETW<NHW
TraesCS7A01G037300	0.0447763	0.387445	ETW<NHW
TraesCS7A01G038100	32.956	143.656	ETW<NHW
TraesCS7A01G040100	3.75703	11.2957	ETW<NHW
TraesCS7A01G042300	0.148515	0.740666	ETW<NHW
TraesCS7A01G046600	0	0.870599	ETW<NHW
TraesCS7A01G050000	2.12252	17.891	ETW<NHW
TraesCS7A01G058700	1.2457	2.67585	ETW<NHW
TraesCS7A01G066900	3.37007	7.26093	ETW<NHW
TraesCS7A01G073800	33.162	99.9332	ETW<NHW
TraesCS7A01G078900	3.55694	8.23675	ETW<NHW
TraesCS7A01G079100	3.55694	8.23675	ETW<NHW
TraesCS7A01G082300	0.68946	2.04089	ETW<NHW
TraesCS7A01G084200	0.782532	1.78605	ETW<NHW
TraesCS7A01G086400	27.8815	66.7275	ETW<NHW
TraesCS7A01G087700	1.3359	9.10143	ETW<NHW
TraesCS7A01G087800	0.747534	2.10862	ETW<NHW
TraesCS7A01G088200	0.392541	1.54595	ETW<NHW
TraesCS7A01G090100	19.6373	44.297	ETW<NHW
TraesCS7A01G091100	0.261281	0.560002	ETW<NHW
TraesCS7A01G095100	0.100891	0.430138	ETW<NHW
TraesCS7A01G097800	0.785659	5.91525	ETW<NHW
TraesCS7A01G099800	2.69879	5.57393	ETW<NHW
TraesCS7A01G100000	0.0394467	0.397293	ETW<NHW
TraesCS7A01G101800	0.733951	2.22497	ETW<NHW
TraesCS7A01G106500	0.0687096	0.658658	ETW<NHW
TraesCS7A01G112700	8.55669	21.7642	ETW<NHW
TraesCS7A01G121400	7.09358	17.2291	ETW<NHW
TraesCS7A01G122200	8.46471	21.7446	ETW<NHW
TraesCS7A01G127000	4.96841	21.5803	ETW<NHW
TraesCS7A01G127100	4.96841	21.5803	ETW<NHW
TraesCS7A01G132100	0.249113	1.85456	ETW<NHW
TraesCS7A01G134300	2.61249	6.83766	ETW<NHW
TraesCS7A01G135100	2.09136	11.798	ETW<NHW
TraesCS7A01G135200	3.41994	11.5487	ETW<NHW
TraesCS7A01G135300	3.41994	11.5487	ETW<NHW
TraesCS7A01G135400	2.39972	6.07315	ETW<NHW
TraesCS7A01G135600	2.39972	6.07315	ETW<NHW
TraesCS7A01G137300	0.919142	2.25531	ETW<NHW
TraesCS7A01G138000	5.19347	11.7306	ETW<NHW
TraesCS7A01G140400	0.199692	0.641237	ETW<NHW
TraesCS7A01G144900	1.64145	5.59645	ETW<NHW
TraesCS7A01G146200	0.1348	0.389169	ETW<NHW
TraesCS7A01G146700	0.954399	2.22774	ETW<NHW
TraesCS7A01G147000	2.31192	5.46685	ETW<NHW
TraesCS7A01G152700	0.0575887	0.466571	ETW<NHW
TraesCS7A01G160200	9.04695	18.152	ETW<NHW
TraesCS7A01G173900	0.204988	12.054	ETW<NHW
TraesCS7A01G174000	0.801374	1.61096	ETW<NHW
TraesCS7A01G176900	0.690554	1.57431	ETW<NHW
TraesCS7A01G179200	0.11985	0.761612	ETW<NHW
TraesCS7A01G180600	0.229284	1.3714	ETW<NHW
TraesCS7A01G181900	51.3813	108.365	ETW<NHW
TraesCS7A01G182900	5.33632	19.6298	ETW<NHW
TraesCS7A01G192500	4.04881	8.14289	ETW<NHW
TraesCS7A01G195600	8.10061	16.8501	ETW<NHW
TraesCS7A01G197100	10.6569	22.9191	ETW<NHW
TraesCS7A01G202200	7.67933	36.2958	ETW<NHW
TraesCS7A01G204500	4.52141	9.36973	ETW<NHW
TraesCS7A01G206600	7.72295	24.4101	ETW<NHW
TraesCS7A01G212800	0.342953	0.896853	ETW<NHW
TraesCS7A01G219300	29.9123	66.9008	ETW<NHW
TraesCS7A01G219700	0.124251	0.340953	ETW<NHW
TraesCS7A01G221900	1.94543	4.80513	ETW<NHW
TraesCS7A01G222400	0.0957248	3.74679	ETW<NHW
TraesCS7A01G222900	1.13119	2.94108	ETW<NHW
[truncated: 7,484 more rows]

## Sheet: Table S3
Table S3. DNA methylation data used in this stud
material	bisulfite-conversion rates	Unique mapping without duplication	Cytosine sequence depth	CG	CHG	CHH
T. durum	0.993	218049432	3.04	0.855	0.597	0.016
Ae. tauschii	0.992	149934590	5.32	0.855	0.608	0.014
NHW	0.993	807685373	6.71	0.881	0.634	0.016
ETW	0.992	258084237	3.58	0.828	0.516	0.014
RHW	0.994	504685246	4.74	0.865	0.614	0.017

## Sheet: Table S4
Table S4. Resequencing data
material	Total reads	Mapping reads
T. durum	882835344	688364153
Ae. tauschii	486888299	392886752
ETW	811213834	691107312
NHW	1453161290	1159277023

## Sheet: Table S5
Table S5.	ETW hypo-DMRs
CG DMRs								CHG DMRs								CHH DMRs
Chr	start	end	ETW CG level	HNW CG level	RHW CG level	NHW_ETW_CG_DMR	RHW_ETW_CG_DMR	Chr	start	end	HNW CG level	ETW CG level	RHW CG level	NHW_ETW_CG_DMR	RHW_ETW_CG_DMR	Chr	start	end	HNW CG level	ETW CG level	RHW CG level	NHW_ETW_CG_DMR	RHW_ETW_CG_DMR
chr1A	94801	95000	0.961165	0.428571	0.940299	NHW>ETW	RHW>ETW	chr1A	401	600	0.756272	0.430556	0.768657	NHW>ETW	RHW>ETW	chr1A	717401	717600	0.252144	0.0961538	0.256983	NHW>ETW	RHW>ETW
chr1A	380401	380600	0.953368	0.222222	0.935829	NHW>ETW	RHW>ETW	chr1A	1001	1200	0.90625	0.313253	0.65625	NHW>ETW	RHW>ETW	chr1A	1312601	1312800	0.300366	0.039916	0.292096	NHW>ETW	RHW>ETW
chr1A	1142601	1142800	0.65	0.0322581	0.560976	NHW>ETW	RHW>ETW	chr1A	4801	5000	0.709459	0.372093	0.707547	NHW>ETW	RHW>ETW	chr1A	4530201	4530400	0.104439	0	0.247748	NHW>ETW	RHW>ETW
chr1A	1149001	1149200	0.933333	0.413793	1	NHW>ETW	RHW>ETW	chr1A	59401	59600	0.818584	0.470085	0.803922	NHW>ETW	RHW>ETW	chr1A	4684801	4685000	0.226221	0	0.21645	NHW>ETW	RHW>ETW
chr1A	1172001	1172200	0.859155	0.309524	0.914894	NHW>ETW	RHW>ETW	chr1A	67201	67400	0.668508	0.353612	0.689459	NHW>ETW	RHW>ETW	chr1A	7517001	7517200	0.48542	0.00872093	0.47412	NHW>ETW	RHW>ETW
chr1A	1176201	1176400	0.837209	0.263158	0.886364	NHW>ETW	RHW>ETW	chr1A	152401	152600	0.695238	0.27907	0.666667	NHW>ETW	RHW>ETW	chr1A	7517201	7517400	0.678161	0.0037594	0.577778	NHW>ETW	RHW>ETW
chr1A	1210001	1210200	0.774194	0.266667	0.849206	NHW>ETW	RHW>ETW	chr1A	178401	178600	0.711712	0.354167	0.712871	NHW>ETW	RHW>ETW	chr1A	7517601	7517800	0.481216	0.121547	0.608889	NHW>ETW	RHW>ETW
chr1A	1210201	1210400	0.68254	0.130435	0.698925	NHW>ETW	RHW>ETW	chr1A	195801	196000	0.664179	0.291667	0.629213	NHW>ETW	RHW>ETW	chr1A	7517801	7518000	0.536688	0.130769	0.467354	NHW>ETW	RHW>ETW
chr1A	1341001	1341200	0.835681	0.307692	0.867769	NHW>ETW	RHW>ETW	chr1A	206801	207000	0.8	0.130435	0.710526	NHW>ETW	RHW>ETW	chr1A	7518001	7518200	0.134269	0.0126582	0.12	NHW>ETW	RHW>ETW
chr1A	2018601	2018800	0.927536	0.3	1	NHW>ETW	RHW>ETW	chr1A	225201	225400	0.74	0.414634	0.716049	NHW>ETW	RHW>ETW	chr1A	7529401	7529600	0.527851	0.00540541	0.207006	NHW>ETW	RHW>ETW
chr1A	3016401	3016600	0.613636	0.105263	0.85	NHW>ETW	RHW>ETW	chr1A	247201	247400	0.627615	0.277778	0.611111	NHW>ETW	RHW>ETW	chr1A	7529601	7529800	0.623457	0.0167224	0.566563	NHW>ETW	RHW>ETW
chr1A	3316601	3316800	0.983471	0.413793	0.982456	NHW>ETW	RHW>ETW	chr1A	259401	259600	0.74552	0.388889	0.70122	NHW>ETW	RHW>ETW	chr1A	7529801	7530000	0.497487	0.130769	0.391892	NHW>ETW	RHW>ETW
chr1A	3366801	3367000	0.886364	0.302326	0.863636	NHW>ETW	RHW>ETW	chr1A	269601	269800	0.565217	0.162162	0.59596	NHW>ETW	RHW>ETW	chr1A	7530001	7530200	0.366834	0.0431267	0.313501	NHW>ETW	RHW>ETW
chr1A	3430401	3430600	0.783251	0.116883	0.82963	NHW>ETW	RHW>ETW	chr1A	302401	302600	0.505747	0.204545	0.728395	NHW>ETW	RHW>ETW	chr1A	7530201	7530400	0.811715	0.0233645	0.657795	NHW>ETW	RHW>ETW
chr1A	3465401	3465600	0.914894	0.40678	0.924528	NHW>ETW	RHW>ETW	chr1A	306401	306600	0.642424	0.222222	0.814815	NHW>ETW	RHW>ETW	chr1A	7530401	7530600	0.554559	0.104167	0.482759	NHW>ETW	RHW>ETW
chr1A	3878401	3878600	0.909091	0.117647	0.967742	NHW>ETW	RHW>ETW	chr1A	366201	366400	0.728571	0.370968	0.709677	NHW>ETW	RHW>ETW	chr1A	7530601	7530800	0.373303	0.0163043	0.24375	NHW>ETW	RHW>ETW
chr1A	3939401	3939600	0.923077	0.416667	0.962963	NHW>ETW	RHW>ETW	chr1A	373001	373200	0.637931	0.255556	0.556818	NHW>ETW	RHW>ETW	chr1A	7655401	7655600	0.117647	0.0108108	0.111111	NHW>ETW	RHW>ETW
chr1A	4053201	4053400	0.838889	0.317073	0.901408	NHW>ETW	RHW>ETW	chr1A	377601	377800	0.755556	0.291667	0.752941	NHW>ETW	RHW>ETW	chr1A	7656001	7656200	0.315305	0.0212766	0.466825	NHW>ETW	RHW>ETW
chr1A	4054801	4055000	0.822086	0.277778	0.895349	NHW>ETW	RHW>ETW	chr1A	383201	383400	0.576271	0.142857	0.504425	NHW>ETW	RHW>ETW	chr1A	7656201	7656400	0.496154	0.0747664	0.51634	NHW>ETW	RHW>ETW
chr1A	4097001	4097200	0.72549	0.2	0.842105	NHW>ETW	RHW>ETW	chr1A	422001	422200	0.590604	0.186047	0.5	NHW>ETW	RHW>ETW	chr1A	7656401	7656600	0.386256	0.211538	0.555046	NHW>ETW	RHW>ETW
chr1A	4701601	4701800	0.510638	0	0.530303	NHW>ETW	RHW>ETW	chr1A	422201	422400	0.608108	0.179487	0.566667	NHW>ETW	RHW>ETW	chr1A	8006001	8006200	0.163666	0.0338346	0.137184	NHW>ETW	RHW>ETW
chr1A	4701801	4702000	0.774194	0	0.820513	NHW>ETW	RHW>ETW	chr1A	447401	447600	0.732143	0.233333	0.715909	NHW>ETW	RHW>ETW	chr1A	8090401	8090600	0.207254	0.00429185	0.191781	NHW>ETW	RHW>ETW
chr1A	5996401	5996600	0.965517	0.454545	0.964286	NHW>ETW	RHW>ETW	chr1A	454001	454200	0.634146	0.242424	0.582734	NHW>ETW	RHW>ETW	chr1A	8149601	8149800	0.1331	0.0213904	0.285714	NHW>ETW	RHW>ETW
chr1A	6254201	6254400	0.956522	0.4375	0.963636	NHW>ETW	RHW>ETW	chr1A	457801	458000	0.637931	0.28	0.6875	NHW>ETW	RHW>ETW	chr1A	8149801	8150000	0.285714	0.0140845	0.56	NHW>ETW	RHW>ETW
chr1A	7274401	7274600	0.919492	0.333333	0.912621	NHW>ETW	RHW>ETW	chr1A	474201	474400	0.709091	0.333333	0.675	NHW>ETW	RHW>ETW	chr1A	8321601	8321800	0.124542	0.0128205	0.144231	NHW>ETW	RHW>ETW
chr1A	7285601	7285800	0.970238	0.436782	0.9375	NHW>ETW	RHW>ETW	chr1A	476401	476600	0.907895	0.484375	0.847826	NHW>ETW	RHW>ETW	chr1A	8716801	8717000	0.226986	0.0148515	0.204778	NHW>ETW	RHW>ETW
chr1A	8007601	8007800	0.780822	0.253968	0.8875	NHW>ETW	RHW>ETW	chr1A	487601	487800	0.722222	0.235294	0.625954	NHW>ETW	RHW>ETW	chr1A	8717001	8717200	0.379085	0.00881057	0.448649	NHW>ETW	RHW>ETW
chr1A	8241601	8241800	0.828571	0.178571	0.961538	NHW>ETW	RHW>ETW	chr1A	494401	494600	0.518868	0.178571	0.538462	NHW>ETW	RHW>ETW	chr1A	8717201	8717400	0.182841	0.0144928	0.242938	NHW>ETW	RHW>ETW
chr1A	8241801	8242000	0.885714	0.380952	0.948718	NHW>ETW	RHW>ETW	chr1A	500401	500600	0.785714	0.318182	0.720588	NHW>ETW	RHW>ETW	chr1A	8730601	8730800	0.167939	0.0248447	0.170635	NHW>ETW	RHW>ETW
chr1A	8257201	8257400	0.969512	0.428571	0.985075	NHW>ETW	RHW>ETW	chr1A	500601	500800	0.672515	0.363636	0.671717	NHW>ETW	RHW>ETW	chr1A	9113801	9114000	0.798107	0.362069	0.666667	NHW>ETW	RHW>ETW
chr1A	8819601	8819800	0.934605	0.272727	0.930851	NHW>ETW	RHW>ETW	chr1A	507001	507200	0.803571	0.492063	0.819149	NHW>ETW	RHW>ETW	chr1A	9114401	9114600	0.739558	0.177419	0.712963	NHW>ETW	RHW>ETW
chr1A	8974001	8974200	0.75	0.157895	0.870968	NHW>ETW	RHW>ETW	chr1A	510801	511000	0.778723	0.457143	0.822785	NHW>ETW	RHW>ETW	chr1A	9114601	9114800	0.539648	0.145205	0.420896	NHW>ETW	RHW>ETW
chr1A	9108801	9109000	0.894737	0.294118	0.928571	NHW>ETW	RHW>ETW	chr1A	518001	518200	0.72	0.302326	0.733333	NHW>ETW	RHW>ETW	chr1A	9114801	9115000	0.400908	0.046332	0.294118	NHW>ETW	RHW>ETW
chr1A	9128201	9128400	0.959184	0.403226	0.962963	NHW>ETW	RHW>ETW	chr1A	546001	546200	0.705882	0.357143	0.774194	NHW>ETW	RHW>ETW	chr1A	9115001	9115200	0.360778	0.0806452	0.287841	NHW>ETW	RHW>ETW
chr1A	9162001	9162200	0.829091	0.24	0.747126	NHW>ETW	RHW>ETW	chr1A	555001	555200	0.642857	0.324324	0.639344	NHW>ETW	RHW>ETW	chr1A	9118001	9118200	0.381743	0.108844	0.364444	NHW>ETW	RHW>ETW
chr1A	9231401	9231600	0.795699	0	0.824859	NHW>ETW	RHW>ETW	chr1A	579401	579600	0.672414	0.166667	0.634615	NHW>ETW	RHW>ETW	chr1A	9118201	9118400	0.676413	0.127273	0.57337	NHW>ETW	RHW>ETW
chr1A	9231601	9231800	0.732143	0.0212766	0.755102	NHW>ETW	RHW>ETW	chr1A	582001	582200	0.84507	0.53211	0.838235	NHW>ETW	RHW>ETW	chr1A	9118401	9118600	0.575868	0.0958084	0.541063	NHW>ETW	RHW>ETW
chr1A	9356601	9356800	0.90625	0.27027	0.78125	NHW>ETW	RHW>ETW	chr1A	611801	612000	0.780303	0.472222	0.798561	NHW>ETW	RHW>ETW	chr1A	9118601	9118800	0.786861	0.159292	0.559028	NHW>ETW	RHW>ETW
chr1A	9602401	9602600	0.769231	0.25	0.875	NHW>ETW	RHW>ETW	chr1A	620801	621000	0.873239	0.515625	0.826667	NHW>ETW	RHW>ETW	chr1A	9155001	9155200	0.258065	0.0034965	0.10804	NHW>ETW	RHW>ETW
chr1A	9653601	9653800	0.964912	0.454545	0.987952	NHW>ETW	RHW>ETW	chr1A	621601	621800	0.761905	0.408163	0.73913	NHW>ETW	RHW>ETW	chr1A	9268601	9268800	0.184615	0.0218341	0.131805	NHW>ETW	RHW>ETW
chr1A	9717801	9718000	0.891509	0.386364	0.94152	NHW>ETW	RHW>ETW	chr1A	626001	626200	0.666667	0.259259	0.62069	NHW>ETW	RHW>ETW	chr1A	9356401	9356600	0.129167	0.00682594	0.218182	NHW>ETW	RHW>ETW
chr1A	11255601	11255800	0.880952	0.217391	0.743243	NHW>ETW	RHW>ETW	chr1A	647801	648000	0.716667	0.352941	0.725275	NHW>ETW	RHW>ETW	chr1A	9366401	9366600	0.428375	0.01373	0.402098	NHW>ETW	RHW>ETW
chr1A	11903601	11903800	0.805085	0.277778	0.837209	NHW>ETW	RHW>ETW	chr1A	672201	672400	0.682353	0.358209	0.671329	NHW>ETW	RHW>ETW	chr1A	9366601	9366800	0.372654	0.00283286	0.280603	NHW>ETW	RHW>ETW
chr1A	12087601	12087800	0.851852	0.105263	0.829268	NHW>ETW	RHW>ETW	chr1A	675601	675800	0.766355	0.333333	0.708185	NHW>ETW	RHW>ETW	chr1A	9549601	9549800	0.233333	0.00970874	0.196078	NHW>ETW	RHW>ETW
chr1A	12135001	12135200	0.911765	0.309524	0.928571	NHW>ETW	RHW>ETW	chr1A	678401	678600	0.833333	0.294118	0.653846	NHW>ETW	RHW>ETW	chr1A	9549801	9550000	0.359794	0.0325815	0.173664	NHW>ETW	RHW>ETW
chr1A	12735601	12735800	0.85	0.122449	0.657143	NHW>ETW	RHW>ETW	chr1A	681401	681600	0.623853	0.25	0.724138	NHW>ETW	RHW>ETW	chr1A	9566401	9566600	0.36036	0.0241935	0.230769	NHW>ETW	RHW>ETW
chr1A	13613601	13613800	0.96875	0.333333	0.968421	NHW>ETW	RHW>ETW	chr1A	686201	686400	0.690355	0.27451	0.605042	NHW>ETW	RHW>ETW	chr1A	9768001	9768200	0.137931	0.00862069	0.135135	NHW>ETW	RHW>ETW
chr1A	13772401	13772600	0.782609	0.193548	0.804348	NHW>ETW	RHW>ETW	chr1A	693601	693800	0.671141	0.307692	0.70229	NHW>ETW	RHW>ETW	chr1A	9814401	9814600	0.18287	0.0163043	0.178674	NHW>ETW	RHW>ETW
chr1A	14017801	14018000	0.736486	0.125	0.925926	NHW>ETW	RHW>ETW	chr1A	700001	700200	0.772727	0.245098	0.75	NHW>ETW	RHW>ETW	chr1A	9950201	9950400	0.467456	0.0922509	0.274247	NHW>ETW	RHW>ETW
chr1A	14042001	14042200	0.65	0.0909091	0.76	NHW>ETW	RHW>ETW	chr1A	703801	704000	0.45625	0.0869565	0.407643	NHW>ETW	RHW>ETW	chr1A	9956601	9956800	0.342144	0.0116667	0.166667	NHW>ETW	RHW>ETW
chr1A	14080001	14080200	0.793103	0.203125	0.714286	NHW>ETW	RHW>ETW	chr1A	728601	728800	0.607527	0.27907	0.704082	NHW>ETW	RHW>ETW	chr1A	9958801	9959000	0.27787	0.0449827	0.281818	NHW>ETW	RHW>ETW
chr1A	14360601	14360800	0.895522	0.363636	0.942857	NHW>ETW	RHW>ETW	chr1A	730201	730400	0.659091	0.153846	0.606383	NHW>ETW	RHW>ETW	chr1A	9959001	9959200	0.312281	0.0295567	0.40873	NHW>ETW	RHW>ETW
chr1A	14432801	14433000	1	0.444444	0.952381	NHW>ETW	RHW>ETW	chr1A	743201	743400	0.759615	0.444444	0.8	NHW>ETW	RHW>ETW	chr1A	10049201	10049400	0.178914	0.00344828	0.14245	NHW>ETW	RHW>ETW
chr1A	14481001	14481200	0.92	0.375	0.875	NHW>ETW	RHW>ETW	chr1A	760601	760800	0.720588	0.393939	0.723077	NHW>ETW	RHW>ETW	chr1A	10149601	10149800	0.257785	0.0674487	0.185882	NHW>ETW	RHW>ETW
chr1A	14852001	14852200	0.952381	0.4	0.942857	NHW>ETW	RHW>ETW	chr1A	763001	763200	0.792079	0.344828	0.675325	NHW>ETW	RHW>ETW	chr1A	10164601	10164800	0.136612	0	0.189189	NHW>ETW	RHW>ETW
chr1A	15513801	15514000	0.862069	0.27907	0.788462	NHW>ETW	RHW>ETW	chr1A	769601	769800	0.932432	0.594203	0.913793	NHW>ETW	RHW>ETW	chr1A	10230401	10230600	0.363441	0.0214592	0.234783	NHW>ETW	RHW>ETW
chr1A	16080201	16080400	0.788732	0.25	0.85	NHW>ETW	RHW>ETW	chr1A	788201	788400	0.541667	0.150943	0.761905	NHW>ETW	RHW>ETW	chr1A	10230601	10230800	0.358974	0.0117647	0.189189	NHW>ETW	RHW>ETW
chr1A	16080401	16080600	0.78	0.112903	0.78481	NHW>ETW	RHW>ETW	chr1A	803801	804000	0.662338	0.317073	0.676923	NHW>ETW	RHW>ETW	chr1A	10230801	10231000	0.592208	0.0148148	0.445087	NHW>ETW	RHW>ETW
chr1A	17495401	17495600	0.964981	0.433333	0.938776	NHW>ETW	RHW>ETW	chr1A	814001	814200	0.782609	0.44186	0.789474	NHW>ETW	RHW>ETW	chr1A	10231001	10231200	0.559603	0.105263	0.272109	NHW>ETW	RHW>ETW
chr1A	17737401	17737600	0.895833	0.35	0.909091	NHW>ETW	RHW>ETW	chr1A	817801	818000	0.682081	0.258065	0.628866	NHW>ETW	RHW>ETW	chr1A	10251001	10251200	0.436261	0.156425	0.386364	NHW>ETW	RHW>ETW
chr1A	17864601	17864800	0.851351	0.294118	0.866667	NHW>ETW	RHW>ETW	chr1A	832401	832600	0.745098	0.404762	0.813953	NHW>ETW	RHW>ETW	chr1A	10608801	10609000	0.168966	0.00636943	0.208333	NHW>ETW	RHW>ETW
chr1A	18454201	18454400	0.923497	0.375	0.903226	NHW>ETW	RHW>ETW	chr1A	851201	851400	0.4375	0.134328	0.524752	NHW>ETW	RHW>ETW	chr1A	10741801	10742000	0.145199	0.035461	0.263158	NHW>ETW	RHW>ETW
chr1A	20739001	20739200	0.887097	0.37931	0.954545	NHW>ETW	RHW>ETW	chr1A	879401	879600	0.779661	0.366667	0.688525	NHW>ETW	RHW>ETW	chr1A	10901201	10901400	0.359102	0.00471698	0.157377	NHW>ETW	RHW>ETW
chr1A	20921801	20922000	0.675214	0.107527	0.663462	NHW>ETW	RHW>ETW	chr1A	885601	885800	0.659794	0.3125	0.709091	NHW>ETW	RHW>ETW	chr1A	10968401	10968600	0.487013	0.0932203	0.292453	NHW>ETW	RHW>ETW
chr1A	21185601	21185800	0.902439	0.30303	0.833333	NHW>ETW	RHW>ETW	chr1A	888401	888600	0.736041	0.423077	0.732283	NHW>ETW	RHW>ETW	chr1A	11196001	11196200	0.18	0.00671141	0.21371	NHW>ETW	RHW>ETW
chr1A	21241001	21241200	0.75625	0.220339	0.813559	NHW>ETW	RHW>ETW	chr1A	890801	891000	0.726115	0.352941	0.672065	NHW>ETW	RHW>ETW	chr1A	11201401	11201600	0.185759	0.0111111	0.145078	NHW>ETW	RHW>ETW
chr1A	21255801	21256000	0.78	0.0434783	0.669492	NHW>ETW	RHW>ETW	chr1A	899401	899600	0.901961	0.491228	0.791667	NHW>ETW	RHW>ETW	chr1A	11417001	11417200	0.140244	0.0229008	0.135279	NHW>ETW	RHW>ETW
chr1A	21599801	21600000	0.873684	0.351852	0.983051	NHW>ETW	RHW>ETW	chr1A	909601	909800	0.645455	0.335938	0.686047	NHW>ETW	RHW>ETW	chr1A	11639001	11639200	0.378571	0.0703125	0.187683	NHW>ETW	RHW>ETW
chr1A	21771401	21771600	0.923077	0.347826	0.862069	NHW>ETW	RHW>ETW	chr1A	915401	915600	0.673077	0.305556	0.941176	NHW>ETW	RHW>ETW	chr1A	12105601	12105800	0.244604	0.0547945	0.340491	NHW>ETW	RHW>ETW
chr1A	21914601	21914800	0.899582	0.36	0.922078	NHW>ETW	RHW>ETW	chr1A	937001	937200	0.758929	0.435484	0.743363	NHW>ETW	RHW>ETW	chr1A	12138601	12138800	0.225201	0.107266	0.29249	NHW>ETW	RHW>ETW
chr1A	22561801	22562000	0.937282	0.0628931	0.827381	NHW>ETW	RHW>ETW	chr1A	968601	968800	0.796407	0.47619	0.894118	NHW>ETW	RHW>ETW	chr1A	12304201	12304400	0.352201	0.00564972	0.130435	NHW>ETW	RHW>ETW
chr1A	22565001	22565200	0.987805	0.153191	1	NHW>ETW	RHW>ETW	chr1A	970001	970200	0.383838	0.0555556	0.409091	NHW>ETW	RHW>ETW	chr1A	12304401	12304600	0.463259	0	0.362319	NHW>ETW	RHW>ETW
chr1A	22565401	22565600	0.738095	0.0198445	0.745455	NHW>ETW	RHW>ETW	chr1A	975201	975400	0.821429	0.473684	0.8125	NHW>ETW	RHW>ETW	chr1A	12304601	12304800	0.366935	0.0243902	0.363924	NHW>ETW	RHW>ETW
chr1A	22578601	22578800	0.798429	0.189655	0.809302	NHW>ETW	RHW>ETW	chr1A	975801	976000	0.732323	0.28	0.732558	NHW>ETW	RHW>ETW	chr1A	12304801	12305000	0.341646	0.00787402	0.289753	NHW>ETW	RHW>ETW
chr1A	22613201	22613400	0.734694	0.210526	0.851064	NHW>ETW	RHW>ETW	chr1A	986401	986600	0.693878	0.296296	0.666667	NHW>ETW	RHW>ETW	chr1A	12305001	12305200	0.57513	0.013986	0.317568	NHW>ETW	RHW>ETW
chr1A	22640201	22640400	0.93617	0.40678	0.95614	NHW>ETW	RHW>ETW	chr1A	1004401	1004600	0.573913	0.255319	0.717391	NHW>ETW	RHW>ETW	chr1A	12305201	12305400	0.475	0.00384615	0.133663	NHW>ETW	RHW>ETW
chr1A	22656601	22656800	0.79064	0.0540541	0.600962	NHW>ETW	RHW>ETW	chr1A	1008201	1008400	0.724868	0.333333	0.692982	NHW>ETW	RHW>ETW	chr1A	12307601	12307800	0.425096	0.00409836	0.413978	NHW>ETW	RHW>ETW
chr1A	23155201	23155400	0.761628	0.186047	0.69434	NHW>ETW	RHW>ETW	chr1A	1015001	1015200	0.760563	0.425926	0.809524	NHW>ETW	RHW>ETW	chr1A	12426201	12426400	0.119363	0.013986	0.137755	NHW>ETW	RHW>ETW
chr1A	23687601	23687800	0.94	0.37931	0.980392	NHW>ETW	RHW>ETW	chr1A	1018601	1018800	0.83871	0.442857	0.803922	NHW>ETW	RHW>ETW	chr1A	12505001	12505200	0.364094	0.0153061	0.337662	NHW>ETW	RHW>ETW
chr1A	23971801	23972000	0.851852	0.294118	0.867816	NHW>ETW	RHW>ETW	chr1A	1028401	1028600	0.92	0.594595	0.911765	NHW>ETW	RHW>ETW	chr1A	12505201	12505400	0.438257	0.0299625	0.454545	NHW>ETW	RHW>ETW
chr1A	23973401	23973600	0.857143	0.107143	0.827586	NHW>ETW	RHW>ETW	chr1A	1056601	1056800	0.615942	0.208333	0.607692	NHW>ETW	RHW>ETW	chr1A	12505601	12505800	0.16263	0.0119522	0.281437	NHW>ETW	RHW>ETW
chr1A	24109601	24109800	0.947368	0.4	0.913793	NHW>ETW	RHW>ETW	chr1A	1058201	1058400	0.774194	0.375	0.724576	NHW>ETW	RHW>ETW	chr1A	12505801	12506000	0.205128	0.0294118	0.162712	NHW>ETW	RHW>ETW
chr1A	24155001	24155200	0.972222	0.333333	0.959184	NHW>ETW	RHW>ETW	chr1A	1067001	1067200	0.553571	0.227273	0.709091	NHW>ETW	RHW>ETW	chr1A	12645801	12646000	0.19084	0.0326531	0.139896	NHW>ETW	RHW>ETW
chr1A	24306401	24306600	0.782051	0.233333	0.735849	NHW>ETW	RHW>ETW	chr1A	1071001	1071200	0.842593	0.432836	0.88172	NHW>ETW	RHW>ETW	chr1A	13461601	13461800	0.311864	0	0.142857	NHW>ETW	RHW>ETW
chr1A	24832401	24832600	0.92607	0.346154	0.97191	NHW>ETW	RHW>ETW	chr1A	1081001	1081200	0.746988	0.425532	0.763158	NHW>ETW	RHW>ETW	chr1A	13576001	13576200	0.285912	0.026087	0.231003	NHW>ETW	RHW>ETW
chr1A	25794201	25794400	0.75641	0.243243	0.75	NHW>ETW	RHW>ETW	chr1A	1097201	1097400	0.851613	0.393939	0.840909	NHW>ETW	RHW>ETW	chr1A	13770201	13770400	0.213368	0	0.129464	NHW>ETW	RHW>ETW
chr1A	26046201	26046400	0.982143	0.44	1	NHW>ETW	RHW>ETW	chr1A	1117001	1117200	0.669118	0.32	0.71875	NHW>ETW	RHW>ETW	chr1A	13788401	13788600	0.253521	0.0406091	0.210526	NHW>ETW	RHW>ETW
chr1A	26325401	26325600	0.75641	0.180451	0.69403	NHW>ETW	RHW>ETW	chr1A	1148801	1149000	0.65	0.327869	0.715909	NHW>ETW	RHW>ETW	chr1A	14017001	14017200	0.237624	0.033557	0.14902	NHW>ETW	RHW>ETW
chr1A	26326601	26326800	0.74026	0	0.513514	NHW>ETW	RHW>ETW	chr1A	1149001	1149200	0.651685	0.12	0.657658	NHW>ETW	RHW>ETW	chr1A	14017201	14017400	0.269663	0	0.109375	NHW>ETW	RHW>ETW
chr1A	26547001	26547200	0.938053	0.333333	0.961165	NHW>ETW	RHW>ETW	chr1A	1153001	1153200	0.869565	0.362069	0.743243	NHW>ETW	RHW>ETW	chr1A	14043201	14043400	0.322772	0.0949555	0.218391	NHW>ETW	RHW>ETW
chr1A	27118401	27118600	0.924051	0.3	0.873134	NHW>ETW	RHW>ETW	chr1A	1153801	1154000	0.847328	0.45	0.818898	NHW>ETW	RHW>ETW	chr1A	14043401	14043600	0.417431	0.0135135	0.348624	NHW>ETW	RHW>ETW
chr1A	27133601	27133800	0.884211	0.2	0.850746	NHW>ETW	RHW>ETW	chr1A	1156001	1156200	0.816794	0.393939	0.792453	NHW>ETW	RHW>ETW	chr1A	14043801	14044000	0.585766	0.247059	0.54321	NHW>ETW	RHW>ETW
chr1A	27133801	27134000	0.900398	0.357143	0.858896	NHW>ETW	RHW>ETW	chr1A	1178801	1179000	0.744681	0.37931	0.723077	NHW>ETW	RHW>ETW	chr1A	14044001	14044200	0.532225	0.324324	0.604651	NHW>ETW	RHW>ETW
chr1A	27335201	27335400	0.870968	0.3125	0.956522	NHW>ETW	RHW>ETW	chr1A	1186001	1186200	0.6	0.279412	0.65	NHW>ETW	RHW>ETW	chr1A	14362001	14362200	0.154135	0.0331492	0.145251	NHW>ETW	RHW>ETW
chr1A	27506001	27506200	0.918919	0.131579	0.695652	NHW>ETW	RHW>ETW	chr1A	1215601	1215800	0.736842	0.258065	0.885417	NHW>ETW	RHW>ETW	chr1A	15192401	15192600	0.381356	0.153333	0.390476	NHW>ETW	RHW>ETW
chr1A	28307201	28307400	0.921053	0.272727	0.919598	NHW>ETW	RHW>ETW	chr1A	1220601	1220800	0.890909	0.538462	0.859155	NHW>ETW	RHW>ETW	chr1A	15192601	15192800	0.323232	0	0.188525	NHW>ETW	RHW>ETW
chr1A	28612201	28612400	0.76	0.133333	0.867925	NHW>ETW	RHW>ETW	chr1A	1243801	1244000	0.451613	0.0821918	0.425373	NHW>ETW	RHW>ETW	chr1A	15193201	15193400	0.292035	0.0650407	0.25537	NHW>ETW	RHW>ETW
chr1A	29036001	29036200	0.923913	0.36	1	NHW>ETW	RHW>ETW	chr1A	1246201	1246400	0.726027	0.4	0.815534	NHW>ETW	RHW>ETW	chr1A	15791801	15792000	0.140252	0.00689655	0.156977	NHW>ETW	RHW>ETW
chr1A	29630401	29630600	1	0.368421	0.909091	NHW>ETW	RHW>ETW	chr1A	1246401	1246600	0.789189	0.44	0.765306	NHW>ETW	RHW>ETW	chr1A	15804201	15804400	0.417778	0.152284	0.5	NHW>ETW	RHW>ETW
chr1A	29705801	29706000	0.831325	0.222222	0.822222	NHW>ETW	RHW>ETW	chr1A	1246601	1246800	0.72	0.378378	0.802469	NHW>ETW	RHW>ETW	chr1A	17261001	17261200	0.340782	0.0457516	0.220544	NHW>ETW	RHW>ETW
chr1A	30792001	30792200	0.894737	0.357143	0.896552	NHW>ETW	RHW>ETW	chr1A	1250801	1251000	0.732558	0.408451	0.712871	NHW>ETW	RHW>ETW	chr1A	17261201	17261400	0.231231	0.037037	0.275862	NHW>ETW	RHW>ETW
chr1A	31030001	31030200	0.815789	0.15	0.771429	NHW>ETW	RHW>ETW	chr1A	1282001	1282200	0.795455	0.307692	0.791045	NHW>ETW	RHW>ETW	chr1A	17281201	17281400	0.171953	0.0175439	0.192529	NHW>ETW	RHW>ETW
chr1A	31176401	31176600	0.696	0.0666667	0.622222	NHW>ETW	RHW>ETW	chr1A	1286601	1286800	0.835052	0.517241	0.921569	NHW>ETW	RHW>ETW	chr1A	18298001	18298200	0.135802	0.00729927	0.135593	NHW>ETW	RHW>ETW
chr1A	31343801	31344000	0.8875	0.30303	0.898551	NHW>ETW	RHW>ETW	chr1A	1312401	1312600	0.692308	0.152542	0.490196	NHW>ETW	RHW>ETW	chr1A	18303001	18303200	0.201887	0.0412844	0.16501	NHW>ETW	RHW>ETW
chr1A	31378001	31378200	0.96875	0.411765	0.954545	NHW>ETW	RHW>ETW	chr1A	1324801	1325000	0.707692	0.30303	0.727273	NHW>ETW	RHW>ETW	chr1A	18388401	18388600	0.159763	0.0244898	0.164474	NHW>ETW	RHW>ETW
chr1A	31423001	31423200	0.983051	0.347826	0.934783	NHW>ETW	RHW>ETW	chr1A	1350801	1351000	0.76	0.414634	0.787234	NHW>ETW	RHW>ETW	chr1A	19848201	19848400	0.116935	0.00383142	0.434211	NHW>ETW	RHW>ETW
chr1A	31598601	31598800	0.965753	0.409091	0.981651	NHW>ETW	RHW>ETW	chr1A	1352401	1352600	0.557692	0.15	0.545455	NHW>ETW	RHW>ETW	chr1A	19848401	19848600	0.212996	0.0153846	0.318966	NHW>ETW	RHW>ETW
chr1A	31670601	31670800	0.971731	0.333333	0.9375	NHW>ETW	RHW>ETW	chr1A	1353201	1353400	0.607143	0.0909091	0.723404	NHW>ETW	RHW>ETW	chr1A	20414601	20414800	0.228625	0.0288462	0.197339	NHW>ETW	RHW>ETW
chr1A	31800201	31800400	0.816327	0.235294	0.742857	NHW>ETW	RHW>ETW	chr1A	1360401	1360600	0.84058	0.479452	0.784314	NHW>ETW	RHW>ETW	chr1A	20414801	20415000	0.634328	0.230519	0.585678	NHW>ETW	RHW>ETW
chr1A	32285801	32286000	0.909091	0.333333	0.87234	NHW>ETW	RHW>ETW	chr1A	1363201	1363400	0.764331	0.333333	0.639456	NHW>ETW	RHW>ETW	chr1A	20415001	20415200	0.17759	0.0357143	0.274286	NHW>ETW	RHW>ETW
chr1A	32295001	32295200	0.652632	0.129032	0.634615	NHW>ETW	RHW>ETW	chr1A	1373201	1373400	0.411765	0	0.308511	NHW>ETW	RHW>ETW	chr1A	20415401	20415600	0.434483	0.105042	0.352564	NHW>ETW	RHW>ETW
chr1A	32529601	32529800	0.894737	0.25	0.789474	NHW>ETW	RHW>ETW	chr1A	1405801	1406000	0.620968	0.285714	0.608911	NHW>ETW	RHW>ETW	chr1A	20415801	20416000	0.671028	0.177165	0.38	NHW>ETW	RHW>ETW
chr1A	32675601	32675800	0.906977	0.0555556	0.809524	NHW>ETW	RHW>ETW	chr1A	1430001	1430200	0.691429	0.354839	0.712644	NHW>ETW	RHW>ETW	chr1A	20429401	20429600	0.244344	0.0206612	0.145363	NHW>ETW	RHW>ETW
chr1A	32924001	32924200	0.74359	0.142857	0.8375	NHW>ETW	RHW>ETW	chr1A	1545601	1545800	0.763636	0.291667	0.785714	NHW>ETW	RHW>ETW	chr1A	20429601	20429800	0.317829	0.0891089	0.212121	NHW>ETW	RHW>ETW
chr1A	32937401	32937600	0.75	0.25	0.959184	NHW>ETW	RHW>ETW	chr1A	1546401	1546600	0.872727	0.495146	0.808219	NHW>ETW	RHW>ETW	chr1A	20429801	20430000	0.342669	0.0879479	0.418033	NHW>ETW	RHW>ETW
chr1A	34048401	34048600	0.956522	0.340426	0.88	NHW>ETW	RHW>ETW	chr1A	1607401	1607600	0.703448	0.190476	0.635762	NHW>ETW	RHW>ETW	chr1A	20430001	20430200	0.363139	0.219626	0.428571	NHW>ETW	RHW>ETW
chr1A	34241201	34241400	0.742424	0.111111	0.869565	NHW>ETW	RHW>ETW	chr1A	1757201	1757400	0.615385	0.136364	0.59322	NHW>ETW	RHW>ETW	chr1A	20430401	20430600	0.426689	0.0724638	0.52027	NHW>ETW	RHW>ETW
chr1A	34378601	34378800	0.916667	0.25	0.8	NHW>ETW	RHW>ETW	chr1A	1871201	1871400	0.705882	0.319149	0.717949	NHW>ETW	RHW>ETW	chr1A	20430801	20431000	0.358242	0.12	0.489011	NHW>ETW	RHW>ETW
chr1A	34893801	34894000	0.666667	0.0588235	1	NHW>ETW	RHW>ETW	chr1A	2280201	2280400	0.810345	0.285714	0.680556	NHW>ETW	RHW>ETW	chr1A	20431801	20432000	0.241477	0.05	0.319328	NHW>ETW	RHW>ETW
chr1A	35551801	35552000	0.96	0	0.875	NHW>ETW	RHW>ETW	chr1A	2370601	2370800	0.807692	0.47619	0.8	NHW>ETW	RHW>ETW	chr1A	20432001	20432200	0.170341	0	0.207792	NHW>ETW	RHW>ETW
chr1A	36105001	36105200	0.945455	0.388889	0.958333	NHW>ETW	RHW>ETW	chr1A	2516201	2516400	0.649485	0.233333	0.627119	NHW>ETW	RHW>ETW	chr1A	20432201	20432400	0.325328	0.0565476	0.29	NHW>ETW	RHW>ETW
chr1A	36128801	36129000	0.764706	0.191489	0.76	NHW>ETW	RHW>ETW	chr1A	2586001	2586200	0.886364	0.365854	0.791667	NHW>ETW	RHW>ETW	chr1A	20432801	20433000	0.34252	0.042654	0.414449	NHW>ETW	RHW>ETW
chr1A	36129001	36129200	0.786325	0	0.790323	NHW>ETW	RHW>ETW	chr1A	2778401	2778600	0.833333	0.333333	0.804878	NHW>ETW	RHW>ETW	chr1A	20433601	20433800	0.167816	0.0160643	0.132	NHW>ETW	RHW>ETW
chr1A	36376401	36376600	0.896552	0.25	0.764706	NHW>ETW	RHW>ETW	chr1A	2803601	2803800	0.689655	0.315217	0.735099	NHW>ETW	RHW>ETW	chr1A	20892201	20892400	0.167315	0.00840336	0.207547	NHW>ETW	RHW>ETW
chr1A	37398201	37398400	0.785047	0.23913	0.842105	NHW>ETW	RHW>ETW	chr1A	2803801	2804000	0.694915	0.209302	0.604651	NHW>ETW	RHW>ETW	chr1A	21075601	21075800	0.227273	0.107303	0.284906	NHW>ETW	RHW>ETW
chr1A	37501401	37501600	0.888889	0.321429	0.87013	NHW>ETW	RHW>ETW	chr1A	2878601	2878800	0.77193	0.269231	0.73913	NHW>ETW	RHW>ETW	chr1A	21075801	21076000	0.324353	0.156863	0.457592	NHW>ETW	RHW>ETW
chr1A	37503401	37503600	0.933333	0.333333	1	NHW>ETW	RHW>ETW	chr1A	2886001	2886200	0.766667	0.179487	0.631579	NHW>ETW	RHW>ETW	chr1A	21076001	21076200	0.340278	0.0593525	0.39154	NHW>ETW	RHW>ETW
chr1A	37759201	37759400	0.866667	0.150943	0.886364	NHW>ETW	RHW>ETW	chr1A	3018201	3018400	0.693333	0.204082	0.603448	NHW>ETW	RHW>ETW	chr1A	21076201	21076400	0.514093	0.116788	0.452707	NHW>ETW	RHW>ETW
chr1A	38471201	38471400	0.983333	0.428571	0.972222	NHW>ETW	RHW>ETW	chr1A	3023401	3023600	0.82	0.181818	0.684211	NHW>ETW	RHW>ETW	chr1A	21076601	21076800	0.395078	0.101644	0.297101	NHW>ETW	RHW>ETW
chr1A	39622601	39622800	0.96875	0.347222	0.913793	NHW>ETW	RHW>ETW	chr1A	3029801	3030000	0.662393	0.222222	0.592105	NHW>ETW	RHW>ETW	chr1A	21076801	21077000	0.425703	0.0714286	0.353414	NHW>ETW	RHW>ETW
chr1A	40136001	40136200	0.776596	0.22	0.818182	NHW>ETW	RHW>ETW	chr1A	3040001	3040200	0.867725	0.482759	0.836957	NHW>ETW	RHW>ETW	chr1A	21077001	21077200	0.207317	0.0427746	0.293085	NHW>ETW	RHW>ETW
chr1A	40137401	40137600	0.676647	0.159091	0.88172	NHW>ETW	RHW>ETW	chr1A	3057201	3057400	0.726027	0.28	0.835294	NHW>ETW	RHW>ETW	chr1A	21105801	21106000	0.319573	0.0863753	0.187551	NHW>ETW	RHW>ETW
chr1A	40138201	40138400	0.805556	0.3	0.885714	NHW>ETW	RHW>ETW	chr1A	3060001	3060200	0.913793	0.467742	0.858757	NHW>ETW	RHW>ETW	chr1A	21106201	21106400	0.292357	0.144817	0.282504	NHW>ETW	RHW>ETW
chr1A	41380801	41381000	0.986842	0.473684	0.974359	NHW>ETW	RHW>ETW	chr1A	3064601	3064800	0.761905	0.294118	0.772727	NHW>ETW	RHW>ETW	chr1A	21106601	21106800	0.440863	0.0953767	0.338159	NHW>ETW	RHW>ETW
chr1A	42601201	42601400	0.763158	0.0588235	0.952381	NHW>ETW	RHW>ETW	chr1A	3066001	3066200	0.804598	0.4	0.701863	NHW>ETW	RHW>ETW	chr1A	21107001	21107200	0.384662	0.0574815	0.259688	NHW>ETW	RHW>ETW
chr1A	43218601	43218800	0.965517	0.387755	1	NHW>ETW	RHW>ETW	chr1A	3077401	3077600	0.787234	0.205882	0.583333	NHW>ETW	RHW>ETW	chr1A	21107201	21107400	0.323944	0.0606729	0.173495	NHW>ETW	RHW>ETW
chr1A	43232201	43232400	0.875	0.148148	0.979592	NHW>ETW	RHW>ETW	chr1A	3111201	3111400	0.411765	0.05	0.465517	NHW>ETW	RHW>ETW	chr1A	21228401	21228600	0.283019	0.032345	0.290323	NHW>ETW	RHW>ETW
chr1A	43687801	43688000	0.9125	0.395349	0.94697	NHW>ETW	RHW>ETW	chr1A	3123201	3123400	0.604938	0.259259	0.727273	NHW>ETW	RHW>ETW	chr1A	21228601	21228800	0.375887	0.0134228	0.434243	NHW>ETW	RHW>ETW
chr1A	44037201	44037400	0.915825	0.4	0.965517	NHW>ETW	RHW>ETW	chr1A	3123401	3123600	0.785714	0.212121	0.72093	NHW>ETW	RHW>ETW	chr1A	21229201	21229400	0.712215	0.0684932	0.366667	NHW>ETW	RHW>ETW
chr1A	44059001	44059200	0.923077	0.285714	0.9	NHW>ETW	RHW>ETW	chr1A	3125001	3125200	0.627219	0.223684	0.641026	NHW>ETW	RHW>ETW	chr1A	21234001	21234200	0.733333	0.36129	0.644531	NHW>ETW	RHW>ETW
chr1A	44413801	44414000	0.754342	0.11	0.845794	NHW>ETW	RHW>ETW	chr1A	3125201	3125400	0.655556	0.178082	0.569444	NHW>ETW	RHW>ETW	chr1A	21242801	21243000	0.316422	0.0680272	0.370558	NHW>ETW	RHW>ETW
chr1A	44414001	44414200	0.873737	0.222222	0.873737	NHW>ETW	RHW>ETW	chr1A	3127201	3127400	0.811594	0.301887	0.670886	NHW>ETW	RHW>ETW	chr1A	21254201	21254400	0.315985	0.0576037	0.202899	NHW>ETW	RHW>ETW
chr1A	44414201	44414400	0.80303	0.204082	0.945122	NHW>ETW	RHW>ETW	chr1A	3209001	3209200	0.797619	0.36	0.689189	NHW>ETW	RHW>ETW	chr1A	21254401	21254600	0.472175	0.0485075	0.414894	NHW>ETW	RHW>ETW
chr1A	44414401	44414600	0.944954	0.140187	0.963576	NHW>ETW	RHW>ETW	chr1A	3222201	3222400	0.615385	0.103448	0.707317	NHW>ETW	RHW>ETW	chr1A	21255201	21255400	0.602627	0.141818	0.395506	NHW>ETW	RHW>ETW
chr1A	44511201	44511400	0.671053	0.111111	0.61875	NHW>ETW	RHW>ETW	chr1A	3223401	3223600	0.564516	0.214286	0.714286	NHW>ETW	RHW>ETW	chr1A	21255401	21255600	0.295868	0.0670732	0.185714	NHW>ETW	RHW>ETW
chr1A	45036001	45036200	0.943396	0.368421	0.983333	NHW>ETW	RHW>ETW	chr1A	3273801	3274000	0.857143	0.333333	0.729167	NHW>ETW	RHW>ETW	chr1A	22292601	22292800	0.240223	0	0.150142	NHW>ETW	RHW>ETW
chr1A	45043001	45043200	0.733333	0.181818	0.740741	NHW>ETW	RHW>ETW	chr1A	3282601	3282800	0.823529	0.454545	0.808081	NHW>ETW	RHW>ETW	chr1A	23040401	23040600	0.169014	0.016129	0.257353	NHW>ETW	RHW>ETW
chr1A	45135601	45135800	0.894737	0.296296	0.9	NHW>ETW	RHW>ETW	chr1A	3298601	3298800	0.74	0.354839	0.710145	NHW>ETW	RHW>ETW	chr1A	24861601	24861800	0.127778	0	0.216301	NHW>ETW	RHW>ETW
chr1A	45389401	45389600	0.914894	0.105263	0.891892	NHW>ETW	RHW>ETW	chr1A	3322001	3322200	0.727811	0.388889	0.820225	NHW>ETW	RHW>ETW	chr1A	25538201	25538400	0.154255	0.0511509	0.210332	NHW>ETW	RHW>ETW
chr1A	45390201	45390400	0.853448	0.22807	0.743363	NHW>ETW	RHW>ETW	chr1A	3322201	3322400	0.697987	0.263158	0.679775	NHW>ETW	RHW>ETW	chr1A	25538401	25538600	0.289673	0.149123	0.338462	NHW>ETW	RHW>ETW
chr1A	45394201	45394400	0.87037	0.241379	0.754386	NHW>ETW	RHW>ETW	chr1A	3329801	3330000	0.785714	0.463768	0.811321	NHW>ETW	RHW>ETW	chr1A	25811001	25811200	0.184358	0.0598291	0.328947	NHW>ETW	RHW>ETW
chr1A	45395201	45395400	0.652174	0.105263	0.7	NHW>ETW	RHW>ETW	chr1A	3330001	3330200	0.814286	0.327273	0.805556	NHW>ETW	RHW>ETW	chr1A	25811201	25811400	0.40617	0.173077	0.732824	NHW>ETW	RHW>ETW
chr1A	45407801	45408000	0.88	0.358974	0.958333	NHW>ETW	RHW>ETW	chr1A	3350801	3351000	0.703704	0.236842	0.755556	NHW>ETW	RHW>ETW	chr1A	25811401	25811600	0.499157	0.0277778	0.482955	NHW>ETW	RHW>ETW
chr1A	45862801	45863000	0.938503	0.333333	0.947154	NHW>ETW	RHW>ETW	chr1A	3351001	3351200	0.536842	0.204545	0.586207	NHW>ETW	RHW>ETW	chr1A	25811601	25811800	0.587852	0.0740741	0.621984	NHW>ETW	RHW>ETW
chr1A	46157401	46157600	0.958333	0.388889	0.942857	NHW>ETW	RHW>ETW	chr1A	3366001	3366200	0.68	0.225806	0.573529	NHW>ETW	RHW>ETW	chr1A	25812201	25812400	0.674041	0.298137	0.514851	NHW>ETW	RHW>ETW
chr1A	46198801	46199000	0.917355	0.355932	0.934426	NHW>ETW	RHW>ETW	chr1A	3366601	3366800	0.714286	0.25	0.560976	NHW>ETW	RHW>ETW	chr1A	25924601	25924800	0.277228	0.015748	0.233333	NHW>ETW	RHW>ETW
chr1A	46209801	46210000	0.871951	0.116505	0.848837	NHW>ETW	RHW>ETW	chr1A	3366801	3367000	0.703297	0.214286	0.659574	NHW>ETW	RHW>ETW	chr1A	25952401	25952600	0.196774	0.0130719	0.128676	NHW>ETW	RHW>ETW
chr1A	46210201	46210400	0.944444	0.293103	0.9	NHW>ETW	RHW>ETW	chr1A	3367401	3367600	0.786517	0.169492	0.518519	NHW>ETW	RHW>ETW	chr1A	27348201	27348400	0.130058	0.0104167	0.157895	NHW>ETW	RHW>ETW
chr1A	46361601	46361800	0.722222	0	0.589744	NHW>ETW	RHW>ETW	chr1A	3402601	3402800	0.743902	0.4	0.771429	NHW>ETW	RHW>ETW	chr1A	27348401	27348600	0.250602	0.0133779	0.234375	NHW>ETW	RHW>ETW
chr1A	46445401	46445600	0.826087	0.272727	0.888889	NHW>ETW	RHW>ETW	chr1A	3410401	3410600	0.531915	0.0714286	0.6875	NHW>ETW	RHW>ETW	chr1A	27428601	27428800	0.124031	0	0.112676	NHW>ETW	RHW>ETW
chr1A	46449001	46449200	0.966667	0.4	0.95082	NHW>ETW	RHW>ETW	chr1A	3413201	3413400	0.892308	0.515152	0.833333	NHW>ETW	RHW>ETW	chr1A	29784801	29785000	0.115385	0.0139373	0.161111	NHW>ETW	RHW>ETW
chr1A	47740401	47740600	0.960317	0.188811	0.846154	NHW>ETW	RHW>ETW	chr1A	3413601	3413800	0.55	0.16129	0.710526	NHW>ETW	RHW>ETW	chr1A	30115401	30115600	0.215938	0.0443548	0.189621	NHW>ETW	RHW>ETW
chr1A	47804201	47804400	0.6	0	0.537313	NHW>ETW	RHW>ETW	chr1A	3420001	3420200	0.77551	0.361111	0.661972	NHW>ETW	RHW>ETW	chr1A	32091801	32092000	0.263001	0.085	0.26	NHW>ETW	RHW>ETW
chr1A	47820801	47821000	0.75	0.157895	0.944444	NHW>ETW	RHW>ETW	chr1A	3465201	3465400	0.690476	0.225	0.791667	NHW>ETW	RHW>ETW	chr1A	32196801	32197000	0.265107	0.0434783	0.203252	NHW>ETW	RHW>ETW
chr1A	48673601	48673800	0.961538	0.176471	0.913043	NHW>ETW	RHW>ETW	chr1A	3484201	3484400	0.662791	0.315789	0.65625	NHW>ETW	RHW>ETW	chr1A	32293801	32294000	0.539589	0.0106383	0.306667	NHW>ETW	RHW>ETW
chr1A	48903601	48903800	0.926724	0.318182	0.927419	NHW>ETW	RHW>ETW	chr1A	3598801	3599000	0.560976	0.177778	0.642857	NHW>ETW	RHW>ETW	chr1A	32449201	32449400	0.352809	0.0681818	0.296053	NHW>ETW	RHW>ETW
chr1A	49066601	49066800	0.941748	0.428571	0.955882	NHW>ETW	RHW>ETW	chr1A	3776601	3776800	0.597315	0.0681818	0.451613	NHW>ETW	RHW>ETW	chr1A	32520201	32520400	0.171875	0.0103093	0.141304	NHW>ETW	RHW>ETW
chr1A	49560201	49560400	0.969432	0.416667	0.946154	NHW>ETW	RHW>ETW	chr1A	3809201	3809400	0.505263	0.113636	0.426357	NHW>ETW	RHW>ETW	chr1A	32559801	32560000	0.157258	0.00902935	0.136882	NHW>ETW	RHW>ETW
chr1A	49879201	49879400	0.727273	0.161765	0.706667	NHW>ETW	RHW>ETW	chr1A	3831401	3831600	0.631579	0.294118	0.653846	NHW>ETW	RHW>ETW	chr1A	32841601	32841800	0.416244	0.0376712	0.180723	NHW>ETW	RHW>ETW
chr1A	50338001	50338200	0.678571	0.142857	0.781818	NHW>ETW	RHW>ETW	chr1A	3845201	3845400	0.555556	0.115385	0.5	NHW>ETW	RHW>ETW	chr1A	32859601	32859800	0.24838	0	0.386935	NHW>ETW	RHW>ETW
chr1A	50339801	50340000	0.833333	0.25	0.84375	NHW>ETW	RHW>ETW	chr1A	3852201	3852400	0.5375	0.132353	0.568306	NHW>ETW	RHW>ETW	chr1A	33108401	33108600	0.22179	0.0540541	0.28	NHW>ETW	RHW>ETW
chr1A	50681801	50682000	0.684783	0.166667	0.72956	NHW>ETW	RHW>ETW	chr1A	3876001	3876200	0.319328	0	0.327869	NHW>ETW	RHW>ETW	chr1A	33108801	33109000	0.388646	0	0.192771	NHW>ETW	RHW>ETW
chr1A	50920401	50920600	0.810345	0.172727	0.678218	NHW>ETW	RHW>ETW	chr1A	3881001	3881200	0.725806	0.322581	0.636364	NHW>ETW	RHW>ETW	chr1A	33109001	33109200	0.437126	0.0052356	0.336	NHW>ETW	RHW>ETW
chr1A	51106201	51106400	0.963636	0.37037	0.9	NHW>ETW	RHW>ETW	chr1A	3890801	3891000	0.64	0.114286	0.684211	NHW>ETW	RHW>ETW	chr1A	33109201	33109400	0.656098	0.0269058	0.184211	NHW>ETW	RHW>ETW
chr1A	51343601	51343800	0.917031	0.315789	0.87069	NHW>ETW	RHW>ETW	chr1A	3899201	3899400	0.596491	0.235294	0.592105	NHW>ETW	RHW>ETW	chr1A	34566601	34566800	0.215415	0	0.102041	NHW>ETW	RHW>ETW
chr1A	51689601	51689800	0.813953	0.158333	0.782609	NHW>ETW	RHW>ETW	chr1A	3902401	3902600	0.714286	0.3	0.682759	NHW>ETW	RHW>ETW	chr1A	37460001	37460200	0.182421	0.0748031	0.246667	NHW>ETW	RHW>ETW
chr1A	51698601	51698800	0.891304	0.363636	0.922078	NHW>ETW	RHW>ETW	chr1A	3916201	3916400	0.771605	0.384615	0.770833	NHW>ETW	RHW>ETW	chr1A	38739601	38739800	0.616352	0.0302376	0.134454	NHW>ETW	RHW>ETW
chr1A	52576401	52576600	0.666667	0.0357143	0.867347	NHW>ETW	RHW>ETW	chr1A	3965601	3965800	0.567568	0.26	0.775	NHW>ETW	RHW>ETW	chr1A	38844801	38845000	0.291429	0.0165289	0.176678	NHW>ETW	RHW>ETW
chr1A	52576601	52576800	0.689655	0.0952381	0.714286	NHW>ETW	RHW>ETW	chr1A	3991801	3992000	0.743243	0.36	0.725	NHW>ETW	RHW>ETW	chr1A	39182201	39182400	0.448399	0.166065	0.373737	NHW>ETW	RHW>ETW
chr1A	53036201	53036400	0.767857	0.0888889	0.833333	NHW>ETW	RHW>ETW	chr1A	3993401	3993600	0.571429	0.25	0.666667	NHW>ETW	RHW>ETW	chr1A	41761001	41761200	0.164211	0.00369004	0.113636	NHW>ETW	RHW>ETW
chr1A	53739001	53739200	0.956522	0.275862	0.947368	NHW>ETW	RHW>ETW	chr1A	4007201	4007400	0.712264	0.241379	0.620253	NHW>ETW	RHW>ETW	chr1A	41761601	41761800	0.37963	0	0.114943	NHW>ETW	RHW>ETW
chr1A	53798601	53798800	0.952941	0.41791	0.927273	NHW>ETW	RHW>ETW	chr1A	4036401	4036600	0.61165	0.145161	0.641304	NHW>ETW	RHW>ETW	chr1A	41761801	41762000	0.560897	0.0617284	0.264151	NHW>ETW	RHW>ETW
chr1A	54009201	54009400	0.701389	0.1875	0.702703	NHW>ETW	RHW>ETW	chr1A	4042801	4043000	0.729167	0.169811	0.723077	NHW>ETW	RHW>ETW	chr1A	41762201	41762400	0.543333	0.0184502	0.246479	NHW>ETW	RHW>ETW
chr1A	54025201	54025400	0.876923	0.333333	0.911765	NHW>ETW	RHW>ETW	chr1A	4043201	4043400	0.461538	0.0625	0.375	NHW>ETW	RHW>ETW	chr1A	41762601	41762800	0.353349	0.0188679	0.12043	NHW>ETW	RHW>ETW
chr1A	54025401	54025600	0.916667	0.333333	0.877193	NHW>ETW	RHW>ETW	chr1A	4050801	4051000	0.684615	0.329412	0.755319	NHW>ETW	RHW>ETW	chr1A	42099201	42099400	0.568266	0.0598592	0.402985	NHW>ETW	RHW>ETW
chr1A	54072801	54073000	0.786517	0.27451	0.848485	NHW>ETW	RHW>ETW	chr1A	4106401	4106600	0.541667	0.0588235	0.5	NHW>ETW	RHW>ETW	chr1A	42100401	42100600	0.278293	0.00854701	0.219895	NHW>ETW	RHW>ETW
chr1A	54348001	54348200	0.896552	0.315789	0.914286	NHW>ETW	RHW>ETW	chr1A	4154401	4154600	0.673913	0.358974	0.721739	NHW>ETW	RHW>ETW	chr1A	42100601	42100800	0.130252	0.00704225	0.171355	NHW>ETW	RHW>ETW
chr1A	54669001	54669200	0.966667	0.258065	0.790698	NHW>ETW	RHW>ETW	chr1A	4154601	4154800	0.597561	0.211538	0.614286	NHW>ETW	RHW>ETW	chr1A	42222601	42222800	0.489916	0.168539	0.344605	NHW>ETW	RHW>ETW
chr1A	54683601	54683800	0.837838	0.228571	0.857143	NHW>ETW	RHW>ETW	chr1A	4154801	4155000	0.70412	0.348624	0.655172	NHW>ETW	RHW>ETW	chr1A	42222801	42223000	0.602552	0.179226	0.415418	NHW>ETW	RHW>ETW
chr1A	54691601	54691800	0.774648	0.25	0.802469	NHW>ETW	RHW>ETW	chr1A	4155001	4155200	0.513274	0.130435	0.545455	NHW>ETW	RHW>ETW	chr1A	42223201	42223400	0.698047	0.142857	0.600583	NHW>ETW	RHW>ETW
chr1A	56604801	56605000	0.896414	0.376623	0.9	NHW>ETW	RHW>ETW	chr1A	4157001	4157200	0.553957	0.179487	0.515152	NHW>ETW	RHW>ETW	chr1A	42223401	42223600	0.710723	0.0874439	0.577061	NHW>ETW	RHW>ETW
chr1A	57327001	57327200	0.952381	0.388889	0.920354	NHW>ETW	RHW>ETW	chr1A	4199401	4199600	0.744444	0.4	0.852941	NHW>ETW	RHW>ETW	chr1A	42247801	42248000	0.130719	0	0.148148	NHW>ETW	RHW>ETW
chr1A	57635401	57635600	0.787356	0.153846	0.789474	NHW>ETW	RHW>ETW	chr1A	4199601	4199800	0.641509	0.305556	0.641026	NHW>ETW	RHW>ETW	chr1A	42513401	42513600	0.459052	0.153846	0.455497	NHW>ETW	RHW>ETW
chr1A	57637001	57637200	0.909091	0.277778	0.864865	NHW>ETW	RHW>ETW	chr1A	4376601	4376800	0.914286	0.25	0.761905	NHW>ETW	RHW>ETW	chr1A	42513601	42513800	0.613883	0.0460526	0.407792	NHW>ETW	RHW>ETW
chr1A	57906401	57906600	0.884615	0.222222	0.902439	NHW>ETW	RHW>ETW	chr1A	4515001	4515200	0.710526	0.346939	0.679245	NHW>ETW	RHW>ETW	chr1A	42526001	42526200	0.471264	0	0.212698	NHW>ETW	RHW>ETW
chr1A	58317201	58317400	0.961538	0.277778	0.964912	NHW>ETW	RHW>ETW	chr1A	4531001	4531200	0.66	0.338462	0.659794	NHW>ETW	RHW>ETW	chr1A	44292801	44293000	0.24311	0.0740741	0.278509	NHW>ETW	RHW>ETW
chr1A	58363201	58363400	0.90625	0.314815	0.888889	NHW>ETW	RHW>ETW	chr1A	4545801	4546000	0.626016	0.314286	0.646465	NHW>ETW	RHW>ETW	chr1A	44293001	44293200	0.291105	0.0454545	0.255051	NHW>ETW	RHW>ETW
chr1A	58482601	58482800	0.791667	0.0769231	0.758065	NHW>ETW	RHW>ETW	chr1A	4568001	4568200	0.788462	0.454545	0.82716	NHW>ETW	RHW>ETW	chr1A	44294001	44294200	0.227456	0.074	0.236334	NHW>ETW	RHW>ETW
chr1A	58489401	58489600	0.825581	0.289474	0.835294	NHW>ETW	RHW>ETW	chr1A	4568601	4568800	0.796296	0.352941	0.659574	NHW>ETW	RHW>ETW	chr1A	44325201	44325400	0.241843	0.037037	0.163904	NHW>ETW	RHW>ETW
chr1A	59616601	59616800	0.65	0.15	0.782609	NHW>ETW	RHW>ETW	chr1A	4579801	4580000	0.836066	0.403226	0.740741	NHW>ETW	RHW>ETW	chr1A	44325401	44325600	0.273723	0.0151515	0.191781	NHW>ETW	RHW>ETW
chr1A	60187401	60187600	0.741071	0.131579	0.733333	NHW>ETW	RHW>ETW	chr1A	4595801	4596000	0.585106	0.28	0.686567	NHW>ETW	RHW>ETW	chr1A	44519201	44519400	0.243243	0.026178	0.208333	NHW>ETW	RHW>ETW
chr1A	60187801	60188000	0.838323	0.243243	0.816327	NHW>ETW	RHW>ETW	chr1A	4602201	4602400	0.6	0.185185	0.61165	NHW>ETW	RHW>ETW	chr1A	44519401	44519600	0.383598	0.0328947	0.282686	NHW>ETW	RHW>ETW
chr1A	60534001	60534200	0.857143	0.354839	0.869565	NHW>ETW	RHW>ETW	chr1A	4633801	4634000	0.723404	0.3	0.727273	NHW>ETW	RHW>ETW	chr1A	44520401	44520600	0.303763	0.0615385	0.188088	NHW>ETW	RHW>ETW
chr1A	61084401	61084600	0.681319	0.0392157	0.757353	NHW>ETW	RHW>ETW	chr1A	4636801	4637000	0.646259	0.047619	0.453608	NHW>ETW	RHW>ETW	chr1A	45270201	45270400	0.208696	0.00934579	0.144928	NHW>ETW	RHW>ETW
chr1A	61902201	61902400	0.893617	0.384615	0.932331	NHW>ETW	RHW>ETW	chr1A	4643801	4644000	0.663636	0.350877	0.746667	NHW>ETW	RHW>ETW	chr1A	45850801	45851000	0.133527	0.0172414	0.159204	NHW>ETW	RHW>ETW
chr1A	62574801	62575000	0.625	0.105263	0.888889	NHW>ETW	RHW>ETW	chr1A	4675201	4675400	0.789474	0.485714	0.8	NHW>ETW	RHW>ETW	chr1A	45851001	45851200	0.182209	0.0575	0.193133	NHW>ETW	RHW>ETW
chr1A	63334401	63334600	0.851613	0.125	0.847222	NHW>ETW	RHW>ETW	chr1A	4675401	4675600	0.870968	0.367089	0.885714	NHW>ETW	RHW>ETW	chr1A	48758001	48758200	0.215426	0.040724	0.183673	NHW>ETW	RHW>ETW
chr1A	63334601	63334800	0.855457	0	0.9375	NHW>ETW	RHW>ETW	chr1A	4739201	4739400	0.870968	0.266667	0.8375	NHW>ETW	RHW>ETW	chr1A	48800401	48800600	0.19256	0.030303	0.308333	NHW>ETW	RHW>ETW
chr1A	64241601	64241800	1	0.277778	0.928571	NHW>ETW	RHW>ETW	chr1A	4751001	4751200	0.673469	0.166667	0.62963	NHW>ETW	RHW>ETW	chr1A	49241401	49241600	0.364217	0.0996564	0.234146	NHW>ETW	RHW>ETW
chr1A	64955401	64955600	0.862222	0.315789	0.884058	NHW>ETW	RHW>ETW	chr1A	4791801	4792000	0.645833	0.295455	0.659091	NHW>ETW	RHW>ETW	chr1A	49898801	49899000	0.15942	0.0340909	0.202614	NHW>ETW	RHW>ETW
chr1A	65332601	65332800	0.752294	0.202899	0.754098	NHW>ETW	RHW>ETW	chr1A	4793401	4793600	0.721739	0.25	0.652174	NHW>ETW	RHW>ETW	chr1A	49960201	49960400	0.294964	0.00934579	0.166667	NHW>ETW	RHW>ETW
chr1A	65379201	65379400	0.870079	0.223881	0.907895	NHW>ETW	RHW>ETW	chr1A	4803201	4803400	0.693333	0.38806	0.782609	NHW>ETW	RHW>ETW	chr1A	50535201	50535400	0.137931	0.0154639	0.161088	NHW>ETW	RHW>ETW
chr1A	65380801	65381000	0.730245	0.152174	0.716599	NHW>ETW	RHW>ETW	chr1A	4810001	4810200	0.8	0.387097	0.703704	NHW>ETW	RHW>ETW	chr1A	50692401	50692600	0.10452	0.00440529	0.13783	NHW>ETW	RHW>ETW
chr1A	65390201	65390400	0.853659	0.157895	0.76	NHW>ETW	RHW>ETW	chr1A	4855201	4855400	0.704698	0.319149	0.708333	NHW>ETW	RHW>ETW	chr1A	50839801	50840000	0.310658	0	0.230769	NHW>ETW	RHW>ETW
chr1A	65797001	65797200	0.82	0.269231	0.831933	NHW>ETW	RHW>ETW	chr1A	4857801	4858000	0.771552	0.387097	0.693548	NHW>ETW	RHW>ETW	chr1A	53460801	53461000	0.361204	0	0.283333	NHW>ETW	RHW>ETW
chr1A	65830201	65830400	0.962617	0.222222	0.745763	NHW>ETW	RHW>ETW	chr1A	4900601	4900800	0.675	0.130435	0.645161	NHW>ETW	RHW>ETW	chr1A	53882001	53882200	0.115385	0.00909091	0.20438	NHW>ETW	RHW>ETW
chr1A	66048201	66048400	0.95082	0.409091	0.974684	NHW>ETW	RHW>ETW	chr1A	4911001	4911200	0.675393	0.288889	0.672	NHW>ETW	RHW>ETW	chr1A	54071401	54071600	0.802862	0.213904	0.483516	NHW>ETW	RHW>ETW
chr1A	67020001	67020200	0.901205	0.0519481	0.886754	NHW>ETW	RHW>ETW	chr1A	4917801	4918000	0.679688	0.325	0.695946	NHW>ETW	RHW>ETW	chr1A	54071601	54071800	0.801061	0.174468	0.512111	NHW>ETW	RHW>ETW
chr1A	67167001	67167200	0.975709	0.333333	0.970588	NHW>ETW	RHW>ETW	chr1A	4933401	4933600	0.713178	0.407407	0.707692	NHW>ETW	RHW>ETW	chr1A	54072801	54073000	0.510843	0.106061	0.364548	NHW>ETW	RHW>ETW
chr1A	67627201	67627400	0.978723	0.380952	0.905405	NHW>ETW	RHW>ETW	chr1A	4944801	4945000	0.808511	0.448276	0.851852	NHW>ETW	RHW>ETW	chr1A	54073001	54073200	0.514223	0.00649351	0.352174	NHW>ETW	RHW>ETW
chr1A	67946601	67946800	0.963415	0.414634	0.952381	NHW>ETW	RHW>ETW	chr1A	4946401	4946600	0.675	0.261905	0.605634	NHW>ETW	RHW>ETW	chr1A	56607801	56608000	0.421144	0.0170316	0.190217	NHW>ETW	RHW>ETW
chr1A	68909601	68909800	0.989848	0.425197	0.935897	NHW>ETW	RHW>ETW	chr1A	4957801	4958000	0.583333	0.185185	0.611111	NHW>ETW	RHW>ETW	chr1A	56868801	56869000	0.23622	0.0102041	0.175879	NHW>ETW	RHW>ETW
chr1A	68949001	68949200	0.931034	0.0551664	0.585366	NHW>ETW	RHW>ETW	chr1A	4960601	4960800	0.857143	0.521739	0.941176	NHW>ETW	RHW>ETW	chr1A	57676401	57676600	0.207283	0.0106007	0.14442	NHW>ETW	RHW>ETW
chr1A	68949201	68949400	0.928571	0.0714286	0.73913	NHW>ETW	RHW>ETW	chr1A	5044201	5044400	0.675676	0.285714	0.696429	NHW>ETW	RHW>ETW	chr1A	57676601	57676800	0.237681	0	0.120172	NHW>ETW	RHW>ETW
chr1A	70696001	70696200	0.87156	0.253968	0.804348	NHW>ETW	RHW>ETW	chr1A	5047001	5047200	0.876106	0.482759	0.801587	NHW>ETW	RHW>ETW	chr1A	57962801	57963000	0.143662	0	0.16875	NHW>ETW	RHW>ETW
chr1A	71550401	71550600	0.842975	0.317073	0.94382	NHW>ETW	RHW>ETW	chr1A	5052201	5052400	0.430657	0.0555556	0.401961	NHW>ETW	RHW>ETW	chr1A	58157001	58157200	0.5	0.0208333	0.212598	NHW>ETW	RHW>ETW
chr1A	71784001	71784200	0.924528	0.225806	0.837963	NHW>ETW	RHW>ETW	chr1A	5080601	5080800	0.708333	0.238095	0.661017	NHW>ETW	RHW>ETW	chr1A	58157801	58158000	0.475452	0.0044843	0.481752	NHW>ETW	RHW>ETW
chr1A	72153801	72154000	0.97561	0.416667	0.967391	NHW>ETW	RHW>ETW	chr1A	5104001	5104200	0.761905	0.344828	0.729167	NHW>ETW	RHW>ETW	chr1A	58239201	58239400	0.346341	0.185629	0.513699	NHW>ETW	RHW>ETW
chr1A	72752801	72753000	0.818182	0.307692	0.816327	NHW>ETW	RHW>ETW	chr1A	5106201	5106400	0.370787	0.06	0.5	NHW>ETW	RHW>ETW	chr1A	58240401	58240600	0.533835	0.0223881	0.382143	NHW>ETW	RHW>ETW
chr1A	73619201	73619400	0.93299	0.388889	0.965517	NHW>ETW	RHW>ETW	chr1A	5113201	5113400	0.62963	0.222222	0.75641	NHW>ETW	RHW>ETW	chr1A	58240601	58240800	0.443686	0.206349	0.570997	NHW>ETW	RHW>ETW
chr1A	74273001	74273200	0.862069	0.161765	0.8	NHW>ETW	RHW>ETW	chr1A	5115201	5115400	0.714286	0.263158	0.630435	NHW>ETW	RHW>ETW	chr1A	58240801	58241000	0.340169	0.148148	0.516129	NHW>ETW	RHW>ETW
chr1A	74908001	74908200	0.942675	0.4	0.9375	NHW>ETW	RHW>ETW	chr1A	5129201	5129400	0.421769	0.021978	0.508065	NHW>ETW	RHW>ETW	chr1A	58241001	58241200	0.349476	0.0578778	0.419244	NHW>ETW	RHW>ETW
chr1A	75293001	75293200	0.985915	0.333333	0.962121	NHW>ETW	RHW>ETW	chr1A	5143001	5143200	0.65	0.264151	0.619048	NHW>ETW	RHW>ETW	chr1A	58241201	58241400	0.5	0.0632911	0.301695	NHW>ETW	RHW>ETW
chr1A	75737001	75737200	0.891892	0.347826	0.85	NHW>ETW	RHW>ETW	chr1A	5204001	5204200	0.69	0.358491	0.775956	NHW>ETW	RHW>ETW	chr1A	58241801	58242000	0.460342	0.039823	0.482051	NHW>ETW	RHW>ETW
chr1A	76008801	76009000	0.977273	0.357143	0.911765	NHW>ETW	RHW>ETW	chr1A	5254401	5254600	0.606061	0.21875	0.591304	NHW>ETW	RHW>ETW	chr1A	58242001	58242200	0.403561	0.0611354	0.427848	NHW>ETW	RHW>ETW
chr1A	76021801	76022000	0.783019	0.277778	0.808219	NHW>ETW	RHW>ETW	chr1A	5265601	5265800	0.866667	0.421053	0.933333	NHW>ETW	RHW>ETW	chr1A	58242201	58242400	0.247881	0.018797	0.269113	NHW>ETW	RHW>ETW
chr1A	76490401	76490600	0.888889	0.3125	0.882353	NHW>ETW	RHW>ETW	chr1A	5268801	5269000	0.774419	0.413043	0.737903	NHW>ETW	RHW>ETW	chr1A	58246001	58246200	0.1797	0.0505226	0.167139	NHW>ETW	RHW>ETW
chr1A	76714201	76714400	0.928571	0.272727	0.898551	NHW>ETW	RHW>ETW	chr1A	5276801	5277000	0.669725	0.307692	0.668342	NHW>ETW	RHW>ETW	chr1A	58247601	58247800	0.201681	0.0711297	0.2	NHW>ETW	RHW>ETW
chr1A	76728201	76728400	0.766055	0.236842	0.901786	NHW>ETW	RHW>ETW	chr1A	5279401	5279600	0.779412	0.291667	0.711111	NHW>ETW	RHW>ETW	chr1A	58273401	58273600	0.168421	0.00510204	0.136364	NHW>ETW	RHW>ETW
chr1A	77106401	77106600	0.702128	0.0526316	0.672727	NHW>ETW	RHW>ETW	chr1A	5479601	5479800	0.552239	0.209302	0.553191	NHW>ETW	RHW>ETW	chr1A	58365201	58365400	0.169014	0	0.14693	NHW>ETW	RHW>ETW
chr1A	78376601	78376800	1	0.5	1	NHW>ETW	RHW>ETW	chr1A	5822401	5822600	0.789474	0.392857	0.846154	NHW>ETW	RHW>ETW	chr1A	59876401	59876600	0.200993	0.0183486	0.387097	NHW>ETW	RHW>ETW
chr1A	79636201	79636400	0.906433	0.378378	0.949153	NHW>ETW	RHW>ETW	chr1A	5852001	5852200	0.713755	0.347826	0.651163	NHW>ETW	RHW>ETW	chr1A	59877201	59877400	0.295455	0.0485437	0.214085	NHW>ETW	RHW>ETW
chr1A	80769201	80769400	1	0.466667	0.966667	NHW>ETW	RHW>ETW	chr1A	5910801	5911000	0.784091	0.433735	0.888889	NHW>ETW	RHW>ETW	chr1A	60192401	60192600	0.165432	0.0310078	0.277439	NHW>ETW	RHW>ETW
chr1A	81735201	81735400	0.956667	0.428571	0.952941	NHW>ETW	RHW>ETW	chr1A	5996401	5996600	0.688	0.114286	0.649123	NHW>ETW	RHW>ETW	chr1A	60280001	60280200	0.31746	0.0584795	0.245283	NHW>ETW	RHW>ETW
chr1A	82156801	82157000	0.923077	0.4	0.941176	NHW>ETW	RHW>ETW	chr1A	6105601	6105800	0.736842	0.375	0.692308	NHW>ETW	RHW>ETW	chr1A	61252201	61252400	0.16185	0.0215633	0.388889	NHW>ETW	RHW>ETW
chr1A	82515601	82515800	0.915254	0.30303	0.803738	NHW>ETW	RHW>ETW	chr1A	6192201	6192400	0.860465	0.45	0.785714	NHW>ETW	RHW>ETW	chr1A	62011001	62011200	0.258352	0.020202	0.209677	NHW>ETW	RHW>ETW
chr1A	82718001	82718200	0.910112	0.355556	0.885057	NHW>ETW	RHW>ETW	chr1A	6283601	6283800	0.444444	0.0769231	0.546875	NHW>ETW	RHW>ETW	chr1A	62795401	62795600	0.146465	0.0212766	0.309524	NHW>ETW	RHW>ETW
chr1A	84004401	84004600	0.867521	0.325843	0.915254	NHW>ETW	RHW>ETW	chr1A	6283801	6284000	0.439759	0.121951	0.466667	NHW>ETW	RHW>ETW	chr1A	63510001	63510200	0.193878	0.0409357	0.157068	NHW>ETW	RHW>ETW
chr1A	84007801	84008000	0.772277	0.258065	0.789916	NHW>ETW	RHW>ETW	chr1A	6347001	6347200	0.733766	0.373134	0.818182	NHW>ETW	RHW>ETW	chr1A	63510201	63510400	0.441125	0.0265957	0.434783	NHW>ETW	RHW>ETW
chr1A	84598001	84598200	0.870968	0.348315	0.865854	NHW>ETW	RHW>ETW	chr1A	6401001	6401200	0.620879	0.296296	0.717949	NHW>ETW	RHW>ETW	chr1A	63510401	63510600	0.305011	0.0917031	0.29912	NHW>ETW	RHW>ETW
chr1A	84624401	84624600	0.921569	0.304348	0.8125	NHW>ETW	RHW>ETW	chr1A	6409001	6409200	0.675676	0.206897	0.555556	NHW>ETW	RHW>ETW	chr1A	63510601	63510800	0.176966	0.00662252	0.198758	NHW>ETW	RHW>ETW
chr1A	84878601	84878800	0.929825	0.409091	0.971831	NHW>ETW	RHW>ETW	chr1A	6562201	6562400	0.853659	0.222222	0.666667	NHW>ETW	RHW>ETW	chr1A	63773001	63773200	0.343214	0.0526316	0.1575	NHW>ETW	RHW>ETW
chr1A	85038601	85038800	0.926316	0.392857	0.910714	NHW>ETW	RHW>ETW	chr1A	6658801	6659000	0.730392	0.372549	0.685841	NHW>ETW	RHW>ETW	chr1A	64412201	64412400	0.127986	0.0108696	0.231198	NHW>ETW	RHW>ETW
chr1A	85311201	85311400	0.906667	0.393939	0.93913	NHW>ETW	RHW>ETW	chr1A	6659201	6659400	0.810127	0.428571	0.741722	NHW>ETW	RHW>ETW	chr1A	64581601	64581800	0.372632	0.0155642	0.124661	NHW>ETW	RHW>ETW
chr1A	85723601	85723800	0.920716	0.363636	0.958333	NHW>ETW	RHW>ETW	chr1A	6740401	6740600	0.863636	0.432432	0.78125	NHW>ETW	RHW>ETW	chr1A	64834601	64834800	0.275862	0.0146199	0.215223	NHW>ETW	RHW>ETW
chr1A	86130601	86130800	0.813559	0.2	0.763636	NHW>ETW	RHW>ETW	chr1A	6971001	6971200	0.744681	0.428571	0.754098	NHW>ETW	RHW>ETW	chr1A	64847401	64847600	0.370572	0.158301	0.35545	NHW>ETW	RHW>ETW
chr1A	86239001	86239200	0.559322	0.0360825	0.666667	NHW>ETW	RHW>ETW	chr1A	7200001	7200200	0.435897	0	0.403226	NHW>ETW	RHW>ETW	chr1A	65014401	65014600	0.121951	0.00462963	0.107256	NHW>ETW	RHW>ETW
chr1A	86620601	86620800	0.669492	0.0408163	0.834646	NHW>ETW	RHW>ETW	chr1A	7200201	7200400	0.489362	0.0632911	0.54321	NHW>ETW	RHW>ETW	chr1A	65325201	65325400	0.194631	0.00297619	0.10303	NHW>ETW	RHW>ETW
chr1A	86622601	86622800	0.87037	0.190476	0.730769	NHW>ETW	RHW>ETW	chr1A	7236401	7236600	0.688889	0.227273	0.75	NHW>ETW	RHW>ETW	chr1A	65662401	65662600	0.273585	0.00746269	0.128866	NHW>ETW	RHW>ETW
chr1A	88816801	88817000	0.863636	0.25	0.851852	NHW>ETW	RHW>ETW	chr1A	7237401	7237600	0.752137	0.136364	0.680851	NHW>ETW	RHW>ETW	chr1A	65662601	65662800	0.131387	0.00735294	0.149701	NHW>ETW	RHW>ETW
chr1A	88986601	88986800	0.868421	0.338983	0.851064	NHW>ETW	RHW>ETW	chr1A	7288801	7289000	0.540541	0.108108	0.545455	NHW>ETW	RHW>ETW	chr1A	65842001	65842200	0.154519	0.00591716	0.110599	NHW>ETW	RHW>ETW
chr1A	89013601	89013800	0.833333	0.233333	0.8	NHW>ETW	RHW>ETW	chr1A	7305201	7305400	0.421687	0.0744681	0.386364	NHW>ETW	RHW>ETW	chr1A	66445601	66445800	0.256983	0.010453	0.116279	NHW>ETW	RHW>ETW
chr1A	90168601	90168800	0.830189	0.225806	0.95	NHW>ETW	RHW>ETW	chr1A	7306001	7306200	0.632479	0.159091	0.590909	NHW>ETW	RHW>ETW	chr1A	67698001	67698200	0.246094	0.0527704	0.2021	NHW>ETW	RHW>ETW
chr1A	91260601	91260800	0.974359	0.458333	0.981651	NHW>ETW	RHW>ETW	chr1A	7324001	7324200	0.542857	0.104167	0.542553	NHW>ETW	RHW>ETW	chr1A	67698201	67698400	0.446886	0.122995	0.27907	NHW>ETW	RHW>ETW
chr1A	91742001	91742200	0.973684	0.411765	0.985915	NHW>ETW	RHW>ETW	chr1A	7327801	7328000	0.692308	0.2	0.597222	NHW>ETW	RHW>ETW	chr1A	67698401	67698600	0.4489	0.141553	0.491071	NHW>ETW	RHW>ETW
chr1A	92582201	92582400	0.877551	0.294118	0.964286	NHW>ETW	RHW>ETW	chr1A	7348401	7348600	0.92	0.552941	0.872549	NHW>ETW	RHW>ETW	chr1A	67700201	67700400	0.175182	0	0.403941	NHW>ETW	RHW>ETW
chr1A	92613601	92613800	0.913043	0.333333	0.941176	NHW>ETW	RHW>ETW	chr1A	7349401	7349600	0.815789	0.509434	0.853659	NHW>ETW	RHW>ETW	chr1A	71699001	71699200	0.138748	0.0122449	0.118987	NHW>ETW	RHW>ETW
chr1A	92740601	92740800	0.798611	0.294118	0.843575	NHW>ETW	RHW>ETW	chr1A	7351801	7352000	0.901316	0.494845	0.839623	NHW>ETW	RHW>ETW	chr1A	71699201	71699400	0.228438	0.00671141	0.389961	NHW>ETW	RHW>ETW
chr1A	93130401	93130600	0.967136	0.463415	0.964286	NHW>ETW	RHW>ETW	chr1A	7370801	7371000	0.683761	0.369565	0.7	NHW>ETW	RHW>ETW	chr1A	71699801	71700000	0.191136	0.0285714	0.514056	NHW>ETW	RHW>ETW
chr1A	93183001	93183200	0.97561	0.333333	0.927536	NHW>ETW	RHW>ETW	chr1A	7386401	7386600	0.780303	0.357143	0.761364	NHW>ETW	RHW>ETW	chr1A	71700001	71700200	0.318462	0.0192308	0.442136	NHW>ETW	RHW>ETW
chr1A	93383001	93383200	0.965812	0.3	0.943005	NHW>ETW	RHW>ETW	chr1A	7409801	7410000	0.614634	0.111111	0.64486	NHW>ETW	RHW>ETW	chr1A	71700201	71700400	0.157969	0.0102564	0.329243	NHW>ETW	RHW>ETW
chr1A	93385801	93386000	0.988281	0.44	0.942966	NHW>ETW	RHW>ETW	chr1A	7411601	7411800	0.728814	0.259259	0.666667	NHW>ETW	RHW>ETW	chr1A	74340401	74340600	0.183386	0.0357143	0.199017	NHW>ETW	RHW>ETW
chr1A	94092801	94093000	0.95092	0.333333	0.893417	NHW>ETW	RHW>ETW	chr1A	7419001	7419200	0.722543	0.375	0.837209	NHW>ETW	RHW>ETW	chr1A	78954201	78954400	0.232614	0.0104167	0.164835	NHW>ETW	RHW>ETW
chr1A	94573201	94573400	0.781609	0.271186	0.851852	NHW>ETW	RHW>ETW	chr1A	7442601	7442800	0.891892	0.544304	0.885057	NHW>ETW	RHW>ETW	chr1A	79688601	79688800	0.54386	0.168421	0.59901	NHW>ETW	RHW>ETW
chr1A	94575001	94575200	0.877934	0.0994624	0.75	NHW>ETW	RHW>ETW	chr1A	7469201	7469400	0.811594	0.5	0.806452	NHW>ETW	RHW>ETW	chr1A	80293401	80293600	0.125461	0.0108696	0.208029	NHW>ETW	RHW>ETW
chr1A	94579801	94580000	0.827731	0.170543	0.688235	NHW>ETW	RHW>ETW	chr1A	7483001	7483200	0.724359	0.293103	0.673759	NHW>ETW	RHW>ETW	chr1A	82946001	82946200	0.319149	0.00514139	0.244186	NHW>ETW	RHW>ETW
chr1A	94649001	94649200	0.854545	0.322581	0.942029	NHW>ETW	RHW>ETW	chr1A	7507801	7508000	0.696429	0.228571	0.647059	NHW>ETW	RHW>ETW	chr1A	82946201	82946400	0.133705	0.0070922	0.131579	NHW>ETW	RHW>ETW
chr1A	94650801	94651000	1	0.333333	0.903226	NHW>ETW	RHW>ETW	chr1A	7508401	7508600	0.851852	0.395833	0.705882	NHW>ETW	RHW>ETW	chr1A	82959801	82960000	0.12093	0	0.105072	NHW>ETW	RHW>ETW
chr1A	94659801	94660000	0.894737	0.0611111	0.616667	NHW>ETW	RHW>ETW	chr1A	7517001	7517200	0.606061	0.2	0.647059	NHW>ETW	RHW>ETW	chr1A	85338801	85339000	0.320113	0	0.14433	NHW>ETW	RHW>ETW
chr1A	94660401	94660600	0.785714	0.17	0.833333	NHW>ETW	RHW>ETW	chr1A	7517201	7517400	0.896552	0.195652	0.829787	NHW>ETW	RHW>ETW	chr1A	85339801	85340000	0.509978	0.0116618	0.328691	NHW>ETW	RHW>ETW
chr1A	94666801	94667000	0.78125	0.0823529	0.722892	NHW>ETW	RHW>ETW	chr1A	7517601	7517800	0.786096	0.202532	0.732558	NHW>ETW	RHW>ETW	chr1A	85340001	85340200	0.298986	0.021978	0.1875	NHW>ETW	RHW>ETW
chr1A	94670801	94671000	0.936709	0.25	0.839506	NHW>ETW	RHW>ETW	chr1A	7529601	7529800	0.795455	0.0661765	0.654135	NHW>ETW	RHW>ETW	chr1A	86024601	86024800	0.129905	0.00436681	0.162447	NHW>ETW	RHW>ETW
chr1A	94706001	94706200	0.944444	0.314286	0.878049	NHW>ETW	RHW>ETW	chr1A	7530001	7530200	0.555556	0.253165	0.609195	NHW>ETW	RHW>ETW	chr1A	88345401	88345600	0.188854	0	0.168724	NHW>ETW	RHW>ETW
chr1A	94710001	94710200	0.726316	0.115385	0.796875	NHW>ETW	RHW>ETW	chr1A	7530201	7530400	0.836066	0.194444	0.72973	NHW>ETW	RHW>ETW	chr1A	95051801	95052000	0.542714	0	0.615741	NHW>ETW	RHW>ETW
chr1A	94737001	94737200	0.915254	0.4	0.9	NHW>ETW	RHW>ETW	chr1A	7530401	7530600	0.777778	0.217391	0.634615	NHW>ETW	RHW>ETW	chr1A	96433001	96433200	0.277992	0.133144	0.365169	NHW>ETW	RHW>ETW
chr1A	94751001	94751200	0.636364	0.122951	0.636364	NHW>ETW	RHW>ETW	chr1A	7530601	7530800	0.492308	0.0909091	0.684211	NHW>ETW	RHW>ETW	chr1A	96464001	96464200	0.182844	0	0.120635	NHW>ETW	RHW>ETW
chr1A	94751201	94751400	0.956522	0.0582822	0.740741	NHW>ETW	RHW>ETW	chr1A	7541201	7541400	0.709677	0.333333	0.641026	NHW>ETW	RHW>ETW	chr1A	96465201	96465400	0.270042	0.00471698	0.140351	NHW>ETW	RHW>ETW
chr1A	94751401	94751600	0.788991	0.0634921	0.636364	NHW>ETW	RHW>ETW	chr1A	7541401	7541600	0.765152	0.256198	0.630631	NHW>ETW	RHW>ETW	chr1A	97822401	97822600	0.165344	0.0101695	0.112051	NHW>ETW	RHW>ETW
chr1A	94785801	94786000	0.860465	0.214286	0.796296	NHW>ETW	RHW>ETW	chr1A	7543001	7543200	0.78	0.378049	0.763158	NHW>ETW	RHW>ETW	chr1A	97962801	97963000	0.158046	0.0127389	0.117647	NHW>ETW	RHW>ETW
chr1A	95051801	95052000	0.737089	0.2	0.723684	NHW>ETW	RHW>ETW	chr1A	7543601	7543800	0.694444	0.296296	0.696429	NHW>ETW	RHW>ETW	chr1A	98228001	98228200	0.156089	0.00809717	0.13253	NHW>ETW	RHW>ETW
chr1A	95055401	95055600	0.809524	0.160714	0.743056	NHW>ETW	RHW>ETW	chr1A	7555001	7555200	0.813008	0.5	0.816425	NHW>ETW	RHW>ETW	chr1A	99137001	99137200	0.364211	0.0680272	0.227848	NHW>ETW	RHW>ETW
chr1A	95198201	95198400	0.918478	0.40625	0.920792	NHW>ETW	RHW>ETW	chr1A	7590001	7590200	0.542857	0.216216	0.722222	NHW>ETW	RHW>ETW	chr1A	99201401	99201600	0.110497	0	0.133333	NHW>ETW	RHW>ETW
chr1A	95671201	95671400	0.920792	0.291667	0.953271	NHW>ETW	RHW>ETW	chr1A	7606601	7606800	0.712766	0.352941	0.676923	NHW>ETW	RHW>ETW	chr1A	99661201	99661400	0.246528	0.00234742	0.129032	NHW>ETW	RHW>ETW
chr1A	95945201	95945400	0.803279	0.301587	0.837838	NHW>ETW	RHW>ETW	chr1A	7623601	7623800	0.794872	0.486486	0.809524	NHW>ETW	RHW>ETW	chr1A	99856201	99856400	0.106422	0	0.12201	NHW>ETW	RHW>ETW
chr1A	95945401	95945600	0.907216	0.373737	0.939655	NHW>ETW	RHW>ETW	chr1A	7646201	7646400	0.476636	0.047619	0.43	NHW>ETW	RHW>ETW	chr1A	104439401	104439600	0.172012	0.0411392	0.172249	NHW>ETW	RHW>ETW
chr1A	96492201	96492400	0.852174	0.0625	0.75	NHW>ETW	RHW>ETW	chr1A	7656201	7656400	0.747368	0.259259	0.788235	NHW>ETW	RHW>ETW	chr1A	108910601	108910800	0.314338	0.0764331	0.32967	NHW>ETW	RHW>ETW
chr1A	96551601	96551800	1	0.333333	0.871795	NHW>ETW	RHW>ETW	chr1A	7683801	7684000	0.615385	0.27027	0.75	NHW>ETW	RHW>ETW	chr1A	108911201	108911400	0.34466	0.0375	0.265823	NHW>ETW	RHW>ETW
chr1A	96749401	96749600	0.835938	0.1	0.833333	NHW>ETW	RHW>ETW	chr1A	7685601	7685800	0.768595	0.428571	0.747475	NHW>ETW	RHW>ETW	chr1A	108913201	108913400	0.157895	0.0184332	0.14321	NHW>ETW	RHW>ETW
chr1A	97114401	97114600	0.917197	0.366667	0.895706	NHW>ETW	RHW>ETW	chr1A	7698801	7699000	0.735294	0.333333	0.689189	NHW>ETW	RHW>ETW	chr1A	111535401	111535600	0.284047	0.148289	0.382353	NHW>ETW	RHW>ETW
chr1A	97866801	97867000	0.788043	0.0566038	0.558442	NHW>ETW	RHW>ETW	chr1A	7710001	7710200	0.696629	0.333333	0.826087	NHW>ETW	RHW>ETW	chr1A	112993601	112993800	0.338658	0.0909091	0.435897	NHW>ETW	RHW>ETW
chr1A	97951401	97951600	0.928571	0.275862	0.794118	NHW>ETW	RHW>ETW	chr1A	7712601	7712800	0.721519	0.285714	0.831461	NHW>ETW	RHW>ETW	chr1A	113853401	113853600	0.206093	0.0451128	0.212598	NHW>ETW	RHW>ETW
chr1A	98388401	98388600	0.904762	0.388889	0.891892	NHW>ETW	RHW>ETW	chr1A	7737401	7737600	0.8	0.407407	0.761194	NHW>ETW	RHW>ETW	chr1A	114554801	114555000	0.508741	0.0415094	0.294776	NHW>ETW	RHW>ETW
chr1A	99717401	99717600	0.785714	0.235294	0.789474	NHW>ETW	RHW>ETW	chr1A	7748601	7748800	0.824561	0.515625	0.818182	NHW>ETW	RHW>ETW	chr1A	117213001	117213200	0.230469	0.119522	0.272059	NHW>ETW	RHW>ETW
chr1A	99717601	99717800	0.707547	0.116667	0.928571	NHW>ETW	RHW>ETW	chr1A	7752601	7752800	0.653846	0.323077	0.656863	NHW>ETW	RHW>ETW	chr1A	117248601	117248800	0.198697	0.0298507	0.275132	NHW>ETW	RHW>ETW
chr1A	99913201	99913400	0.790909	0.289855	0.81448	NHW>ETW	RHW>ETW	chr1A	7761201	7761400	0.870968	0.52381	0.852941	NHW>ETW	RHW>ETW	chr1A	121738601	121738800	0.186992	0.0225989	0.150215	NHW>ETW	RHW>ETW
chr1A	99973401	99973600	0.974684	0.447368	0.957447	NHW>ETW	RHW>ETW	chr1A	7761601	7761800	0.622951	0.272727	0.626016	NHW>ETW	RHW>ETW	chr1A	121738801	121739000	0.225873	0.00561798	0.170213	NHW>ETW	RHW>ETW
chr1A	99987401	99987600	0.952941	0.433333	0.977778	NHW>ETW	RHW>ETW	chr1A	7788001	7788200	0.832	0.469697	0.805195	NHW>ETW	RHW>ETW	chr1A	124018001	124018200	0.196203	0	0.149153	NHW>ETW	RHW>ETW
chr1A	100659801	100660000	0.967742	0.35	0.978022	NHW>ETW	RHW>ETW	chr1A	7819001	7819200	0.490196	0.1	0.5	NHW>ETW	RHW>ETW	chr1A	124346601	124346800	0.120548	0	0.123288	NHW>ETW	RHW>ETW
chr1A	100871601	100871800	0.94213	0.266667	1	NHW>ETW	RHW>ETW	chr1A	7875001	7875200	0.678571	0.351351	0.748299	NHW>ETW	RHW>ETW	chr1A	125155001	125155200	0.192593	0.00977199	0.187023	NHW>ETW	RHW>ETW
chr1A	101384201	101384400	0.91358	0.189189	0.774775	NHW>ETW	RHW>ETW	chr1A	7881201	7881400	0.714286	0.411765	0.742857	NHW>ETW	RHW>ETW	chr1A	126526401	126526600	0.264615	0	0.556391	NHW>ETW	RHW>ETW
chr1A	103854801	103855000	0.967742	0.407407	0.913043	NHW>ETW	RHW>ETW	chr1A	7888801	7889000	0.735294	0.410256	0.782609	NHW>ETW	RHW>ETW	chr1A	126526601	126526800	0.246512	0.023622	0.27044	NHW>ETW	RHW>ETW
chr1A	104218601	104218800	0.878788	0.264706	0.774194	NHW>ETW	RHW>ETW	chr1A	7905601	7905800	0.563107	0.117647	0.611111	NHW>ETW	RHW>ETW	chr1A	127834201	127834400	0.398352	0.0704225	0.309091	NHW>ETW	RHW>ETW
chr1A	104431001	104431200	0.922078	0.419355	0.965957	NHW>ETW	RHW>ETW	chr1A	7906401	7906600	0.578947	0.27027	0.626374	NHW>ETW	RHW>ETW	chr1A	128632801	128633000	0.187067	0.0198675	0.140741	NHW>ETW	RHW>ETW
chr1A	104923001	104923200	0.776119	0.258621	0.78882	NHW>ETW	RHW>ETW	chr1A	7906601	7906800	0.597015	0.288889	0.642202	NHW>ETW	RHW>ETW	chr1A	129005201	129005400	0.17199	0.0186567	0.132686	NHW>ETW	RHW>ETW
chr1A	107102601	107102800	0.83871	0.318182	0.923077	NHW>ETW	RHW>ETW	chr1A	7912001	7912200	0.589744	0.142857	0.787879	NHW>ETW	RHW>ETW	chr1A	129005401	129005600	0.637037	0.0387597	0.358974	NHW>ETW	RHW>ETW
chr1A	107222401	107222600	0.94012	0.285714	0.90367	NHW>ETW	RHW>ETW	chr1A	7919801	7920000	0.795455	0.407407	0.731844	NHW>ETW	RHW>ETW	chr1A	131972001	131972200	0.157439	0.0128205	0.132184	NHW>ETW	RHW>ETW
chr1A	107222601	107222800	0.958506	0	0.864542	NHW>ETW	RHW>ETW	chr1A	7933601	7933800	0.913793	0.454545	0.848485	NHW>ETW	RHW>ETW	chr1A	135508401	135508600	0.189964	0.0547945	0.158904	NHW>ETW	RHW>ETW
chr1A	109206801	109207000	0.972603	0.388889	0.934579	NHW>ETW	RHW>ETW	chr1A	7942801	7943000	0.789474	0.407407	0.71831	NHW>ETW	RHW>ETW	chr1A	140375001	140375200	0.349057	0.127072	0.286119	NHW>ETW	RHW>ETW
chr1A	109210401	109210600	0.95356	0.416667	1	NHW>ETW	RHW>ETW	chr1A	7968601	7968800	0.682692	0.322581	0.771739	NHW>ETW	RHW>ETW	chr1A	140375201	140375400	0.229508	0.047619	0.210526	NHW>ETW	RHW>ETW
chr1A	109413201	109413400	0.978814	0.45098	0.967742	NHW>ETW	RHW>ETW	chr1A	7968801	7969000	0.829268	0.493506	0.854167	NHW>ETW	RHW>ETW	chr1A	142905801	142906000	0.169336	0.018018	0.15	NHW>ETW	RHW>ETW
chr1A	109418401	109418600	0.738095	0.16	0.769231	NHW>ETW	RHW>ETW	chr1A	8005801	8006000	0.544	0.0833333	0.45	NHW>ETW	RHW>ETW	chr1A	145197201	145197400	0.161501	0.0126984	0.178197	NHW>ETW	RHW>ETW
chr1A	110542201	110542400	0.95122	0.304348	0.975	NHW>ETW	RHW>ETW	chr1A	8034201	8034400	0.740964	0.377049	0.692308	NHW>ETW	RHW>ETW	chr1A	147674201	147674400	0.282332	0.039312	0.377698	NHW>ETW	RHW>ETW
chr1A	112004001	112004200	0.705882	0.0686499	0.677419	NHW>ETW	RHW>ETW	chr1A	8035401	8035600	0.828729	0.5	0.820896	NHW>ETW	RHW>ETW	chr1A	147906401	147906600	0.233333	0.101124	0.402913	NHW>ETW	RHW>ETW
chr1A	112009801	112010000	1	0.0435798	0.707692	NHW>ETW	RHW>ETW	chr1A	8057201	8057400	0.611111	0.292683	0.652174	NHW>ETW	RHW>ETW	chr1A	151880601	151880800	0.226843	0.00403226	0.152455	NHW>ETW	RHW>ETW
chr1A	112121401	112121600	0.904762	0.227273	0.947826	NHW>ETW	RHW>ETW	chr1A	8062601	8062800	0.571429	0.185185	0.608696	NHW>ETW	RHW>ETW	chr1A	151880801	151881000	0.183536	0	0.160959	NHW>ETW	RHW>ETW
chr1A	112776401	112776600	0.9375	0.139535	0.726316	NHW>ETW	RHW>ETW	chr1A	8085801	8086000	0.75	0.325581	0.754098	NHW>ETW	RHW>ETW	chr1A	153334201	153334400	0.208232	0.0131579	0.140271	NHW>ETW	RHW>ETW
chr1A	113227601	113227800	0.754717	0.0833333	0.702128	NHW>ETW	RHW>ETW	chr1A	8087001	8087200	0.469136	0.164179	0.529412	NHW>ETW	RHW>ETW	chr1A	155083601	155083800	0.125	0.0163934	0.346154	NHW>ETW	RHW>ETW
chr1A	113870001	113870200	0.81982	0.119658	0.901042	NHW>ETW	RHW>ETW	chr1A	8219201	8219400	0.685714	0.375	0.68254	NHW>ETW	RHW>ETW	chr1A	163887801	163888000	0.154167	0.0255591	0.176707	NHW>ETW	RHW>ETW
chr1A	114175401	114175600	0.947368	0.388889	0.974359	NHW>ETW	RHW>ETW	chr1A	8257201	8257400	0.862434	0.333333	0.89899	NHW>ETW	RHW>ETW	chr1A	174136401	174136600	0.268775	0.108916	0.247619	NHW>ETW	RHW>ETW
chr1A	114486001	114486200	0.957983	0.388889	0.948718	NHW>ETW	RHW>ETW	chr1A	8275801	8276000	0.440994	0.0677966	0.480851	NHW>ETW	RHW>ETW	chr1A	177514801	177515000	0.295885	0.185861	0.317372	NHW>ETW	RHW>ETW
chr1A	115861601	115861800	0.890625	0.289474	0.971963	NHW>ETW	RHW>ETW	chr1A	8278001	8278200	0.522989	0.174419	0.566667	NHW>ETW	RHW>ETW	chr1A	185146201	185146400	0.204724	0.0176991	0.210526	NHW>ETW	RHW>ETW
chr1A	115890001	115890200	0.896552	0.26	0.901961	NHW>ETW	RHW>ETW	chr1A	8278201	8278400	0.576923	0.231884	0.638554	NHW>ETW	RHW>ETW	chr1A	185146401	185146600	0.239936	0.0538462	0.297297	NHW>ETW	RHW>ETW
chr1A	115959601	115959800	0.860169	0.15	0.713115	NHW>ETW	RHW>ETW	chr1A	8278401	8278600	0.674797	0.3	0.695946	NHW>ETW	RHW>ETW	chr1A	187535601	187535800	0.216339	0.0795455	0.197917	NHW>ETW	RHW>ETW
chr1A	117166201	117166400	0.634615	0.130435	0.904762	NHW>ETW	RHW>ETW	chr1A	8278601	8278800	0.610619	0.297297	0.698113	NHW>ETW	RHW>ETW	chr1A	187880201	187880400	0.111111	0.0106952	0.117117	NHW>ETW	RHW>ETW
chr1A	117405201	117405400	0.951515	0.37037	0.937107	NHW>ETW	RHW>ETW	chr1A	8279601	8279800	0.618557	0.102041	0.434343	NHW>ETW	RHW>ETW	chr1A	189332001	189332200	0.121302	0.00990099	0.192308	NHW>ETW	RHW>ETW
chr1A	118269201	118269400	0.767442	0.111111	0.712963	NHW>ETW	RHW>ETW	chr1A	8285001	8285200	0.717391	0.40404	0.747826	NHW>ETW	RHW>ETW	chr1A	205528601	205528800	0.257525	0.0374332	0.183099	NHW>ETW	RHW>ETW
chr1A	118279401	118279600	0.904762	0.322581	0.958904	NHW>ETW	RHW>ETW	chr1A	8324601	8324800	0.55102	0.241379	0.72973	NHW>ETW	RHW>ETW	chr1A	213902001	213902200	0.201401	0.0521327	0.258786	NHW>ETW	RHW>ETW
chr1A	118279801	118280000	0.863636	0.288462	0.874172	NHW>ETW	RHW>ETW	chr1A	8324801	8325000	0.727273	0.208333	0.823529	NHW>ETW	RHW>ETW	chr1A	213902201	213902400	0.2	0.0192308	0.310231	NHW>ETW	RHW>ETW
chr1A	118854401	118854600	0.75	0.222222	0.74359	NHW>ETW	RHW>ETW	chr1A	8345801	8346000	0.403226	0.0958904	0.557895	NHW>ETW	RHW>ETW	chr1A	214231801	214232000	0.112281	0.00617284	0.169231	NHW>ETW	RHW>ETW
chr1A	119049001	119049200	0.867987	0.219048	0.767742	NHW>ETW	RHW>ETW	chr1A	8366801	8367000	0.651515	0.159091	0.6	NHW>ETW	RHW>ETW	chr1A	222345401	222345600	0.218824	0.0224359	0.161972	NHW>ETW	RHW>ETW
chr1A	120020601	120020800	0.863208	0.111111	0.824242	NHW>ETW	RHW>ETW	chr1A	8372801	8373000	0.723684	0.28	0.671875	NHW>ETW	RHW>ETW	chr1A	227261401	227261600	0.227898	0.115016	0.240947	NHW>ETW	RHW>ETW
chr1A	120431801	120432000	0.975309	0.461538	0.974359	NHW>ETW	RHW>ETW	chr1A	8393201	8393400	0.737624	0.349057	0.698864	NHW>ETW	RHW>ETW	chr1A	227607401	227607600	0.21135	0.0228137	0.147929	NHW>ETW	RHW>ETW
chr1A	121113001	121113200	0.75	0.157895	0.939394	NHW>ETW	RHW>ETW	chr1A	8396001	8396200	0.590674	0.236364	0.60119	NHW>ETW	RHW>ETW	chr1A	232330401	232330600	0.460385	0.181818	0.44958	NHW>ETW	RHW>ETW
chr1A	122732401	122732600	1	0.454545	0.965517	NHW>ETW	RHW>ETW	chr1A	8396401	8396600	0.736196	0.362319	0.737705	NHW>ETW	RHW>ETW	chr1A	232330601	232330800	0.374101	0.122186	0.313783	NHW>ETW	RHW>ETW
chr1A	123877001	123877200	0.876289	0.333333	0.892473	NHW>ETW	RHW>ETW	chr1A	8415801	8416000	0.71123	0.4	0.769697	NHW>ETW	RHW>ETW	chr1A	234209401	234209600	0.210526	0.0416667	0.2	NHW>ETW	RHW>ETW
chr1A	124013201	124013400	0.844749	0.294118	0.940299	NHW>ETW	RHW>ETW	chr1A	8419401	8419600	0.756757	0.421053	0.75	NHW>ETW	RHW>ETW	chr1A	234209601	234209800	0.225291	0.0756303	0.268293	NHW>ETW	RHW>ETW
chr1A	124337801	124338000	0.980392	0.333333	1	NHW>ETW	RHW>ETW	chr1A	8420801	8421000	0.839623	0.375	0.782609	NHW>ETW	RHW>ETW	chr1A	235689201	235689400	0.464531	0.0958904	0.33518	NHW>ETW	RHW>ETW
chr1A	124784601	124784800	0.934783	0.352941	0.88	NHW>ETW	RHW>ETW	chr1A	8456201	8456400	0.698113	0.358974	0.683333	NHW>ETW	RHW>ETW	chr1A	235689601	235689800	0.24846	0.0405405	0.198492	NHW>ETW	RHW>ETW
chr1A	124929801	124930000	0.954128	0.428571	0.986111	NHW>ETW	RHW>ETW	chr1A	8457801	8458000	0.765766	0.383562	0.6875	NHW>ETW	RHW>ETW	chr1A	235690201	235690400	0.189394	0	0.126786	NHW>ETW	RHW>ETW
chr1A	125149601	125149800	0.710407	0.2	0.770898	NHW>ETW	RHW>ETW	chr1A	8458001	8458200	0.826087	0.369565	0.689655	NHW>ETW	RHW>ETW	chr1A	238657601	238657800	0.288136	0.0185185	0.15	NHW>ETW	RHW>ETW
chr1A	125244401	125244600	0.973333	0.333333	0.879121	NHW>ETW	RHW>ETW	chr1A	8458801	8459000	0.728814	0.266667	0.627451	NHW>ETW	RHW>ETW	chr1A	238966201	238966400	0.178499	0.0288462	0.197674	NHW>ETW	RHW>ETW
chr1A	125914001	125914200	0.975	0.375	0.961039	NHW>ETW	RHW>ETW	chr1A	8468801	8469000	0.584906	0.210526	0.72973	NHW>ETW	RHW>ETW	chr1A	240320401	240320600	0.253275	0.0257732	0.30131	NHW>ETW	RHW>ETW
chr1A	127854001	127854200	0.982979	0.4	0.974747	NHW>ETW	RHW>ETW	chr1A	8470201	8470400	0.717557	0.41573	0.775862	NHW>ETW	RHW>ETW	chr1A	240494801	240495000	0.207283	0.0627803	0.1893	NHW>ETW	RHW>ETW
chr1A	128118401	128118600	0.945122	0.433333	0.940789	NHW>ETW	RHW>ETW	chr1A	8471801	8472000	0.674419	0.178571	0.555556	NHW>ETW	RHW>ETW	chr1A	241169601	241169800	0.552826	0.10559	0.477178	NHW>ETW	RHW>ETW
chr1A	128631001	128631200	0.75	0.191176	0.837838	NHW>ETW	RHW>ETW	chr1A	8472801	8473000	0.81761	0.447853	0.757576	NHW>ETW	RHW>ETW	chr1A	241170401	241170600	0.738337	0.23913	0.535627	NHW>ETW	RHW>ETW
chr1A	128815601	128815800	0.904762	0.176471	0.76	NHW>ETW	RHW>ETW	chr1A	8473201	8473400	0.816667	0.369231	0.717949	NHW>ETW	RHW>ETW	chr1A	241170601	241170800	0.558651	0.0339623	0.651917	NHW>ETW	RHW>ETW
chr1A	129426401	129426600	0.957143	0.45	1	NHW>ETW	RHW>ETW	chr1A	8477801	8478000	0.563291	0.166667	0.6	NHW>ETW	RHW>ETW	chr1A	245741801	245742000	0.254753	0.0330579	0.232456	NHW>ETW	RHW>ETW
chr1A	129576001	129576200	0.73913	0.21875	0.722222	NHW>ETW	RHW>ETW	chr1A	8491401	8491600	0.680556	0.190476	0.765625	NHW>ETW	RHW>ETW	chr1A	245742201	245742400	0.625731	0.188406	0.533679	NHW>ETW	RHW>ETW
chr1A	129576201	129576400	0.794118	0.206897	0.810811	NHW>ETW	RHW>ETW	chr1A	8498001	8498200	0.651786	0.156627	0.518519	NHW>ETW	RHW>ETW	chr1A	248428401	248428600	0.150376	0.041958	0.172727	NHW>ETW	RHW>ETW
chr1A	130899201	130899400	0.909677	0.388889	0.966346	NHW>ETW	RHW>ETW	chr1A	8499601	8499800	0.913043	0.367347	0.672414	NHW>ETW	RHW>ETW	chr1A	248428801	248429000	0.244604	0.03125	0.148936	NHW>ETW	RHW>ETW
chr1A	132221201	132221400	0.95122	0.45098	0.951049	NHW>ETW	RHW>ETW	chr1A	8505001	8505200	0.730233	0.365385	0.795455	NHW>ETW	RHW>ETW	chr1A	248430201	248430400	0.20121	0.0944206	0.251748	NHW>ETW	RHW>ETW
chr1A	132269001	132269200	0.7625	0.0384615	0.631579	NHW>ETW	RHW>ETW	chr1A	8513801	8514000	0.8	0.351351	0.705882	NHW>ETW	RHW>ETW	chr1A	250091201	250091400	0.157191	0.010989	0.136126	NHW>ETW	RHW>ETW
chr1A	132400001	132400200	0.964286	0.432432	0.9375	NHW>ETW	RHW>ETW	chr1A	8514001	8514200	0.784314	0.352941	0.842105	NHW>ETW	RHW>ETW	chr1A	250190801	250191000	0.131884	0	0.101124	NHW>ETW	RHW>ETW
chr1A	132440201	132440400	0.906716	0.4	0.909605	NHW>ETW	RHW>ETW	chr1A	8514801	8515000	0.703125	0.349206	0.759494	NHW>ETW	RHW>ETW	chr1A	257190201	257190400	0.137931	0	0.118568	NHW>ETW	RHW>ETW
chr1A	135521801	135522000	0.919571	0.384615	0.936842	NHW>ETW	RHW>ETW	chr1A	8543001	8543200	0.686275	0.208333	0.588652	NHW>ETW	RHW>ETW	chr1A	257416801	257417000	0.55493	0.0454545	0.5	NHW>ETW	RHW>ETW
chr1A	135969201	135969400	0.5	0	0.5	NHW>ETW	RHW>ETW	chr1A	8545601	8545800	0.772727	0.458333	0.775	NHW>ETW	RHW>ETW	chr1A	257417001	257417200	0.290801	0.0420168	0.387097	NHW>ETW	RHW>ETW
chr1A	137742201	137742400	0.919192	0.4	0.94898	NHW>ETW	RHW>ETW	chr1A	8547601	8547800	0.823529	0.5	0.8	NHW>ETW	RHW>ETW	chr1A	257417201	257417400	0.346939	0.052381	0.248	NHW>ETW	RHW>ETW
chr1A	137874801	137875000	0.941748	0.4	0.918782	NHW>ETW	RHW>ETW	chr1A	8548201	8548400	0.701754	0.339286	0.75	NHW>ETW	RHW>ETW	chr1A	257417401	257417600	0.204444	0.057377	0.332298	NHW>ETW	RHW>ETW
chr1A	137895801	137896000	0.947368	0.368421	0.884615	NHW>ETW	RHW>ETW	chr1A	8549201	8549400	0.8	0.333333	0.703704	NHW>ETW	RHW>ETW	chr1A	257417601	257417800	0.340909	0.0163043	0.351351	NHW>ETW	RHW>ETW
chr1A	139140401	139140600	0.868132	0.277778	0.849057	NHW>ETW	RHW>ETW	chr1A	8554601	8554800	0.767857	0.381818	0.766423	NHW>ETW	RHW>ETW	chr1A	257417801	257418000	0.319739	0.0125	0.350543	NHW>ETW	RHW>ETW
chr1A	139152801	139153000	0.923288	0.414286	0.936364	NHW>ETW	RHW>ETW	chr1A	8555801	8556000	0.689655	0.26	0.666667	NHW>ETW	RHW>ETW	chr1A	257418601	257418800	0.431884	0.158879	0.379121	NHW>ETW	RHW>ETW
chr1A	140032401	140032600	0.967078	0.458333	0.963964	NHW>ETW	RHW>ETW	chr1A	8556601	8556800	0.816327	0.365385	0.777778	NHW>ETW	RHW>ETW	chr1A	257418801	257419000	0.4	0.0342857	0.183453	NHW>ETW	RHW>ETW
chr1A	141425001	141425200	0.954802	0.30303	0.968254	NHW>ETW	RHW>ETW	chr1A	8557001	8557200	0.55	0.171429	0.6	NHW>ETW	RHW>ETW	chr1A	257578001	257578200	0.128713	0.0228137	0.143357	NHW>ETW	RHW>ETW
chr1A	142159601	142159800	0.968153	0.108108	0.832335	NHW>ETW	RHW>ETW	chr1A	8564401	8564600	0.700508	0.375	0.776316	NHW>ETW	RHW>ETW	chr1A	262863401	262863600	0.287671	0.0178571	0.15493	NHW>ETW	RHW>ETW
chr1A	142159801	142160000	0.962025	0.0461538	0.833333	NHW>ETW	RHW>ETW	chr1A	8569001	8569200	0.7	0.391304	0.8	NHW>ETW	RHW>ETW	chr1A	264219001	264219200	0.195556	0.0645161	0.224806	NHW>ETW	RHW>ETW
chr1A	142160001	142160200	0.822034	0	0.568421	NHW>ETW	RHW>ETW	chr1A	8617201	8617400	0.666667	0.23913	0.639344	NHW>ETW	RHW>ETW	chr1A	264982401	264982600	0.350467	0.00671141	0.134091	NHW>ETW	RHW>ETW
chr1A	142160201	142160400	0.880342	0.228814	0.7875	NHW>ETW	RHW>ETW	chr1A	8621401	8621600	0.7	0.225	0.682927	NHW>ETW	RHW>ETW	chr1A	265032401	265032600	0.214458	0.0404858	0.160156	NHW>ETW	RHW>ETW
chr1A	142448801	142449000	0.929412	0.35	0.910714	NHW>ETW	RHW>ETW	chr1A	8623001	8623200	0.66129	0.318182	0.693333	NHW>ETW	RHW>ETW	chr1A	271172801	271173000	0.265217	0	0.119718	NHW>ETW	RHW>ETW
chr1A	143008201	143008400	0.888889	0.296296	0.980392	NHW>ETW	RHW>ETW	chr1A	8623201	8623400	0.779661	0.4	0.745763	NHW>ETW	RHW>ETW	chr1A	276652401	276652600	0.170683	0.0342466	0.222222	NHW>ETW	RHW>ETW
chr1A	144598401	144598600	0.990099	0.465753	0.992	NHW>ETW	RHW>ETW	chr1A	8637601	8637800	0.647059	0.34	0.74	NHW>ETW	RHW>ETW	chr1A	276859001	276859200	0.189504	0.0181818	0.177305	NHW>ETW	RHW>ETW
chr1A	145370601	145370800	0.858407	0.222222	0.796875	NHW>ETW	RHW>ETW	chr1A	8642401	8642600	0.430108	0.0526316	0.438596	NHW>ETW	RHW>ETW	chr1A	281479001	281479200	0.247126	0.025641	0.126087	NHW>ETW	RHW>ETW
chr1A	146953001	146953200	0.901734	0.24	0.823529	NHW>ETW	RHW>ETW	chr1A	8691401	8691600	0.586592	0.225	0.560976	NHW>ETW	RHW>ETW	chr1A	281895601	281895800	0.340476	0.0619266	0.2949	NHW>ETW	RHW>ETW
chr1A	146960201	146960400	0.714286	0.125	0.84375	NHW>ETW	RHW>ETW	chr1A	8692801	8693000	0.764706	0.42	0.754902	NHW>ETW	RHW>ETW	chr1A	285993801	285994000	0.14587	0.0113636	0.206731	NHW>ETW	RHW>ETW
chr1A	148215801	148216000	0.913043	0.294118	1	NHW>ETW	RHW>ETW	chr1A	8705001	8705200	0.596708	0.215909	0.559322	NHW>ETW	RHW>ETW	chr1A	291235601	291235800	0.248447	0.0576923	0.265766	NHW>ETW	RHW>ETW
chr1A	148263801	148264000	0.784946	0.268293	0.813333	NHW>ETW	RHW>ETW	chr1A	8705401	8705600	0.769953	0.305195	0.678832	NHW>ETW	RHW>ETW	chr1A	291667801	291668000	0.140078	0.0253165	0.172414	NHW>ETW	RHW>ETW
chr1A	148264001	148264200	0.805556	0.25	0.782609	NHW>ETW	RHW>ETW	chr1A	8707601	8707800	0.616667	0.25	0.550725	NHW>ETW	RHW>ETW	chr1A	291981201	291981400	0.20625	0.0833333	0.234266	NHW>ETW	RHW>ETW
chr1A	150004801	150005000	0.741935	0.230769	0.814815	NHW>ETW	RHW>ETW	chr1A	8717001	8717200	0.579545	0.0247934	0.469027	NHW>ETW	RHW>ETW	chr1A	292095201	292095400	0.608534	0.0802292	0.446266	NHW>ETW	RHW>ETW
chr1A	152647001	152647200	0.957265	0.434783	0.963504	NHW>ETW	RHW>ETW	chr1A	8728801	8729000	0.55814	0.184615	0.682927	NHW>ETW	RHW>ETW	chr1A	292096201	292096400	0.271429	0.0526316	0.204969	NHW>ETW	RHW>ETW
chr1A	154094201	154094400	0.931818	0.277778	0.851351	NHW>ETW	RHW>ETW	chr1A	8731801	8732000	0.555556	0.227273	0.652174	NHW>ETW	RHW>ETW	chr1A	292754601	292754800	0.549669	0.009375	0.259259	NHW>ETW	RHW>ETW
chr1A	155762201	155762400	0.91954	0.275229	0.920455	NHW>ETW	RHW>ETW	chr1A	8747001	8747200	0.532258	0.217391	0.625	NHW>ETW	RHW>ETW	chr1A	292759401	292759600	0.261224	0.103774	0.238462	NHW>ETW	RHW>ETW
chr1A	157066601	157066800	0.940048	0.433333	0.957895	NHW>ETW	RHW>ETW	chr1A	8748201	8748400	0.744681	0.288889	0.680412	NHW>ETW	RHW>ETW	chr1A	292773801	292774000	0.508772	0.0809717	0.393531	NHW>ETW	RHW>ETW
chr1A	159496401	159496600	0.924051	0.416667	0.925373	NHW>ETW	RHW>ETW	chr1A	8754801	8755000	0.643617	0.333333	0.639098	NHW>ETW	RHW>ETW	chr1A	293742401	293742600	0.259857	0.0652174	0.206388	NHW>ETW	RHW>ETW
chr1A	159675401	159675600	0.980488	0.37037	0.92623	NHW>ETW	RHW>ETW	chr1A	8785001	8785200	0.557823	0.229508	0.557576	NHW>ETW	RHW>ETW	chr1A	295583201	295583400	0.141531	0.0248447	0.147059	NHW>ETW	RHW>ETW
chr1A	161041001	161041200	0.978723	0.333333	0.948148	NHW>ETW	RHW>ETW	chr1A	8793801	8794000	0.854478	0.304348	0.800905	NHW>ETW	RHW>ETW	chr1A	295991001	295991200	0.408451	0.08	0.292308	NHW>ETW	RHW>ETW
chr1A	162140201	162140400	0.73913	0.238095	0.775	NHW>ETW	RHW>ETW	chr1A	8802001	8802200	0.8	0.322581	0.721311	NHW>ETW	RHW>ETW	chr1A	298629601	298629800	0.158809	0.00925926	0.158065	NHW>ETW	RHW>ETW
chr1A	162831201	162831400	0.93361	0.433333	0.966667	NHW>ETW	RHW>ETW	chr1A	8809001	8809200	0.655405	0.353846	0.703226	NHW>ETW	RHW>ETW	chr1A	301148001	301148200	0.373362	0.0434783	0.405263	NHW>ETW	RHW>ETW
chr1A	163284401	163284600	0.973872	0.361702	0.920635	NHW>ETW	RHW>ETW	chr1A	8822401	8822600	0.552239	0.243902	0.591549	NHW>ETW	RHW>ETW	chr1A	302944001	302944200	0.392857	0.151316	0.494253	NHW>ETW	RHW>ETW
chr1A	163749601	163749800	0.868687	0.323077	0.895833	NHW>ETW	RHW>ETW	chr1A	8826601	8826800	0.824561	0.5	0.803571	NHW>ETW	RHW>ETW	chr1A	306553601	306553800	0.428904	0.0432099	0.21875	NHW>ETW	RHW>ETW
chr1A	163811001	163811200	0.888889	0.333333	1	NHW>ETW	RHW>ETW	chr1A	8829801	8830000	0.802469	0.44	0.822785	NHW>ETW	RHW>ETW	chr1A	307051601	307051800	0.157025	0.014218	0.308411	NHW>ETW	RHW>ETW
chr1A	164457801	164458000	0.897959	0.366667	0.88	NHW>ETW	RHW>ETW	chr1A	8831401	8831600	0.785714	0.462963	0.763636	NHW>ETW	RHW>ETW	chr1A	309729201	309729400	0.327526	0.0266667	0.278431	NHW>ETW	RHW>ETW
chr1A	166014001	166014200	1	0.444444	1	NHW>ETW	RHW>ETW	chr1A	8840001	8840200	0.753927	0.322581	0.757895	NHW>ETW	RHW>ETW	chr1A	309729401	309729600	0.341131	0.0120846	0.156028	NHW>ETW	RHW>ETW
chr1A	166671001	166671200	0.924242	0.333333	0.914286	NHW>ETW	RHW>ETW	chr1A	8855801	8856000	0.812274	0.420561	0.783784	NHW>ETW	RHW>ETW	chr1A	311844601	311844800	0.154229	0.0124224	0.156627	NHW>ETW	RHW>ETW
chr1A	166810401	166810600	0.981343	0.277778	0.95	NHW>ETW	RHW>ETW	chr1A	8868001	8868200	0.760563	0.423077	0.796117	NHW>ETW	RHW>ETW	chr1A	315400801	315401000	0.136816	0	0.16092	NHW>ETW	RHW>ETW
chr1A	168450401	168450600	0.87013	0.27907	0.830189	NHW>ETW	RHW>ETW	chr1A	8876401	8876600	0.813793	0.393939	0.768116	NHW>ETW	RHW>ETW	chr1A	315401001	315401200	0.110727	0	0.2103	NHW>ETW	RHW>ETW
chr1A	168690401	168690600	0.967742	0.388889	0.910798	NHW>ETW	RHW>ETW	chr1A	8876601	8876800	0.82716	0.470588	0.802817	NHW>ETW	RHW>ETW	chr1A	315401201	315401400	0.361027	0	0.153631	NHW>ETW	RHW>ETW
chr1A	170291401	170291600	0.957265	0.432432	0.952381	NHW>ETW	RHW>ETW	chr1A	8880801	8881000	0.666667	0.313725	0.625	NHW>ETW	RHW>ETW	chr1A	315840601	315840800	0.215613	0.0374332	0.166276	NHW>ETW	RHW>ETW
chr1A	170499801	170500000	0.922601	0.277778	0.934959	NHW>ETW	RHW>ETW	chr1A	8895601	8895800	0.791667	0.157895	0.795455	NHW>ETW	RHW>ETW	chr1A	317821001	317821200	0.433884	0.0380952	0.3	NHW>ETW	RHW>ETW
chr1A	170759801	170760000	0.94	0.333333	0.987179	NHW>ETW	RHW>ETW	chr1A	8949801	8950000	0.61165	0.291667	0.690476	NHW>ETW	RHW>ETW	chr1A	320403601	320403800	0.183424	0.046875	0.226891	NHW>ETW	RHW>ETW
chr1A	171516601	171516800	0.922636	0.309091	0.95858	NHW>ETW	RHW>ETW	chr1A	8951401	8951600	0.753425	0.375	0.707143	NHW>ETW	RHW>ETW	chr1A	321907801	321908000	0.19279	0.0075188	0.312236	NHW>ETW	RHW>ETW
chr1A	171516801	171517000	0.750916	0.131579	0.78	NHW>ETW	RHW>ETW	chr1A	8970001	8970200	0.755556	0.4	0.703125	NHW>ETW	RHW>ETW	chr1A	333912801	333913000	0.207506	0.0658436	0.214123	NHW>ETW	RHW>ETW
chr1A	171694001	171694200	0.923913	0.411765	0.957447	NHW>ETW	RHW>ETW	chr1A	8976601	8976800	0.637931	0.271429	0.659341	NHW>ETW	RHW>ETW	chr1A	337716001	337716200	0.144295	0.0416667	0.169435	NHW>ETW	RHW>ETW
chr1A	172056201	172056400	0.926829	0.405405	0.941176	NHW>ETW	RHW>ETW	chr1A	8979601	8979800	0.768293	0.461538	0.8	NHW>ETW	RHW>ETW	chr1A	343407601	343407800	0.406208	0.0342857	0.191176	NHW>ETW	RHW>ETW
chr1A	172789401	172789600	0.908629	0.3	0.895349	NHW>ETW	RHW>ETW	chr1A	8983601	8983800	0.722222	0.229167	0.737705	NHW>ETW	RHW>ETW	chr1A	343411201	343411400	0.471125	0.0408163	0.261905	NHW>ETW	RHW>ETW
chr1A	173052201	173052400	0.983193	0.210526	0.90411	NHW>ETW	RHW>ETW	chr1A	8987801	8988000	0.781553	0.476744	0.862745	NHW>ETW	RHW>ETW	chr1A	343411601	343411800	0.180887	0.0545455	0.316568	NHW>ETW	RHW>ETW
chr1A	174023801	174024000	0.964706	0.35	0.907407	NHW>ETW	RHW>ETW	chr1A	8994801	8995000	0.855172	0.545455	0.888889	NHW>ETW	RHW>ETW	chr1A	344117801	344118000	0.213592	0.0520833	0.280374	NHW>ETW	RHW>ETW
chr1A	174165801	174166000	0.923077	0.382353	0.954545	NHW>ETW	RHW>ETW	chr1A	9025401	9025600	0.583784	0.132653	0.485507	NHW>ETW	RHW>ETW	chr1A	344297401	344297600	0.163955	0.0264901	0.191011	NHW>ETW	RHW>ETW
chr1A	176448801	176449000	0.766234	0.242424	0.875	NHW>ETW	RHW>ETW	chr1A	9029601	9029800	0.731343	0.305556	0.777778	NHW>ETW	RHW>ETW	chr1A	345116801	345117000	0.280335	0.047619	0.223776	NHW>ETW	RHW>ETW
chr1A	176711601	176711800	0.886364	0.307692	0.864865	NHW>ETW	RHW>ETW	chr1A	9032601	9032800	0.788732	0.387097	0.730159	NHW>ETW	RHW>ETW	chr1A	345310801	345311000	0.321244	0.0295203	0.377907	NHW>ETW	RHW>ETW
chr1A	177214601	177214800	0.776447	0.037037	0.7	NHW>ETW	RHW>ETW	chr1A	9033601	9033800	0.741935	0.290323	0.671171	NHW>ETW	RHW>ETW	chr1A	345660601	345660800	0.169	0.0141844	0.233161	NHW>ETW	RHW>ETW
chr1A	178604201	178604400	0.961538	0.413793	0.932203	NHW>ETW	RHW>ETW	chr1A	9046601	9046800	0.676923	0.333333	0.64	NHW>ETW	RHW>ETW	chr1A	345660801	345661000	0.208589	0.0075188	0.139194	NHW>ETW	RHW>ETW
chr1A	179116001	179116200	0.947368	0.413793	0.964912	NHW>ETW	RHW>ETW	chr1A	9065401	9065600	0.713924	0.318182	0.68	NHW>ETW	RHW>ETW	chr1A	350421201	350421400	0.232704	0.0290456	0.146199	NHW>ETW	RHW>ETW
chr1A	179633801	179634000	0.903614	0.333333	1	NHW>ETW	RHW>ETW	chr1A	9113601	9113800	0.597701	0.222222	0.539683	NHW>ETW	RHW>ETW	chr1A	350421401	350421600	0.189922	0.044335	0.298343	NHW>ETW	RHW>ETW
chr1A	180416401	180416600	0.654545	0.136364	0.76	NHW>ETW	RHW>ETW	chr1A	9114401	9114600	0.859155	0.193548	0.863014	NHW>ETW	RHW>ETW	chr1A	350421601	350421800	0.174468	0.00761421	0.278592	NHW>ETW	RHW>ETW
chr1A	180738801	180739000	0.950413	0.366667	0.918367	NHW>ETW	RHW>ETW	chr1A	9114601	9114800	0.874016	0.264957	0.604396	NHW>ETW	RHW>ETW	chr1A	352874201	352874400	0.324415	0.0208333	0.404332	NHW>ETW	RHW>ETW
chr1A	181118801	181119000	0.964286	0.408163	0.962085	NHW>ETW	RHW>ETW	chr1A	9114801	9115000	0.685279	0.192771	0.552381	NHW>ETW	RHW>ETW	chr1A	352874601	352874800	0.2891	0.0512129	0.193617	NHW>ETW	RHW>ETW
chr1A	181572601	181572800	0.96729	0.272727	0.923664	NHW>ETW	RHW>ETW	chr1A	9117601	9117800	0.52	0.108108	0.42	NHW>ETW	RHW>ETW	chr1A	352874801	352875000	0.435315	0.0698529	0.374359	NHW>ETW	RHW>ETW
chr1A	183049601	183049800	0.986395	0.357143	0.971698	NHW>ETW	RHW>ETW	chr1A	9118201	9118400	0.763636	0.25	0.660194	NHW>ETW	RHW>ETW	chr1A	352875001	352875200	0.172107	0.0235294	0.137838	NHW>ETW	RHW>ETW
chr1A	183361201	183361400	0.962825	0.181818	0.903509	NHW>ETW	RHW>ETW	chr1A	9118401	9118600	0.676923	0.346154	0.8	NHW>ETW	RHW>ETW	chr1A	361054601	361054800	0.184416	0.0330189	0.164773	NHW>ETW	RHW>ETW
chr1A	183595601	183595800	0.942446	0.442308	0.945946	NHW>ETW	RHW>ETW	chr1A	9118601	9118800	0.870504	0.461538	0.788732	NHW>ETW	RHW>ETW	chr1A	361054801	361055000	0.386037	0.0518135	0.21663	NHW>ETW	RHW>ETW
chr1A	185526801	185527000	0.666667	0.161765	0.849057	NHW>ETW	RHW>ETW	chr1A	9124001	9124200	0.447368	0.047619	0.477273	NHW>ETW	RHW>ETW	chr1A	363005001	363005200	0.285714	0.0813397	0.290102	NHW>ETW	RHW>ETW
chr1A	185528401	185528600	0.847826	0.292308	0.862745	NHW>ETW	RHW>ETW	chr1A	9143401	9143600	0.828571	0.392157	0.752	NHW>ETW	RHW>ETW	chr1A	365535201	365535400	0.432468	0.217647	0.641026	NHW>ETW	RHW>ETW
chr1A	185867201	185867400	0.981651	0.363636	0.867925	NHW>ETW	RHW>ETW	chr1A	9146201	9146400	0.641026	0.111111	0.531915	NHW>ETW	RHW>ETW	chr1A	366117801	366118000	0.426901	0.109718	0.297546	NHW>ETW	RHW>ETW
chr1A	186209801	186210000	0.954545	0.4	0.928571	NHW>ETW	RHW>ETW	chr1A	9209401	9209600	0.761905	0.37037	0.782609	NHW>ETW	RHW>ETW	chr1A	366275801	366276000	0.349112	0.0406504	0.17377	NHW>ETW	RHW>ETW
chr1A	189335001	189335200	0.880597	0.35	0.944444	NHW>ETW	RHW>ETW	chr1A	9210801	9211000	0.528302	0.156863	0.514706	NHW>ETW	RHW>ETW	chr1A	366282801	366283000	0.192412	0	0.137931	NHW>ETW	RHW>ETW
chr1A	189758601	189758800	0.950382	0.333333	0.928571	NHW>ETW	RHW>ETW	chr1A	9238801	9239000	0.693548	0.326531	0.761905	NHW>ETW	RHW>ETW	chr1A	368354601	368354800	0.131631	0.0209205	0.128571	NHW>ETW	RHW>ETW
chr1A	189916601	189916800	0.897196	0.375	0.890244	NHW>ETW	RHW>ETW	chr1A	9241801	9242000	0.727273	0.382353	0.888889	NHW>ETW	RHW>ETW	chr1A	368355601	368355800	0.173352	0.00630915	0.168865	NHW>ETW	RHW>ETW
chr1A	190130601	190130800	0.947368	0.368421	1	NHW>ETW	RHW>ETW	chr1A	9297201	9297400	0.546053	0.190476	0.592593	NHW>ETW	RHW>ETW	chr1A	368355801	368356000	0.26227	0.0989011	0.247024	NHW>ETW	RHW>ETW
chr1A	190322801	190323000	0.905556	0.365854	0.870968	NHW>ETW	RHW>ETW	chr1A	9311601	9311800	0.439394	0.115385	0.536585	NHW>ETW	RHW>ETW	chr1A	368745201	368745400	0.225376	0.0347222	0.224561	NHW>ETW	RHW>ETW
chr1A	191314801	191315000	0.909091	0.384615	0.983333	NHW>ETW	RHW>ETW	chr1A	9318801	9319000	0.878307	0.469231	0.770992	NHW>ETW	RHW>ETW	chr1A	372920201	372920400	0.285437	0.0455927	0.358757	NHW>ETW	RHW>ETW
chr1A	192891201	192891400	0.962963	0.388889	0.93865	NHW>ETW	RHW>ETW	chr1A	9320001	9320200	0.713043	0.320755	0.762712	NHW>ETW	RHW>ETW	chr1A	374279801	374280000	0.110606	0.0106007	0.112583	NHW>ETW	RHW>ETW
chr1A	193089801	193090000	0.833333	0.1	0.826087	NHW>ETW	RHW>ETW	chr1A	9320201	9320400	0.615385	0.275362	0.637931	NHW>ETW	RHW>ETW	chr1A	377313601	377313800	0.133956	0.0042735	0.152941	NHW>ETW	RHW>ETW
chr1A	196566801	196567000	0.944262	0.380952	0.937143	NHW>ETW	RHW>ETW	chr1A	9321001	9321200	0.692308	0.352113	0.78125	NHW>ETW	RHW>ETW	chr1A	379846401	379846600	0.192453	0.0185185	0.140288	NHW>ETW	RHW>ETW
chr1A	197822201	197822400	0.770492	0.210526	0.864865	NHW>ETW	RHW>ETW	chr1A	9321401	9321600	0.726115	0.390476	0.712121	NHW>ETW	RHW>ETW	chr1A	381272601	381272800	0.235704	0.104317	0.236486	NHW>ETW	RHW>ETW
chr1A	201585601	201585800	0.763158	0.0645161	0.692308	NHW>ETW	RHW>ETW	chr1A	9322601	9322800	0.666667	0.351351	0.676056	NHW>ETW	RHW>ETW	chr1A	381273401	381273600	0.366755	0.0502793	0.404984	NHW>ETW	RHW>ETW
chr1A	202156401	202156600	0.931034	0.333333	0.96875	NHW>ETW	RHW>ETW	chr1A	9323001	9323200	0.83908	0.481982	0.792593	NHW>ETW	RHW>ETW	chr1A	381273601	381273800	0.384848	0	0.239234	NHW>ETW	RHW>ETW
chr1A	203008601	203008800	0.939227	0.407407	0.925	NHW>ETW	RHW>ETW	chr1A	9323401	9323600	0.7	0.363636	0.681818	NHW>ETW	RHW>ETW	chr1A	387914601	387914800	0.333938	0.144543	0.441176	NHW>ETW	RHW>ETW
chr1A	204243401	204243600	0.935065	0.346154	1	NHW>ETW	RHW>ETW	chr1A	9324201	9324400	0.797814	0.338583	0.772727	NHW>ETW	RHW>ETW	chr1A	389772201	389772400	0.146259	0.00952381	0.12549	NHW>ETW	RHW>ETW
chr1A	204986401	204986600	0.95	0.25	1	NHW>ETW	RHW>ETW	chr1A	9324401	9324600	0.803279	0.297872	0.771429	NHW>ETW	RHW>ETW	chr1A	394875601	394875800	0.327273	0.139442	0.337662	NHW>ETW	RHW>ETW
chr1A	205669001	205669200	0.771574	0.0555556	0.877551	NHW>ETW	RHW>ETW	chr1A	9328401	9328600	0.724359	0.342857	0.698113	NHW>ETW	RHW>ETW	chr1A	396301001	396301200	0.442495	0.178808	0.440141	NHW>ETW	RHW>ETW
chr1A	205797001	205797200	0.965812	0.461538	0.972477	NHW>ETW	RHW>ETW	chr1A	9336401	9336600	0.662921	0.333333	0.706897	NHW>ETW	RHW>ETW	chr1A	396301401	396301600	0.528912	0.0323625	0.392593	NHW>ETW	RHW>ETW
chr1A	206357601	206357800	0.938776	0.428571	0.947368	NHW>ETW	RHW>ETW	chr1A	9366401	9366600	0.525773	0.0238095	0.434343	NHW>ETW	RHW>ETW	chr1A	396453001	396453200	0.243902	0.00943396	0.4	NHW>ETW	RHW>ETW
chr1A	207726401	207726600	0.930435	0.4	0.95122	NHW>ETW	RHW>ETW	chr1A	9387601	9387800	0.679104	0.317073	0.76087	NHW>ETW	RHW>ETW	chr1A	396453201	396453400	0.219917	0.00628931	0.394286	NHW>ETW	RHW>ETW
chr1A	208163801	208164000	0.973822	0.423077	0.967742	NHW>ETW	RHW>ETW	chr1A	9395401	9395600	0.707317	0.354167	0.666667	NHW>ETW	RHW>ETW	chr1A	396456201	396456400	0.393478	0.0070922	0.561644	NHW>ETW	RHW>ETW
chr1A	208704601	208704800	0.713693	0.122951	0.709402	NHW>ETW	RHW>ETW	chr1A	9401801	9402000	0.867403	0.489362	0.804196	NHW>ETW	RHW>ETW	chr1A	396457201	396457400	0.729622	0.0215827	0.668529	NHW>ETW	RHW>ETW
chr1A	208706801	208707000	0.810345	0.0829493	0.602041	NHW>ETW	RHW>ETW	chr1A	9406801	9407000	0.833333	0.433333	0.777778	NHW>ETW	RHW>ETW	chr1A	396457401	396457600	0.781307	0.116466	0.729084	NHW>ETW	RHW>ETW
chr1A	209092401	209092600	0.9	0.388889	0.92562	NHW>ETW	RHW>ETW	chr1A	9452801	9453000	0.530864	0.215686	0.551282	NHW>ETW	RHW>ETW	chr1A	396457601	396457800	0.729097	0.206186	0.498938	NHW>ETW	RHW>ETW
chr1A	215124601	215124800	0.679688	0.147541	0.857143	NHW>ETW	RHW>ETW	chr1A	9453201	9453400	0.653846	0.241379	0.638298	NHW>ETW	RHW>ETW	chr1A	396457801	396458000	0.806387	0.131206	0.532567	NHW>ETW	RHW>ETW
chr1A	215318001	215318200	0.945946	0.294118	0.938462	NHW>ETW	RHW>ETW	chr1A	9461601	9461800	0.833333	0.295455	0.791667	NHW>ETW	RHW>ETW	chr1A	396458001	396458200	0.368421	0.011976	0.431718	NHW>ETW	RHW>ETW
chr1A	215795201	215795400	0.733333	0.0465116	0.666667	NHW>ETW	RHW>ETW	chr1A	9497001	9497200	0.616541	0.3125	0.647059	NHW>ETW	RHW>ETW	chr1A	396459001	396459200	0.365812	0.112069	0.254237	NHW>ETW	RHW>ETW
chr1A	218220201	218220400	0.788732	0.275	0.828947	NHW>ETW	RHW>ETW	chr1A	9526601	9526800	0.588462	0.277778	0.587786	NHW>ETW	RHW>ETW	chr1A	397115201	397115400	0.433121	0.121387	0.531034	NHW>ETW	RHW>ETW
chr1A	218225201	218225400	0.925311	0.375	0.879518	NHW>ETW	RHW>ETW	chr1A	9538401	9538600	0.629747	0.184211	0.62963	NHW>ETW	RHW>ETW	chr1A	399421001	399421200	0.168091	0.0253807	0.278846	NHW>ETW	RHW>ETW
chr1A	219520001	219520200	0.884615	0.27027	0.904762	NHW>ETW	RHW>ETW	chr1A	9549801	9550000	0.457746	0.0819672	0.428571	NHW>ETW	RHW>ETW	chr1A	399421601	399421800	0.44012	0.186916	0.496774	NHW>ETW	RHW>ETW
chr1A	220221601	220221800	0.961165	0.428571	0.965812	NHW>ETW	RHW>ETW	chr1A	9558801	9559000	0.624	0.1875	0.638298	NHW>ETW	RHW>ETW	chr1A	399421801	399422000	0.167273	0.018018	0.175879	NHW>ETW	RHW>ETW
chr1A	220557201	220557400	0.978261	0.375	0.941176	NHW>ETW	RHW>ETW	chr1A	9568001	9568200	0.682927	0.347826	0.689655	NHW>ETW	RHW>ETW	chr1A	399490601	399490800	0.36	0.183746	0.381418	NHW>ETW	RHW>ETW
chr1A	220796601	220796800	0.970588	0.333333	0.913043	NHW>ETW	RHW>ETW	chr1A	9569201	9569400	0.761905	0.363636	0.731707	NHW>ETW	RHW>ETW	chr1A	399876801	399877000	0.168385	0.03125	0.318486	NHW>ETW	RHW>ETW
chr1A	221180601	221180800	0.969492	0.333333	0.97619	NHW>ETW	RHW>ETW	chr1A	9611801	9612000	0.892857	0.532258	0.859155	NHW>ETW	RHW>ETW	chr1A	399877001	399877200	0.18552	0.0311526	0.151261	NHW>ETW	RHW>ETW
chr1A	221427401	221427600	0.955556	0.434783	0.9375	NHW>ETW	RHW>ETW	chr1A	9636401	9636600	0.666667	0.227273	0.648352	NHW>ETW	RHW>ETW	chr1A	400577801	400578000	0.123077	0.00826446	0.150538	NHW>ETW	RHW>ETW
chr1A	221504001	221504200	0.907063	0.388889	0.918699	NHW>ETW	RHW>ETW	chr1A	9657601	9657800	0.756098	0.403509	0.814815	NHW>ETW	RHW>ETW	chr1A	402230601	402230800	0.23674	0.00522193	0.120567	NHW>ETW	RHW>ETW
chr1A	222366601	222366800	0.927273	0.269841	0.8125	NHW>ETW	RHW>ETW	chr1A	9660601	9660800	0.741935	0.378378	0.717391	NHW>ETW	RHW>ETW	chr1A	402937201	402937400	0.112903	0.0108696	0.115819	NHW>ETW	RHW>ETW
chr1A	223996201	223996400	0.777778	0	0.75641	NHW>ETW	RHW>ETW	chr1A	9665401	9665600	0.433333	0.111111	0.695652	NHW>ETW	RHW>ETW	chr1A	405375401	405375600	0.11465	0	0.135021	NHW>ETW	RHW>ETW
chr1A	225197801	225198000	0.814815	0.266667	0.818182	NHW>ETW	RHW>ETW	chr1A	9689401	9689600	0.635945	0.181818	0.597484	NHW>ETW	RHW>ETW	chr1A	405375801	405376000	0.189716	0.078125	0.21519	NHW>ETW	RHW>ETW
chr1A	225420601	225420800	0.928962	0.422222	0.937778	NHW>ETW	RHW>ETW	chr1A	9689601	9689800	0.679245	0.32	0.697674	NHW>ETW	RHW>ETW	chr1A	405573601	405573800	0.22093	0.00558659	0.108571	NHW>ETW	RHW>ETW
chr1A	226703001	226703200	1	0.421053	1	NHW>ETW	RHW>ETW	chr1A	9692601	9692800	0.80597	0.431373	0.818182	NHW>ETW	RHW>ETW	chr1A	406600601	406600800	0.128767	0.0262097	0.136986	NHW>ETW	RHW>ETW
chr1A	226838001	226838200	0.903955	0.263158	0.954839	NHW>ETW	RHW>ETW	chr1A	9694201	9694400	0.679402	0.359155	0.659864	NHW>ETW	RHW>ETW	chr1A	406604401	406604600	0.515186	0.0618557	0.185984	NHW>ETW	RHW>ETW
chr1A	231092801	231093000	0.973684	0.352941	0.954955	NHW>ETW	RHW>ETW	chr1A	9736601	9736800	0.643836	0.235294	0.6	NHW>ETW	RHW>ETW	chr1A	406605001	406605200	0.277027	0.040107	0.153061	NHW>ETW	RHW>ETW
chr1A	231882001	231882200	0.891304	0.388889	1	NHW>ETW	RHW>ETW	chr1A	9803001	9803200	0.597122	0.0357143	0.578313	NHW>ETW	RHW>ETW	chr1A	407113601	407113800	0.124839	0.0228137	0.174107	NHW>ETW	RHW>ETW
chr1A	232058001	232058200	0.98249	0.407407	0.970297	NHW>ETW	RHW>ETW	chr1A	9803201	9803400	0.685185	0.318182	0.701299	NHW>ETW	RHW>ETW	chr1A	407508001	407508200	0.265795	0.102804	0.398892	NHW>ETW	RHW>ETW
chr1A	232104401	232104600	0.644068	0.117647	0.650794	NHW>ETW	RHW>ETW	chr1A	9833001	9833200	0.673228	0.23913	0.627586	NHW>ETW	RHW>ETW	chr1A	407508201	407508400	0.202658	0.079646	0.244499	NHW>ETW	RHW>ETW
chr1A	232190201	232190400	0.939394	0.25	0.980769	NHW>ETW	RHW>ETW	chr1A	9844801	9845000	0.671642	0.34375	0.710145	NHW>ETW	RHW>ETW	chr1A	407508401	407508600	0.173675	0.0704225	0.191283	NHW>ETW	RHW>ETW
chr1A	232200001	232200200	0.785992	0.0684932	0.905579	NHW>ETW	RHW>ETW	chr1A	9846201	9846400	0.69281	0.381818	0.769231	NHW>ETW	RHW>ETW	chr1A	412470801	412471000	0.200942	0.05	0.28	NHW>ETW	RHW>ETW
chr1A	232200201	232200400	0.910256	0	0.93617	NHW>ETW	RHW>ETW	chr1A	9848601	9848800	0.794872	0.382353	0.787879	NHW>ETW	RHW>ETW	chr1A	418945201	418945400	0.398357	0.0794045	0.188482	NHW>ETW	RHW>ETW
chr1A	232200401	232200600	0.966887	0.0444444	0.897959	NHW>ETW	RHW>ETW	chr1A	9860601	9860800	0.706667	0.371429	0.675	NHW>ETW	RHW>ETW	chr1A	425232001	425232200	0.419087	0.0340426	0.221219	NHW>ETW	RHW>ETW
chr1A	232604201	232604400	0.822222	0.148936	0.923077	NHW>ETW	RHW>ETW	chr1A	9864001	9864200	0.8	0.485714	0.851852	NHW>ETW	RHW>ETW	chr1A	425232201	425232400	0.436116	0	0.305147	NHW>ETW	RHW>ETW
chr1A	232604401	232604600	0.855895	0.031746	0.816901	NHW>ETW	RHW>ETW	chr1A	9864401	9864600	0.658291	0.354167	0.666667	NHW>ETW	RHW>ETW	chr1A	425232801	425233000	0.671392	0.108824	0.348983	NHW>ETW	RHW>ETW
chr1A	232604601	232604800	0.828326	0.253731	0.851613	NHW>ETW	RHW>ETW	chr1A	9865801	9866000	0.625	0.117647	0.689655	NHW>ETW	RHW>ETW	chr1A	426518201	426518400	0.568548	0.0543478	0.275	NHW>ETW	RHW>ETW
chr1A	237511601	237511800	0.521739	0	0.5	NHW>ETW	RHW>ETW	chr1A	9872601	9872800	0.758621	0.405797	0.8	NHW>ETW	RHW>ETW	chr1A	427032401	427032600	0.310627	0	0.109836	NHW>ETW	RHW>ETW
chr1A	238109201	238109400	1	0.0526316	0.766667	NHW>ETW	RHW>ETW	chr1A	9877401	9877600	0.827957	0.484848	0.847059	NHW>ETW	RHW>ETW	chr1A	427816401	427816600	0.244898	0.0809061	0.195572	NHW>ETW	RHW>ETW
chr1A	238110001	238110200	0.879195	0.0447761	0.695876	NHW>ETW	RHW>ETW	chr1A	9877601	9877800	0.729167	0.333333	0.821429	NHW>ETW	RHW>ETW	chr1A	427816601	427816800	0.7	0.3213	0.627586	NHW>ETW	RHW>ETW
chr1A	238125601	238125800	0.722222	0	0.6	NHW>ETW	RHW>ETW	chr1A	9887001	9887200	0.755556	0.333333	0.769231	NHW>ETW	RHW>ETW	chr1A	429005601	429005800	0.298387	0	0.209877	NHW>ETW	RHW>ETW
chr1A	238127001	238127200	0.968254	0.0952381	0.725	NHW>ETW	RHW>ETW	chr1A	9891801	9892000	0.642857	0.222222	0.555556	NHW>ETW	RHW>ETW	chr1A	432340601	432340800	0.187831	0.045045	0.225071	NHW>ETW	RHW>ETW
chr1A	238148401	238148600	0.923077	0.12	0.901408	NHW>ETW	RHW>ETW	chr1A	9894801	9895000	0.818182	0.517241	0.822581	NHW>ETW	RHW>ETW	chr1A	435059401	435059600	0.199536	0.0578231	0.203474	NHW>ETW	RHW>ETW
chr1A	238155201	238155400	0.835443	0.028827	0.853659	NHW>ETW	RHW>ETW	chr1A	9904001	9904200	0.854545	0.454545	0.784314	NHW>ETW	RHW>ETW	chr1A	435059601	435059800	0.487805	0.15859	0.525581	NHW>ETW	RHW>ETW
chr1A	238155401	238155600	0.861111	0.237006	0.852113	NHW>ETW	RHW>ETW	chr1A	9904601	9904800	0.761194	0.35	0.867347	NHW>ETW	RHW>ETW	chr1A	435059801	435060000	0.770325	0.119718	0.64467	NHW>ETW	RHW>ETW
chr1A	238155801	238156000	0.736842	0.0847458	0.692308	NHW>ETW	RHW>ETW	chr1A	9907201	9907400	0.789474	0.277778	0.75	NHW>ETW	RHW>ETW	chr1A	435060001	435060200	0.808149	0.0453074	0.449541	NHW>ETW	RHW>ETW
chr1A	238201401	238201600	0.879032	0.366667	0.951456	NHW>ETW	RHW>ETW	chr1A	9908801	9909000	0.9375	0.441176	0.827586	NHW>ETW	RHW>ETW	chr1A	435060201	435060400	0.689498	0.0886076	0.371901	NHW>ETW	RHW>ETW
chr1A	239348601	239348800	0.97561	0.272727	1	NHW>ETW	RHW>ETW	chr1A	9914401	9914600	0.733333	0.325581	0.627451	NHW>ETW	RHW>ETW	chr1A	435060401	435060600	0.522523	0.0571429	0.200855	NHW>ETW	RHW>ETW
chr1A	239536601	239536800	0.846154	0.333333	0.923077	NHW>ETW	RHW>ETW	chr1A	9918201	9918400	0.723077	0.263158	0.58209	NHW>ETW	RHW>ETW	chr1A	438306401	438306600	0.206471	0.0943878	0.221865	NHW>ETW	RHW>ETW
chr1A	241655401	241655600	0.910448	0.391304	0.978261	NHW>ETW	RHW>ETW	chr1A	9918401	9918600	0.593407	0.0833333	0.537313	NHW>ETW	RHW>ETW	chr1A	439991001	439991200	0.251366	0.0684932	0.268797	NHW>ETW	RHW>ETW
chr1A	241835201	241835400	0.982906	0.285714	0.971963	NHW>ETW	RHW>ETW	chr1A	9918801	9919000	0.777778	0.333333	0.637931	NHW>ETW	RHW>ETW	chr1A	439991401	439991600	0.306717	0.0192308	0.221675	NHW>ETW	RHW>ETW
chr1A	241995401	241995600	0.947368	0.424242	1	NHW>ETW	RHW>ETW	chr1A	9920201	9920400	0.734375	0.275862	0.586957	NHW>ETW	RHW>ETW	chr1A	439991601	439991800	0.112028	0	0.102119	NHW>ETW	RHW>ETW
chr1A	242042401	242042600	0.941176	0.44	0.972222	NHW>ETW	RHW>ETW	chr1A	9920601	9920800	0.626866	0.22	0.583333	NHW>ETW	RHW>ETW	chr1A	441931401	441931600	0.105769	0	0.118932	NHW>ETW	RHW>ETW
chr1A	244019601	244019800	0.916667	0.356164	0.878261	NHW>ETW	RHW>ETW	chr1A	9927601	9927800	0.645161	0.181818	0.568182	NHW>ETW	RHW>ETW	chr1A	442158201	442158400	0.417187	0.158537	0.381818	NHW>ETW	RHW>ETW
chr1A	244466801	244467000	0.860465	0.36	0.884615	NHW>ETW	RHW>ETW	chr1A	9928401	9928600	0.777778	0.366667	0.785714	NHW>ETW	RHW>ETW	chr1A	443409201	443409400	0.161064	0.040724	0.141935	NHW>ETW	RHW>ETW
chr1A	245295801	245296000	0.980892	0.444444	0.953271	NHW>ETW	RHW>ETW	chr1A	9928801	9929000	0.858491	0.534884	0.86087	NHW>ETW	RHW>ETW	chr1A	444425001	444425200	0.46748	0.0330579	0.278146	NHW>ETW	RHW>ETW
chr1A	246968801	246969000	0.959322	0.272727	0.955414	NHW>ETW	RHW>ETW	chr1A	9948201	9948400	0.559322	0.21875	0.568182	NHW>ETW	RHW>ETW	chr1A	444429001	444429200	0.265748	0.0364372	0.190217	NHW>ETW	RHW>ETW
chr1A	247187401	247187600	0.961702	0.263158	0.915888	NHW>ETW	RHW>ETW	chr1A	9958801	9959000	0.417647	0.0808081	0.4875	NHW>ETW	RHW>ETW	chr1A	445877401	445877600	0.247496	0.0138889	0.195122	NHW>ETW	RHW>ETW
chr1A	247192201	247192400	0.9447	0.444444	0.964539	NHW>ETW	RHW>ETW	chr1A	9959001	9959200	0.552632	0.088	0.522727	NHW>ETW	RHW>ETW	chr1A	445877601	445877800	0.161501	0.0181818	0.131579	NHW>ETW	RHW>ETW
chr1A	248436601	248436800	0.813725	0.288	0.791667	NHW>ETW	RHW>ETW	chr1A	9986601	9986800	0.577465	0.230769	0.545455	NHW>ETW	RHW>ETW	chr1A	447737001	447737200	0.144366	0.0211765	0.231638	NHW>ETW	RHW>ETW
chr1A	249368401	249368600	0.979592	0.4	0.939394	NHW>ETW	RHW>ETW	chr1A	9987401	9987600	0.448276	0.08	0.533333	NHW>ETW	RHW>ETW	chr1A	448902201	448902400	0.237624	0.015873	0.251748	NHW>ETW	RHW>ETW
chr1A	249444001	249444200	0.793651	0.266667	0.824742	NHW>ETW	RHW>ETW	chr1A	9995601	9995800	0.701149	0.393939	0.782609	NHW>ETW	RHW>ETW	chr1A	448902401	448902600	0.459459	0.0041841	0.710843	NHW>ETW	RHW>ETW
chr1A	249502801	249503000	0.787234	0.176471	0.809524	NHW>ETW	RHW>ETW	chr1A	10011801	10012000	0.491525	0.178571	0.657143	NHW>ETW	RHW>ETW	chr1A	448903001	448903200	0.314516	0.0121951	0.198718	NHW>ETW	RHW>ETW
chr1A	250192801	250193000	0.772727	0.190476	1	NHW>ETW	RHW>ETW	chr1A	10018001	10018200	0.541667	0.195122	0.546392	NHW>ETW	RHW>ETW	chr1A	448903201	448903400	0.325243	0	0.176871	NHW>ETW	RHW>ETW
chr1A	250491601	250491800	0.843137	0.263158	0.8125	NHW>ETW	RHW>ETW	chr1A	10090401	10090600	0.443182	0.113636	0.428571	NHW>ETW	RHW>ETW	chr1A	449572401	449572600	0.310897	0.151292	0.285714	NHW>ETW	RHW>ETW
chr1A	251239401	251239600	0.925926	0.37037	0.955556	NHW>ETW	RHW>ETW	chr1A	10110201	10110400	0.685714	0.382353	0.75	NHW>ETW	RHW>ETW	chr1A	449837601	449837800	0.465636	0.155844	0.316614	NHW>ETW	RHW>ETW
chr1A	251532801	251533000	0.87027	0.163265	0.721854	NHW>ETW	RHW>ETW	chr1A	10120401	10120600	0.494845	0.185185	0.540984	NHW>ETW	RHW>ETW	chr1A	452781801	452782000	0.29562	0.0266667	0.307692	NHW>ETW	RHW>ETW
chr1A	251693201	251693400	0.86	0.0588235	0.773585	NHW>ETW	RHW>ETW	chr1A	10149001	10149200	0.704918	0.321429	0.723404	NHW>ETW	RHW>ETW	chr1A	455663601	455663800	0.254098	0.0187266	0.146179	NHW>ETW	RHW>ETW
chr1A	252486201	252486400	0.964706	0.45	0.990741	NHW>ETW	RHW>ETW	chr1A	10149601	10149800	0.52381	0.138889	0.511111	NHW>ETW	RHW>ETW	chr1A	455820001	455820200	0.712474	0.0769231	0.276515	NHW>ETW	RHW>ETW
chr1A	252734401	252734600	0.969925	0.466667	0.982143	NHW>ETW	RHW>ETW	chr1A	10227801	10228000	0.524217	0.192308	0.529412	NHW>ETW	RHW>ETW	chr1A	455820201	455820400	0.523466	0.100346	0.570175	NHW>ETW	RHW>ETW
chr1A	253519201	253519400	0.983051	0.390244	0.931034	NHW>ETW	RHW>ETW	chr1A	10229601	10229800	0.707692	0.125	0.55	NHW>ETW	RHW>ETW	chr1A	455820401	455820600	0.312169	0.0425532	0.260714	NHW>ETW	RHW>ETW
chr1A	254186001	254186200	0.860759	0.32	0.961538	NHW>ETW	RHW>ETW	chr1A	10230401	10230600	0.571429	0.112903	0.571429	NHW>ETW	RHW>ETW	chr1A	458515801	458516000	0.2875	0.0855615	0.344482	NHW>ETW	RHW>ETW
chr1A	254186201	254186400	0.926966	0.218182	0.929825	NHW>ETW	RHW>ETW	chr1A	10230601	10230800	0.584906	0.0740741	0.454545	NHW>ETW	RHW>ETW	chr1A	460866801	460867000	0.263006	0.00512821	0.220395	NHW>ETW	RHW>ETW
chr1A	254339801	254340000	0.622074	0	0.543689	NHW>ETW	RHW>ETW	chr1A	10230801	10231000	0.730769	0.0833333	0.703704	NHW>ETW	RHW>ETW	chr1A	460870001	460870200	0.182825	0.0233645	0.304167	NHW>ETW	RHW>ETW
chr1A	254376401	254376600	0.808219	0.0821918	0.647059	NHW>ETW	RHW>ETW	chr1A	10255401	10255600	0.69863	0.25	0.659091	NHW>ETW	RHW>ETW	chr1A	461217401	461217600	0.298969	0.00793651	0.23166	NHW>ETW	RHW>ETW
chr1A	254387201	254387400	0.941176	0.288889	0.823529	NHW>ETW	RHW>ETW	chr1A	10290001	10290200	0.577778	0.148148	0.583333	NHW>ETW	RHW>ETW	chr1A	461217801	461218000	0.586118	0.0571429	0.205534	NHW>ETW	RHW>ETW
chr1A	254393601	254393800	0.722222	0.206897	0.766667	NHW>ETW	RHW>ETW	chr1A	10290401	10290600	0.711864	0.315789	0.735294	NHW>ETW	RHW>ETW	chr1A	461381601	461381800	0.135802	0.00613497	0.144444	NHW>ETW	RHW>ETW
chr1A	254591401	254591600	0.921875	0.410256	0.956897	NHW>ETW	RHW>ETW	chr1A	10326801	10327000	0.78125	0.388889	0.8125	NHW>ETW	RHW>ETW	chr1A	465339001	465339200	0.303502	0.00769231	0.308911	NHW>ETW	RHW>ETW
chr1A	255901601	255901800	0.864078	0.290323	0.85	NHW>ETW	RHW>ETW	chr1A	10336601	10336800	0.608696	0.212121	0.586538	NHW>ETW	RHW>ETW	chr1A	465340601	465340800	0.229947	0	0.297521	NHW>ETW	RHW>ETW
chr1A	256808801	256809000	0.938776	0.357143	0.863636	NHW>ETW	RHW>ETW	chr1A	10337201	10337400	0.583333	0.105263	0.518182	NHW>ETW	RHW>ETW	chr1A	465341001	465341200	0.695035	0.209091	0.621622	NHW>ETW	RHW>ETW
chr1A	257411201	257411400	0.759494	0.19697	0.706667	NHW>ETW	RHW>ETW	chr1A	10354001	10354200	0.75	0.369565	0.846154	NHW>ETW	RHW>ETW	chr1A	465344201	465344400	0.4	0.0044843	0.375	NHW>ETW	RHW>ETW
chr1A	257416801	257417000	0.572165	0.0322581	0.567568	NHW>ETW	RHW>ETW	chr1A	10373201	10373400	0.661538	0.333333	0.711864	NHW>ETW	RHW>ETW	chr1A	465344401	465344600	0.290828	0.0231481	0.642202	NHW>ETW	RHW>ETW
chr1A	258868401	258868600	0.895706	0.238095	0.814286	NHW>ETW	RHW>ETW	chr1A	10381001	10381200	0.8125	0.472222	0.861386	NHW>ETW	RHW>ETW	chr1A	465344601	465344800	0.339142	0.00571429	0.492355	NHW>ETW	RHW>ETW
chr1A	259274801	259275000	0.969072	0.428571	0.952381	NHW>ETW	RHW>ETW	chr1A	10390801	10391000	0.723684	0.37037	0.684932	NHW>ETW	RHW>ETW	chr1A	465345001	465345200	0.353968	0.00403226	0.217252	NHW>ETW	RHW>ETW
chr1A	261131201	261131400	0.774194	0.264706	0.90566	NHW>ETW	RHW>ETW	chr1A	10391801	10392000	0.441667	0.103448	0.542857	NHW>ETW	RHW>ETW	chr1A	465525401	465525600	0.146893	0.0314136	0.13941	NHW>ETW	RHW>ETW
chr1A	261156801	261157000	0.90678	0.3	0.936416	NHW>ETW	RHW>ETW	chr1A	10417601	10417800	0.747664	0.435897	0.793651	NHW>ETW	RHW>ETW	chr1A	467152001	467152200	0.307273	0.0511628	0.206897	NHW>ETW	RHW>ETW
chr1A	261283801	261284000	0.971223	0.382353	0.916667	NHW>ETW	RHW>ETW	chr1A	10418201	10418400	0.747475	0.424242	0.781955	NHW>ETW	RHW>ETW	chr1A	467175801	467176000	0.116429	0.00892857	0.168317	NHW>ETW	RHW>ETW
chr1A	262250001	262250200	0.951087	0.424242	0.953488	NHW>ETW	RHW>ETW	chr1A	10418801	10419000	0.768293	0.365079	0.757576	NHW>ETW	RHW>ETW	chr1A	467178001	467178200	0.258765	0.0438356	0.295918	NHW>ETW	RHW>ETW
chr1A	264214001	264214200	0.944444	0.358974	0.886598	NHW>ETW	RHW>ETW	chr1A	10420001	10420200	0.870968	0.25	0.673469	NHW>ETW	RHW>ETW	chr1A	471463601	471463800	0.205128	0.0481928	0.157658	NHW>ETW	RHW>ETW
chr1A	264888001	264888200	0.963235	0.315789	0.875	NHW>ETW	RHW>ETW	chr1A	10443801	10444000	0.574803	0.177778	0.528926	NHW>ETW	RHW>ETW	chr1A	473042201	473042400	0.641703	0.00436681	0.666667	NHW>ETW	RHW>ETW
chr1A	265417601	265417800	0.633333	0.0869565	0.842105	NHW>ETW	RHW>ETW	chr1A	10457001	10457200	0.731183	0.368421	0.686747	NHW>ETW	RHW>ETW	chr1A	473042401	473042600	0.671306	0.0041841	0.468504	NHW>ETW	RHW>ETW
chr1A	265482201	265482400	0.920792	0.3	0.903846	NHW>ETW	RHW>ETW	chr1A	10511801	10512000	0.677419	0.291667	0.72093	NHW>ETW	RHW>ETW	chr1A	473042601	473042800	0.535836	0.0033557	0.51087	NHW>ETW	RHW>ETW
chr1A	265779201	265779400	0.974359	0.4	0.909091	NHW>ETW	RHW>ETW	chr1A	10515601	10515800	0.912698	0.510638	0.849462	NHW>ETW	RHW>ETW	chr1A	474448201	474448400	0.514986	0.192488	0.684746	NHW>ETW	RHW>ETW
chr1A	266409201	266409400	0.928571	0.421053	0.928571	NHW>ETW	RHW>ETW	chr1A	10524601	10524800	0.591837	0.259259	0.592105	NHW>ETW	RHW>ETW	chr1A	474448801	474449000	0.64	0.105634	0.302789	NHW>ETW	RHW>ETW
chr1A	268269601	268269800	0.930514	0.4	0.920213	NHW>ETW	RHW>ETW	chr1A	10535201	10535400	0.786325	0.306122	0.743119	NHW>ETW	RHW>ETW	chr1A	474449001	474449200	0.443894	0.121795	0.331104	NHW>ETW	RHW>ETW
chr1A	268269801	268270000	0.975806	0.318182	0.888889	NHW>ETW	RHW>ETW	chr1A	10544201	10544400	0.734043	0.296296	0.647059	NHW>ETW	RHW>ETW	chr1A	478449801	478450000	0.186441	0.0434783	0.318182	NHW>ETW	RHW>ETW
chr1A	269875401	269875600	0.953333	0.176471	0.927928	NHW>ETW	RHW>ETW	chr1A	10552201	10552400	0.618026	0.220588	0.609375	NHW>ETW	RHW>ETW	chr1A	481690401	481690600	0.48433	0.0935065	0.389706	NHW>ETW	RHW>ETW
chr1A	269999401	269999600	0.810811	0.28	0.821429	NHW>ETW	RHW>ETW	chr1A	10554001	10554200	0.75	0.444444	0.754386	NHW>ETW	RHW>ETW	chr1A	481767801	481768000	0.195745	0.0136986	0.177273	NHW>ETW	RHW>ETW
chr1A	270601601	270601800	1	0.416667	0.969388	NHW>ETW	RHW>ETW	chr1A	10564401	10564600	0.682759	0.233333	0.633028	NHW>ETW	RHW>ETW	chr1A	483919801	483920000	0.222798	0.0619835	0.234783	NHW>ETW	RHW>ETW
chr1A	270676601	270676800	0.967213	0.444444	0.987654	NHW>ETW	RHW>ETW	chr1A	10584401	10584600	0.745614	0.246154	0.618321	NHW>ETW	RHW>ETW	chr1A	484848201	484848400	0.135255	0.0168067	0.130952	NHW>ETW	RHW>ETW
chr1A	271618601	271618800	0.814433	0.230769	0.820513	NHW>ETW	RHW>ETW	chr1A	10589601	10589800	0.625	0.277108	0.625	NHW>ETW	RHW>ETW	chr1A	485221001	485221200	0.218487	0.00649351	0.170213	NHW>ETW	RHW>ETW
chr1A	272424401	272424600	0.756014	0.030303	0.756098	NHW>ETW	RHW>ETW	chr1A	10590201	10590400	0.794118	0.397059	0.74	NHW>ETW	RHW>ETW	chr1A	488618201	488618400	0.28795	0.0351351	0.168385	NHW>ETW	RHW>ETW
chr1A	272607201	272607400	0.902439	0.363636	0.9375	NHW>ETW	RHW>ETW	chr1A	10594601	10594800	0.620192	0.258065	0.80597	NHW>ETW	RHW>ETW	chr1A	488618401	488618600	0.569507	0.0993377	0.336957	NHW>ETW	RHW>ETW
chr1A	273611001	273611200	0.931217	0.277778	0.978723	NHW>ETW	RHW>ETW	chr1A	10625801	10626000	0.859155	0.421053	0.852459	NHW>ETW	RHW>ETW	chr1A	490523801	490524000	0.299866	0.0566038	0.21447	NHW>ETW	RHW>ETW
chr1A	274416601	274416800	0.919847	0.382979	0.888446	NHW>ETW	RHW>ETW	chr1A	10628401	10628600	0.815385	0.363636	0.754098	NHW>ETW	RHW>ETW	chr1A	492655801	492656000	0.111878	0	0.142857	NHW>ETW	RHW>ETW
chr1A	276969401	276969600	0.910714	0.263158	0.808511	NHW>ETW	RHW>ETW	chr1A	10631001	10631200	0.775281	0.444444	0.754902	NHW>ETW	RHW>ETW	chr1A	492661201	492661400	0.359736	0.101942	0.250896	NHW>ETW	RHW>ETW
chr1A	277626601	277626800	0.903614	0.389831	0.956044	NHW>ETW	RHW>ETW	chr1A	10631601	10631800	0.776224	0.466667	0.769912	NHW>ETW	RHW>ETW	chr1A	493824801	493825000	0.26145	0.0441176	0.257075	NHW>ETW	RHW>ETW
chr1A	277633801	277634000	0.987952	0.333333	0.961538	NHW>ETW	RHW>ETW	chr1A	10681601	10681800	0.775194	0.338983	0.695652	NHW>ETW	RHW>ETW	chr1A	493827001	493827200	0.419708	0.021978	0.366162	NHW>ETW	RHW>ETW
chr1A	278504201	278504400	0.859813	0.325	0.929412	NHW>ETW	RHW>ETW	chr1A	10682401	10682600	0.673077	0.235294	0.765625	NHW>ETW	RHW>ETW	chr1A	493827201	493827400	0.211694	0.0610687	0.168254	NHW>ETW	RHW>ETW
chr1A	278505801	278506000	0.894444	0.325581	0.845188	NHW>ETW	RHW>ETW	chr1A	10682801	10683000	0.666667	0.34375	0.686869	NHW>ETW	RHW>ETW	chr1A	493935601	493935800	0.149425	0.0117647	0.282407	NHW>ETW	RHW>ETW
chr1A	278506401	278506600	0.817259	0.289474	0.979592	NHW>ETW	RHW>ETW	chr1A	10686001	10686200	0.792453	0.315789	0.791045	NHW>ETW	RHW>ETW	chr1A	493935801	493936000	0.322727	0.0524194	0.346774	NHW>ETW	RHW>ETW
chr1A	278508401	278508600	0.936599	0.313433	0.898148	NHW>ETW	RHW>ETW	chr1A	10686201	10686400	0.814607	0.483871	0.846561	NHW>ETW	RHW>ETW	chr1A	494145401	494145600	0.195233	0.0677291	0.217213	NHW>ETW	RHW>ETW
chr1A	279508201	279508400	0.829787	0.25	0.813953	NHW>ETW	RHW>ETW	chr1A	10691401	10691600	0.879121	0.357143	0.80303	NHW>ETW	RHW>ETW	chr1A	495709801	495710000	0.151515	0	0.106061	NHW>ETW	RHW>ETW
chr1A	279575801	279576000	0.991667	0.222222	0.982143	NHW>ETW	RHW>ETW	chr1A	10691801	10692000	0.909091	0.5	0.807018	NHW>ETW	RHW>ETW	chr1A	495739001	495739200	0.167116	0.0125	0.333333	NHW>ETW	RHW>ETW
chr1A	281368201	281368400	0.8	0.190476	0.933824	NHW>ETW	RHW>ETW	chr1A	10693201	10693400	0.803571	0.488889	0.888889	NHW>ETW	RHW>ETW	chr1A	495739601	495739800	0.449541	0.00990099	0.547414	NHW>ETW	RHW>ETW
chr1A	281482201	281482400	0.822222	0.246154	0.833333	NHW>ETW	RHW>ETW	chr1A	10704601	10704800	0.48062	0.0987654	0.478873	NHW>ETW	RHW>ETW	chr1A	495739801	495740000	0.4	0.0882353	0.218824	NHW>ETW	RHW>ETW
chr1A	283540001	283540200	0.990909	0.333333	0.909091	NHW>ETW	RHW>ETW	chr1A	10727001	10727200	0.567797	0.238095	0.691358	NHW>ETW	RHW>ETW	chr1A	495740801	495741000	0.417722	0.0628019	0.222672	NHW>ETW	RHW>ETW
chr1A	283740001	283740200	0.962069	0.401709	0.930233	NHW>ETW	RHW>ETW	chr1A	10728601	10728800	0.854167	0.354839	0.745455	NHW>ETW	RHW>ETW	chr1A	495741001	495741200	0.496894	0.0265487	0.29052	NHW>ETW	RHW>ETW
chr1A	286940001	286940200	0.86802	0.289474	0.931298	NHW>ETW	RHW>ETW	chr1A	10736201	10736400	0.685714	0.384615	0.690909	NHW>ETW	RHW>ETW	chr1A	495741401	495741600	0.186186	0.0198675	0.313008	NHW>ETW	RHW>ETW
chr1A	287018601	287018800	0.962567	0.447619	1	NHW>ETW	RHW>ETW	chr1A	10739601	10739800	0.642857	0.292683	0.714286	NHW>ETW	RHW>ETW	chr1A	495741601	495741800	0.195195	0.0407407	0.216828	NHW>ETW	RHW>ETW
chr1A	287301001	287301200	0.914894	0.345455	0.857143	NHW>ETW	RHW>ETW	chr1A	10741001	10741200	0.892308	0.548387	0.855072	NHW>ETW	RHW>ETW	chr1A	495741801	495742000	0.310463	0.0177515	0.257143	NHW>ETW	RHW>ETW
chr1A	287678601	287678800	0.735294	0.210526	0.761905	NHW>ETW	RHW>ETW	chr1A	10742001	10742200	0.595745	0.222222	0.625	NHW>ETW	RHW>ETW	chr1A	495742201	495742400	0.410095	0	0.209302	NHW>ETW	RHW>ETW
chr1A	288128801	288129000	0.869048	0.333333	0.907407	NHW>ETW	RHW>ETW	chr1A	10759801	10760000	0.511811	0.142857	0.527778	NHW>ETW	RHW>ETW	chr1A	496043801	496044000	0.183771	0.0212766	0.192935	NHW>ETW	RHW>ETW
chr1A	288473601	288473800	0.919118	0.37037	0.913043	NHW>ETW	RHW>ETW	chr1A	10763601	10763800	0.931034	0.5	0.835821	NHW>ETW	RHW>ETW	chr1A	496044201	496044400	0.538674	0.282258	0.607287	NHW>ETW	RHW>ETW
chr1A	288865001	288865200	0.941176	0.36	0.928571	NHW>ETW	RHW>ETW	chr1A	10763801	10764000	0.864734	0.472868	0.835526	NHW>ETW	RHW>ETW	chr1A	496045001	496045200	0.725646	0.280899	0.56422	NHW>ETW	RHW>ETW
chr1A	290422801	290423000	0.901099	0.184615	0.761905	NHW>ETW	RHW>ETW	chr1A	10764801	10765000	0.806818	0.215686	0.707692	NHW>ETW	RHW>ETW	chr1A	496045201	496045400	0.664643	0.15	0.54386	NHW>ETW	RHW>ETW
chr1A	290807401	290807600	0.896341	0.333333	0.875	NHW>ETW	RHW>ETW	chr1A	10794401	10794600	0.68	0.347826	0.719298	NHW>ETW	RHW>ETW	chr1A	496045401	496045600	0.482759	0.0795756	0.287129	NHW>ETW	RHW>ETW
chr1A	291257001	291257200	0.759259	0.241379	0.75	NHW>ETW	RHW>ETW	chr1A	10795001	10795200	0.423077	0.122449	0.491713	NHW>ETW	RHW>ETW	chr1A	496045601	496045800	0.5664	0.22408	0.603604	NHW>ETW	RHW>ETW
chr1A	291524001	291524200	0.957143	0.380952	0.927152	NHW>ETW	RHW>ETW	chr1A	10804601	10804800	0.616667	0.294118	0.630769	NHW>ETW	RHW>ETW	chr1A	496045801	496046000	0.627859	0.235955	0.570552	NHW>ETW	RHW>ETW
chr1A	291671801	291672000	0.864706	0.314815	1	NHW>ETW	RHW>ETW	chr1A	10816601	10816800	0.604651	0.16	0.513158	NHW>ETW	RHW>ETW	chr1A	496046001	496046200	0.347305	0.0519481	0.452703	NHW>ETW	RHW>ETW
chr1A	292092401	292092600	0.867188	0.353982	0.861386	NHW>ETW	RHW>ETW	chr1A	10854601	10854800	0.77027	0.434211	0.78125	NHW>ETW	RHW>ETW	chr1A	496046201	496046400	0.492278	0.0149254	0.313846	NHW>ETW	RHW>ETW
chr1A	292095201	292095400	0.917293	0.3	0.853448	NHW>ETW	RHW>ETW	chr1A	10857801	10858000	0.723404	0.291667	0.793103	NHW>ETW	RHW>ETW	chr1A	496053801	496054000	0.336245	0.0386473	0.200508	NHW>ETW	RHW>ETW
chr1A	292779001	292779200	0.821138	0.285714	0.80597	NHW>ETW	RHW>ETW	chr1A	10858401	10858600	0.631148	0.3125	0.709677	NHW>ETW	RHW>ETW	chr1A	496054001	496054200	0.402852	0.0042735	0.268698	NHW>ETW	RHW>ETW
chr1A	292779201	292779400	0.879725	0.285714	0.822034	NHW>ETW	RHW>ETW	chr1A	10885601	10885800	0.730233	0.263158	0.852459	NHW>ETW	RHW>ETW	chr1A	496617401	496617600	0.123188	0	0.16934	NHW>ETW	RHW>ETW
chr1A	292779401	292779600	0.909774	0.111111	0.894737	NHW>ETW	RHW>ETW	chr1A	10908801	10909000	0.65625	0.290323	0.88	NHW>ETW	RHW>ETW	chr1A	496618401	496618600	0.22623	0.0932203	0.235294	NHW>ETW	RHW>ETW
chr1A	292891001	292891200	1	0.421053	0.944444	NHW>ETW	RHW>ETW	chr1A	10916401	10916600	0.822857	0.511364	0.816327	NHW>ETW	RHW>ETW	chr1A	497244201	497244400	0.193487	0.0756579	0.359649	NHW>ETW	RHW>ETW
chr1A	293320401	293320600	0.818182	0.290909	0.860465	NHW>ETW	RHW>ETW	chr1A	10952401	10952600	0.654762	0.285714	0.717949	NHW>ETW	RHW>ETW	chr1A	497553201	497553400	0.183274	0.0254777	0.21148	NHW>ETW	RHW>ETW
chr1A	293746201	293746400	0.647059	0	0.888889	NHW>ETW	RHW>ETW	chr1A	10975401	10975600	0.923077	0.325397	0.666667	NHW>ETW	RHW>ETW	chr1A	498601801	498602000	0.195946	0.0458333	0.191542	NHW>ETW	RHW>ETW
chr1A	293832801	293833000	0.942529	0.333333	0.940541	NHW>ETW	RHW>ETW	chr1A	10979601	10979800	0.612613	0.25	0.644737	NHW>ETW	RHW>ETW	chr1A	498671401	498671600	0.311943	0.0380623	0.256262	NHW>ETW	RHW>ETW
chr1A	294020201	294020400	0.955056	0.454545	0.968254	NHW>ETW	RHW>ETW	chr1A	10995601	10995800	0.639344	0.318182	0.651163	NHW>ETW	RHW>ETW	chr1A	498672001	498672200	0.167472	0.00900901	0.119691	NHW>ETW	RHW>ETW
chr1A	294180201	294180400	0.954315	0.333333	0.964286	NHW>ETW	RHW>ETW	chr1A	10995801	10996000	0.787879	0.288136	0.65625	NHW>ETW	RHW>ETW	chr1A	498672201	498672400	0.194783	0.00840336	0.215385	NHW>ETW	RHW>ETW
chr1A	294556401	294556600	0.75	0.225806	0.78125	NHW>ETW	RHW>ETW	chr1A	11006201	11006400	0.786517	0.47619	0.85	NHW>ETW	RHW>ETW	chr1A	498791001	498791200	0.15528	0.0111111	0.235294	NHW>ETW	RHW>ETW
chr1A	295077201	295077400	0.972222	0.375	0.9	NHW>ETW	RHW>ETW	chr1A	11014001	11014200	0.703704	0.324324	0.649635	NHW>ETW	RHW>ETW	chr1A	498791801	498792000	0.448802	0.100478	0.264069	NHW>ETW	RHW>ETW
chr1A	295581601	295581800	0.916667	0.411765	0.927711	NHW>ETW	RHW>ETW	chr1A	11031201	11031400	0.737589	0.4375	0.80303	NHW>ETW	RHW>ETW	chr1A	499197201	499197400	0.179966	0.0784314	0.248837	NHW>ETW	RHW>ETW
chr1A	296372401	296372600	0.956989	0.454545	0.969697	NHW>ETW	RHW>ETW	chr1A	11031401	11031600	0.601562	0.274194	0.647887	NHW>ETW	RHW>ETW	chr1A	499734801	499735000	0.191011	0.0147059	0.189189	NHW>ETW	RHW>ETW
chr1A	296877401	296877600	0.96875	0.34375	0.904762	NHW>ETW	RHW>ETW	chr1A	11034201	11034400	0.758065	0.413793	0.745763	NHW>ETW	RHW>ETW	chr1A	500051001	500051200	0.308271	0.113772	0.232	NHW>ETW	RHW>ETW
chr1A	297282001	297282200	0.953488	0.4	0.970874	NHW>ETW	RHW>ETW	chr1A	11036401	11036600	0.589744	0.269841	0.608696	NHW>ETW	RHW>ETW	chr1A	502832201	502832400	0.329327	0.126437	0.308707	NHW>ETW	RHW>ETW
chr1A	297511001	297511200	0.976744	0.269231	0.9375	NHW>ETW	RHW>ETW	chr1A	11037001	11037200	0.731959	0.428571	0.736842	NHW>ETW	RHW>ETW	chr1A	504943001	504943200	0.134247	0	0.133588	NHW>ETW	RHW>ETW
chr1A	297911201	297911400	0.949843	0.428571	0.955975	NHW>ETW	RHW>ETW	chr1A	11061601	11061800	0.473684	0.125	0.612903	NHW>ETW	RHW>ETW	chr1A	505523001	505523200	0.705882	0.0714286	0.408163	NHW>ETW	RHW>ETW
chr1A	298066201	298066400	0.736486	0.208696	0.815789	NHW>ETW	RHW>ETW	chr1A	11080801	11081000	0.75	0.353846	0.703297	NHW>ETW	RHW>ETW	chr1A	507834201	507834400	0.217054	0.0116279	0.178218	NHW>ETW	RHW>ETW
chr1A	298290201	298290400	0.92283	0.314815	0.923977	NHW>ETW	RHW>ETW	chr1A	11082601	11082800	0.515152	0.148148	0.517241	NHW>ETW	RHW>ETW	chr1A	507839001	507839200	0.144578	0.0283912	0.256881	NHW>ETW	RHW>ETW
chr1A	298290401	298290600	0.929293	0.342857	0.949495	NHW>ETW	RHW>ETW	chr1A	11091601	11091800	0.733333	0.432836	0.739583	NHW>ETW	RHW>ETW	chr1A	508075801	508076000	0.330171	0.129902	0.305732	NHW>ETW	RHW>ETW
chr1A	298720401	298720600	0.954545	0.291667	0.837989	NHW>ETW	RHW>ETW	chr1A	11098401	11098600	0.614108	0.166667	0.733945	NHW>ETW	RHW>ETW	chr1A	508093001	508093200	0.1925	0.0580475	0.266881	NHW>ETW	RHW>ETW
chr1A	299625801	299626000	0.844444	0.333333	0.846154	NHW>ETW	RHW>ETW	chr1A	11100401	11100600	0.828283	0.458333	0.783133	NHW>ETW	RHW>ETW	chr1A	508186801	508187000	0.358382	0.188285	0.518644	NHW>ETW	RHW>ETW
chr1A	299632001	299632200	0.90625	0.349398	0.918367	NHW>ETW	RHW>ETW	chr1A	11112201	11112400	0.730769	0.344262	0.744444	NHW>ETW	RHW>ETW	chr1A	508187001	508187200	0.278689	0.127796	0.383099	NHW>ETW	RHW>ETW
chr1A	299652401	299652600	0.871287	0.25	0.811765	NHW>ETW	RHW>ETW	chr1A	11112401	11112600	0.87234	0.5	0.885246	NHW>ETW	RHW>ETW	chr1A	513362001	513362200	0.184669	0.0656371	0.257143	NHW>ETW	RHW>ETW
chr1A	299725801	299726000	0.902564	0.4	0.953333	NHW>ETW	RHW>ETW	chr1A	11136201	11136400	0.722689	0.360656	0.714286	NHW>ETW	RHW>ETW	chr1A	513503601	513503800	0.218069	0	0.139535	NHW>ETW	RHW>ETW
chr1A	301127801	301128000	0.791667	0.181818	0.7	NHW>ETW	RHW>ETW	chr1A	11136601	11136800	0.775281	0.44	0.846154	NHW>ETW	RHW>ETW	chr1A	515744401	515744600	0.153318	0.0294118	0.164122	NHW>ETW	RHW>ETW
chr1A	301223601	301223800	0.734177	0.227273	0.873239	NHW>ETW	RHW>ETW	chr1A	11142001	11142200	0.755682	0.402597	0.766355	NHW>ETW	RHW>ETW	chr1A	516366001	516366200	0.156293	0.0315789	0.152318	NHW>ETW	RHW>ETW
chr1A	301392201	301392400	0.984127	0.217391	0.953642	NHW>ETW	RHW>ETW	chr1A	11152001	11152200	0.822785	0.315789	0.746835	NHW>ETW	RHW>ETW	chr1A	516366201	516366400	0.426136	0.149733	0.334495	NHW>ETW	RHW>ETW
chr1A	302871401	302871600	1	0.434783	0.972973	NHW>ETW	RHW>ETW	chr1A	11158201	11158400	0.430769	0.101695	0.419753	NHW>ETW	RHW>ETW	chr1A	516367001	516367200	0.412308	0.0144928	0.430464	NHW>ETW	RHW>ETW
chr1A	303265201	303265400	0.962733	0.227273	0.921296	NHW>ETW	RHW>ETW	chr1A	11170401	11170600	0.742268	0.433333	0.753623	NHW>ETW	RHW>ETW	chr1A	517372801	517373000	0.392097	0.0267176	0.200647	NHW>ETW	RHW>ETW
chr1A	304448001	304448200	0.948718	0.307692	1	NHW>ETW	RHW>ETW	chr1A	11182801	11183000	0.751938	0.4	0.813559	NHW>ETW	RHW>ETW	chr1A	517630401	517630600	0.18542	0.0485437	0.183463	NHW>ETW	RHW>ETW
chr1A	305386601	305386800	0.738994	0	0.978261	NHW>ETW	RHW>ETW	chr1A	11191601	11191800	0.686747	0.28	0.720339	NHW>ETW	RHW>ETW	chr1A	518049801	518050000	0.489796	0.184211	0.541485	NHW>ETW	RHW>ETW
chr1A	305386801	305387000	0.843478	0	0.886792	NHW>ETW	RHW>ETW	chr1A	11217601	11217800	0.724138	0.4	0.709091	NHW>ETW	RHW>ETW	chr1A	518054201	518054400	0.43207	0.180516	0.39094	NHW>ETW	RHW>ETW
chr1A	305915201	305915400	0.952862	0.368421	0.963964	NHW>ETW	RHW>ETW	chr1A	11250601	11250800	0.884444	0.514286	0.833333	NHW>ETW	RHW>ETW	chr1A	518054401	518054600	0.462157	0.10387	0.455319	NHW>ETW	RHW>ETW
chr1A	306236601	306236800	0.957143	0.333333	0.938596	NHW>ETW	RHW>ETW	chr1A	11258801	11259000	0.780488	0.470588	0.77551	NHW>ETW	RHW>ETW	chr1A	518054601	518054800	0.4862	0.049505	0.462733	NHW>ETW	RHW>ETW
chr1A	307111201	307111400	0.977528	0.235294	0.803922	NHW>ETW	RHW>ETW	chr1A	11260401	11260600	0.576471	0.268293	0.709091	NHW>ETW	RHW>ETW	chr1A	518055001	518055200	0.609148	0.231511	0.542005	NHW>ETW	RHW>ETW
chr1A	307178401	307178600	1	0.5	1	NHW>ETW	RHW>ETW	chr1A	11264401	11264600	0.792308	0.384615	0.794737	NHW>ETW	RHW>ETW	chr1A	518055401	518055600	0.308108	0.101299	0.426778	NHW>ETW	RHW>ETW
chr1A	307701801	307702000	0.810811	0.285714	0.796296	NHW>ETW	RHW>ETW	chr1A	11278001	11278200	0.640351	0.222222	0.552941	NHW>ETW	RHW>ETW	chr1A	518055601	518055800	0.613426	0.026087	0.377926	NHW>ETW	RHW>ETW
chr1A	307708201	307708400	0.78125	0	0.725806	NHW>ETW	RHW>ETW	chr1A	11308201	11308400	0.649057	0.254545	0.681818	NHW>ETW	RHW>ETW	chr1A	518055801	518056000	0.617769	0.0421053	0.269531	NHW>ETW	RHW>ETW
chr1A	307946401	307946600	0.935484	0.382022	0.906977	NHW>ETW	RHW>ETW	chr1A	11317801	11318000	0.833333	0.380952	0.788462	NHW>ETW	RHW>ETW	chr1A	518056201	518056400	0.213115	0.0426136	0.165865	NHW>ETW	RHW>ETW
chr1A	308455801	308456000	0.963636	0.4	0.931818	NHW>ETW	RHW>ETW	chr1A	11318201	11318400	0.72093	0.16	0.509091	NHW>ETW	RHW>ETW	chr1A	518958601	518958800	0.133603	0.0245902	0.133603	NHW>ETW	RHW>ETW
chr1A	308569001	308569200	0.658065	0.0882353	0.746988	NHW>ETW	RHW>ETW	chr1A	11327801	11328000	0.534392	0.130435	0.5	NHW>ETW	RHW>ETW	chr1A	518961801	518962000	0.251412	0.034188	0.146853	NHW>ETW	RHW>ETW
chr1A	309464401	309464600	0.787611	0.147059	0.84375	NHW>ETW	RHW>ETW	chr1A	11336601	11336800	0.796053	0.439394	0.8	NHW>ETW	RHW>ETW	chr1A	518964201	518964400	0.337553	0.0149701	0.254941	NHW>ETW	RHW>ETW
chr1A	309698601	309698800	0.520661	0	0.653846	NHW>ETW	RHW>ETW	chr1A	11358001	11358200	0.862069	0.553191	0.864865	NHW>ETW	RHW>ETW	chr1A	518966001	518966200	0.462415	0.0427807	0.259136	NHW>ETW	RHW>ETW
chr1A	310105601	310105800	0.928144	0.363636	0.953125	NHW>ETW	RHW>ETW	chr1A	11358601	11358800	0.822581	0.436782	0.77381	NHW>ETW	RHW>ETW	chr1A	519471001	519471200	0.165303	0.0423077	0.245487	NHW>ETW	RHW>ETW
chr1A	310841201	310841400	0.916667	0.323529	1	NHW>ETW	RHW>ETW	chr1A	11379001	11379200	0.619718	0.29771	0.659574	NHW>ETW	RHW>ETW	chr1A	519471401	519471600	0.314732	0.0353535	0.277228	NHW>ETW	RHW>ETW
chr1A	310868001	310868200	0.568889	0.0483871	0.637681	NHW>ETW	RHW>ETW	chr1A	11379601	11379800	0.594595	0.21875	0.568627	NHW>ETW	RHW>ETW	chr1A	519472801	519473000	0.501166	0.0487805	0.229339	NHW>ETW	RHW>ETW
chr1A	311079601	311079800	0.835165	0.160714	0.824742	NHW>ETW	RHW>ETW	chr1A	11430201	11430400	0.662651	0.221053	0.588889	NHW>ETW	RHW>ETW	chr1A	520873401	520873600	0.173196	0.0238095	0.133987	NHW>ETW	RHW>ETW
chr1A	313139401	313139600	0.922078	0.375	0.973684	NHW>ETW	RHW>ETW	chr1A	11430801	11431000	0.387097	0.0714286	0.433962	NHW>ETW	RHW>ETW	chr1A	521542001	521542200	0.588235	0.131222	0.386555	NHW>ETW	RHW>ETW
chr1A	314175401	314175600	0.951456	0.444444	0.986301	NHW>ETW	RHW>ETW	chr1A	11431001	11431200	0.666667	0.0769231	0.636364	NHW>ETW	RHW>ETW	chr1A	521542201	521542400	0.502688	0.236994	0.447236	NHW>ETW	RHW>ETW
chr1A	314256801	314257000	0.954545	0.410256	0.931818	NHW>ETW	RHW>ETW	chr1A	11434201	11434400	0.58	0.25	0.597015	NHW>ETW	RHW>ETW	chr1A	521626001	521626200	0.160243	0.024911	0.212121	NHW>ETW	RHW>ETW
chr1A	314280601	314280800	0.791667	0.272727	0.85	NHW>ETW	RHW>ETW	chr1A	11438601	11438800	0.830189	0.354167	0.893617	NHW>ETW	RHW>ETW	chr1A	521671401	521671600	0.208897	0.0413223	0.176221	NHW>ETW	RHW>ETW
chr1A	314848801	314849000	0.968944	0.385965	0.933333	NHW>ETW	RHW>ETW	chr1A	11446201	11446400	0.52381	0.0731707	0.426667	NHW>ETW	RHW>ETW	chr1A	521671601	521671800	0.519507	0.136	0.406375	NHW>ETW	RHW>ETW
chr1A	315526001	315526200	0.958716	0.428571	1	NHW>ETW	RHW>ETW	chr1A	11446401	11446600	0.686275	0.132075	0.606061	NHW>ETW	RHW>ETW	chr1A	521671801	521672000	0.546784	0	0.265957	NHW>ETW	RHW>ETW
chr1A	316710001	316710200	0.987952	0.363636	1	NHW>ETW	RHW>ETW	chr1A	11448801	11449000	0.844828	0.36	0.73913	NHW>ETW	RHW>ETW	chr1A	521672201	521672400	0.494145	0.0192308	0.353403	NHW>ETW	RHW>ETW
chr1A	316858201	316858400	0.901961	0.2	0.709677	NHW>ETW	RHW>ETW	chr1A	11449001	11449200	0.878788	0.468085	0.771429	NHW>ETW	RHW>ETW	chr1A	521905001	521905200	0.163758	0.00706714	0.172524	NHW>ETW	RHW>ETW
chr1A	317049401	317049600	0.929766	0.333333	0.974194	NHW>ETW	RHW>ETW	chr1A	11456401	11456600	0.747475	0.410959	0.719512	NHW>ETW	RHW>ETW	chr1A	523389801	523390000	0.297688	0.0539683	0.275472	NHW>ETW	RHW>ETW
chr1A	317410401	317410600	0.923077	0.416667	0.944444	NHW>ETW	RHW>ETW	chr1A	11465801	11466000	0.727273	0.258065	0.738095	NHW>ETW	RHW>ETW	chr1A	527164401	527164600	0.145028	0.0102389	0.147059	NHW>ETW	RHW>ETW
chr1A	317460201	317460400	0.928571	0.395833	0.917431	NHW>ETW	RHW>ETW	chr1A	11474001	11474200	0.752336	0.333333	0.740157	NHW>ETW	RHW>ETW	chr1A	528099801	528100000	0.137931	0.00862069	0.242424	NHW>ETW	RHW>ETW
chr1A	317532601	317532800	0.971698	0.277778	0.910891	NHW>ETW	RHW>ETW	chr1A	11475201	11475400	0.559006	0.241379	0.617188	NHW>ETW	RHW>ETW	chr1A	528644401	528644600	0.263158	0.0147059	0.251613	NHW>ETW	RHW>ETW
chr1A	318275601	318275800	0.949749	0.208333	0.935484	NHW>ETW	RHW>ETW	chr1A	11494401	11494600	0.735294	0.363636	0.816667	NHW>ETW	RHW>ETW	chr1A	529247601	529247800	0.181818	0.0376569	0.167183	NHW>ETW	RHW>ETW
chr1A	319334601	319334800	0.685393	0.155844	0.694444	NHW>ETW	RHW>ETW	chr1A	11495001	11495200	0.769231	0.228571	0.609375	NHW>ETW	RHW>ETW	chr1A	529247801	529248000	0.478803	0.133333	0.705706	NHW>ETW	RHW>ETW
chr1A	320158201	320158400	0.949153	0.315789	1	NHW>ETW	RHW>ETW	chr1A	11500801	11501000	0.754098	0.230769	0.604478	NHW>ETW	RHW>ETW	chr1A	529248001	529248200	0.680328	0	0.784127	NHW>ETW	RHW>ETW
chr1A	320502401	320502600	0.952381	0.36	0.985714	NHW>ETW	RHW>ETW	chr1A	11504001	11504200	0.536842	0.193548	0.618421	NHW>ETW	RHW>ETW	chr1A	529248201	529248400	0.723542	0.243056	0.528736	NHW>ETW	RHW>ETW
chr1A	320906601	320906800	0.840491	0.333333	0.879518	NHW>ETW	RHW>ETW	chr1A	11504201	11504400	0.652174	0.298507	0.691589	NHW>ETW	RHW>ETW	chr1A	529248401	529248600	0.589286	0.214953	0.67052	NHW>ETW	RHW>ETW
chr1A	321113801	321114000	0.537778	0.021978	0.557522	NHW>ETW	RHW>ETW	chr1A	11504801	11505000	0.444444	0.111111	0.5	NHW>ETW	RHW>ETW	chr1A	529248601	529248800	0.167411	0.0311419	0.190722	NHW>ETW	RHW>ETW
chr1A	321114001	321114200	0.92	0.383721	0.927273	NHW>ETW	RHW>ETW	chr1A	11542801	11543000	0.729927	0.415094	0.731183	NHW>ETW	RHW>ETW	chr1A	531284401	531284600	0.154783	0.0390879	0.191083	NHW>ETW	RHW>ETW
chr1A	321407401	321407600	0.909091	0.25	0.789474	NHW>ETW	RHW>ETW	chr1A	11544001	11544200	0.583333	0.238806	0.550725	NHW>ETW	RHW>ETW	chr1A	532403401	532403600	0.228261	0.0121951	0.243976	NHW>ETW	RHW>ETW
chr1A	323731401	323731600	0.956835	0.441558	0.950413	NHW>ETW	RHW>ETW	chr1A	11546001	11546200	0.625	0.290323	0.714286	NHW>ETW	RHW>ETW	chr1A	532404201	532404400	0.200528	0.0695187	0.36087	NHW>ETW	RHW>ETW
chr1A	324238601	324238800	0.886364	0.37037	0.925234	NHW>ETW	RHW>ETW	chr1A	11546601	11546800	0.693548	0.378788	0.763636	NHW>ETW	RHW>ETW	chr1A	532441601	532441800	0.15991	0.0033557	0.137767	NHW>ETW	RHW>ETW
chr1A	324611401	324611600	0.955556	0.333333	0.875	NHW>ETW	RHW>ETW	chr1A	11558001	11558200	0.738095	0.323077	0.722222	NHW>ETW	RHW>ETW	chr1A	532747601	532747800	0.196393	0	0.203704	NHW>ETW	RHW>ETW
chr1A	324766601	324766800	0.943182	0.333333	0.942105	NHW>ETW	RHW>ETW	chr1A	11603001	11603200	0.76129	0.352941	0.687764	NHW>ETW	RHW>ETW	chr1A	532760401	532760600	0.510204	0.00854701	0.244792	NHW>ETW	RHW>ETW
chr1A	324921001	324921200	0.909524	0.380952	0.954545	NHW>ETW	RHW>ETW	chr1A	11605001	11605200	0.858824	0.480519	0.862069	NHW>ETW	RHW>ETW	chr1A	532760601	532760800	0.621871	0.0526316	0.429688	NHW>ETW	RHW>ETW
chr1A	324938801	324939000	0.888889	0.235294	0.8	NHW>ETW	RHW>ETW	chr1A	11611601	11611800	0.896552	0.517241	0.868421	NHW>ETW	RHW>ETW	chr1A	532761401	532761600	0.347938	0	0.243243	NHW>ETW	RHW>ETW
chr1A	326325401	326325600	1	0.451613	1	NHW>ETW	RHW>ETW	chr1A	11649601	11649800	0.76	0.25	0.659341	NHW>ETW	RHW>ETW	chr1A	532911201	532911400	0.183544	0.025	0.318471	NHW>ETW	RHW>ETW
chr1A	326410401	326410600	0.983193	0.355556	0.942308	NHW>ETW	RHW>ETW	chr1A	11661201	11661400	0.541667	0.183673	0.9	NHW>ETW	RHW>ETW	chr1A	532939001	532939200	0.198413	0.00833333	0.130233	NHW>ETW	RHW>ETW
chr1A	327195801	327196000	0.95122	0.372093	1	NHW>ETW	RHW>ETW	chr1A	11692801	11693000	0.84127	0.377049	0.742268	NHW>ETW	RHW>ETW	chr1A	532939601	532939800	0.1875	0.05625	0.286119	NHW>ETW	RHW>ETW
chr1A	327686601	327686800	0.907143	0.321429	0.831325	NHW>ETW	RHW>ETW	chr1A	11736601	11736800	0.533333	0.149254	0.51087	NHW>ETW	RHW>ETW	chr1A	533756201	533756400	0.141711	0.0130435	0.221519	NHW>ETW	RHW>ETW
chr1A	328052201	328052400	0.885714	0.277778	0.930233	NHW>ETW	RHW>ETW	chr1A	11755601	11755800	0.916667	0.576923	0.918367	NHW>ETW	RHW>ETW	chr1A	534255601	534255800	0.341847	0.0658683	0.304527	NHW>ETW	RHW>ETW
chr1A	329160801	329161000	0.973684	0.388889	0.907407	NHW>ETW	RHW>ETW	chr1A	11769601	11769800	0.882353	0.461538	0.782051	NHW>ETW	RHW>ETW	chr1A	534266001	534266200	0.192237	0.0116279	0.284047	NHW>ETW	RHW>ETW
chr1A	330767801	330768000	0.875	0.16129	0.787879	NHW>ETW	RHW>ETW	chr1A	11788201	11788400	0.845304	0.461538	0.801802	NHW>ETW	RHW>ETW	chr1A	535191801	535192000	0.110048	0.00699301	0.126582	NHW>ETW	RHW>ETW
chr1A	330768001	330768200	0.83	0.303571	0.877551	NHW>ETW	RHW>ETW	chr1A	11788401	11788600	0.839286	0.462963	0.815385	NHW>ETW	RHW>ETW	chr1A	535340001	535340200	0.287823	0.0301724	0.32766	NHW>ETW	RHW>ETW
chr1A	331541001	331541200	0.865574	0.294118	0.891429	NHW>ETW	RHW>ETW	chr1A	11788801	11789000	0.684211	0.21875	0.630435	NHW>ETW	RHW>ETW	chr1A	535636001	535636200	0.129032	0	0.122581	NHW>ETW	RHW>ETW
chr1A	331791601	331791800	0.938272	0.368421	1	NHW>ETW	RHW>ETW	chr1A	11794601	11794800	0.918033	0.584906	0.978261	NHW>ETW	RHW>ETW	chr1A	537537801	537538000	0.26501	0.00452489	0.147679	NHW>ETW	RHW>ETW
chr1A	332482601	332482800	0.962963	0.213115	0.833333	NHW>ETW	RHW>ETW	chr1A	11807001	11807200	0.736585	0.325	0.668342	NHW>ETW	RHW>ETW	chr1A	537538801	537539000	0.299838	0.013245	0.189189	NHW>ETW	RHW>ETW
chr1A	333524201	333524400	0.580357	0.0666667	0.826923	NHW>ETW	RHW>ETW	chr1A	11913401	11913600	0.930818	0.5	0.907692	NHW>ETW	RHW>ETW	chr1A	539601001	539601200	0.175466	0.00255102	0.135314	NHW>ETW	RHW>ETW
chr1A	333967801	333968000	1	0.324324	0.857143	NHW>ETW	RHW>ETW	chr1A	11945801	11946000	0.535948	0.114754	0.494118	NHW>ETW	RHW>ETW	chr1A	539751201	539751400	0.467204	0.0192308	0.297235	NHW>ETW	RHW>ETW
chr1A	334415401	334415600	0.651163	0.0892857	0.785714	NHW>ETW	RHW>ETW	chr1A	11949801	11950000	0.507692	0.186047	0.672414	NHW>ETW	RHW>ETW	chr1A	540186601	540186800	0.34375	0.106838	0.303797	NHW>ETW	RHW>ETW
chr1A	334497201	334497400	0.912568	0.291667	0.87027	NHW>ETW	RHW>ETW	chr1A	11959801	11960000	0.690476	0.375	0.725806	NHW>ETW	RHW>ETW	chr1A	540192001	540192200	0.390071	0.0368421	0.429878	NHW>ETW	RHW>ETW
chr1A	335551801	335552000	0.940299	0.342857	0.953488	NHW>ETW	RHW>ETW	chr1A	11960601	11960800	0.806452	0.466667	0.84	NHW>ETW	RHW>ETW	chr1A	540194001	540194200	0.618182	0.142857	0.525773	NHW>ETW	RHW>ETW
chr1A	335750201	335750400	0.935223	0.380952	0.908397	NHW>ETW	RHW>ETW	chr1A	11960801	11961000	0.823529	0.468085	0.806452	NHW>ETW	RHW>ETW	chr1A	540697001	540697200	0.294606	0.0315789	0.215259	NHW>ETW	RHW>ETW
chr1A	335798201	335798400	0.971014	0.333333	0.945946	NHW>ETW	RHW>ETW	chr1A	11976001	11976200	0.696517	0.275	0.664474	NHW>ETW	RHW>ETW	chr1A	542823601	542823800	0.126298	0	0.205426	NHW>ETW	RHW>ETW
chr1A	336185601	336185800	0.964706	0.411765	0.945205	NHW>ETW	RHW>ETW	chr1A	12012801	12013000	0.740933	0.375	0.685714	NHW>ETW	RHW>ETW	chr1A	543183601	543183800	0.384106	0	0.144033	NHW>ETW	RHW>ETW
chr1A	337735601	337735800	0.885965	0.285714	1	NHW>ETW	RHW>ETW	chr1A	12013001	12013200	0.817857	0.333333	0.836957	NHW>ETW	RHW>ETW	chr1A	544142001	544142200	0.484979	0.0077821	0.325	NHW>ETW	RHW>ETW
chr1A	339035801	339036000	0.958333	0.434783	0.971014	NHW>ETW	RHW>ETW	chr1A	12033801	12034000	0.649123	0.344828	0.857143	NHW>ETW	RHW>ETW	chr1A	544142201	544142400	0.309198	0.0904255	0.277778	NHW>ETW	RHW>ETW
chr1A	340005801	340006000	0.846154	0.333333	0.961538	NHW>ETW	RHW>ETW	chr1A	12039401	12039600	0.782609	0.344262	0.659091	NHW>ETW	RHW>ETW	chr1A	544144801	544145000	0.382222	0.0875576	0.363636	NHW>ETW	RHW>ETW
chr1A	340944201	340944400	0.953804	0.297297	0.94186	NHW>ETW	RHW>ETW	chr1A	12045601	12045800	0.68932	0.380952	0.746269	NHW>ETW	RHW>ETW	chr1A	544194001	544194200	0.1917	0.0507246	0.24	NHW>ETW	RHW>ETW
chr1A	341055401	341055600	0.925	0.333333	0.898305	NHW>ETW	RHW>ETW	chr1A	12051401	12051600	0.711864	0.322034	0.726316	NHW>ETW	RHW>ETW	chr1A	544498201	544498400	0.253463	0.0726257	0.224784	NHW>ETW	RHW>ETW
chr1A	341210601	341210800	0.935484	0.433333	1	NHW>ETW	RHW>ETW	chr1A	12069601	12069800	0.724138	0.422222	0.769231	NHW>ETW	RHW>ETW	chr1A	545058401	545058600	0.206468	0	0.221825	NHW>ETW	RHW>ETW
chr1A	342013001	342013200	0.965517	0.444444	0.985075	NHW>ETW	RHW>ETW	chr1A	12079601	12079800	0.793388	0.431818	0.733333	NHW>ETW	RHW>ETW	chr1A	545764401	545764600	0.271739	0.0133333	0.272727	NHW>ETW	RHW>ETW
chr1A	342518001	342518200	0.897959	0.32	0.952381	NHW>ETW	RHW>ETW	chr1A	12122801	12123000	0.604396	0.303922	0.628319	NHW>ETW	RHW>ETW	chr1A	545765801	545766000	0.50384	0.112903	0.317568	NHW>ETW	RHW>ETW
chr1A	343787201	343787400	0.880795	0.324324	0.948276	NHW>ETW	RHW>ETW	chr1A	12128401	12128600	0.490909	0.177215	0.585859	NHW>ETW	RHW>ETW	chr1A	547342801	547343000	0.164179	0.0465116	0.180556	NHW>ETW	RHW>ETW
chr1A	344382201	344382400	1	0.461538	1	NHW>ETW	RHW>ETW	chr1A	12133001	12133200	0.552941	0.2	0.511364	NHW>ETW	RHW>ETW	chr1A	547398401	547398600	0.151678	0.0031746	0.146597	NHW>ETW	RHW>ETW
chr1A	344663601	344663800	0.941176	0.375	0.954545	NHW>ETW	RHW>ETW	chr1A	12137001	12137200	0.509259	0.00649351	0.339623	NHW>ETW	RHW>ETW	chr1A	547398601	547398800	0.167916	0.02079	0.324578	NHW>ETW	RHW>ETW
chr1A	345292801	345293000	0.87156	0.142857	0.89899	NHW>ETW	RHW>ETW	chr1A	12150401	12150600	0.768889	0.444444	0.79878	NHW>ETW	RHW>ETW	chr1A	547959601	547959800	0.253807	0.00425532	0.37931	NHW>ETW	RHW>ETW
chr1A	345306401	345306600	0.959677	0.212121	0.867769	NHW>ETW	RHW>ETW	chr1A	12189201	12189400	0.721519	0.4	0.73	NHW>ETW	RHW>ETW	chr1A	547959801	547960000	0.486842	0.0652921	0.382436	NHW>ETW	RHW>ETW
chr1A	345782801	345783000	0.954545	0.259259	0.767123	NHW>ETW	RHW>ETW	chr1A	12304401	12304600	0.607143	0.00653595	0.345133	NHW>ETW	RHW>ETW	chr1A	548413201	548413400	0.444241	0.0148515	0.282392	NHW>ETW	RHW>ETW
chr1A	345783201	345783400	0.894737	0.375	0.903226	NHW>ETW	RHW>ETW	chr1A	12304601	12304800	0.51532	0.0314465	0.401235	NHW>ETW	RHW>ETW	chr1A	548413401	548413600	0.52649	0.0118577	0.650888	NHW>ETW	RHW>ETW
chr1A	346987001	346987200	0.924528	0.37037	0.954545	NHW>ETW	RHW>ETW	chr1A	12304801	12305000	0.490291	0.00813008	0.363636	NHW>ETW	RHW>ETW	chr1A	548413601	548413800	0.42813	0.0562249	0.617347	NHW>ETW	RHW>ETW
chr1A	347069201	347069400	0.761905	0.0454545	0.6875	NHW>ETW	RHW>ETW	chr1A	12305001	12305200	0.660622	0.00921659	0.471698	NHW>ETW	RHW>ETW	chr1A	548413801	548414000	0.346939	0.104046	0.441558	NHW>ETW	RHW>ETW
chr1A	347661801	347662000	0.934211	0.363636	0.864865	NHW>ETW	RHW>ETW	chr1A	12307601	12307800	0.528169	0.125	0.605263	NHW>ETW	RHW>ETW	chr1A	549011001	549011200	0.212185	0.00840336	0.145455	NHW>ETW	RHW>ETW
chr1A	347968201	347968400	0.980769	0.4	0.947368	NHW>ETW	RHW>ETW	chr1A	12413001	12413200	0.469697	0.166667	0.472727	NHW>ETW	RHW>ETW	chr1A	549011801	549012000	0.161765	0	0.241176	NHW>ETW	RHW>ETW
chr1A	348258401	348258600	0.961404	0.433333	0.973913	NHW>ETW	RHW>ETW	chr1A	12416401	12416600	0.33871	0	0.388889	NHW>ETW	RHW>ETW	chr1A	549247601	549247800	0.223958	0.0582011	0.181034	NHW>ETW	RHW>ETW
chr1A	350158801	350159000	0.891892	0.384615	0.897436	NHW>ETW	RHW>ETW	chr1A	12456401	12456600	0.780749	0.222222	0.649351	NHW>ETW	RHW>ETW	chr1A	550609201	550609400	0.310273	0.0621118	0.346774	NHW>ETW	RHW>ETW
chr1A	351388801	351389000	0.954545	0.410256	0.956522	NHW>ETW	RHW>ETW	chr1A	12491601	12491800	0.627451	0.275	0.586667	NHW>ETW	RHW>ETW	chr1A	550610001	550610200	0.316176	0.0796915	0.206349	NHW>ETW	RHW>ETW
chr1A	351874801	351875000	0.860215	0.277778	0.809524	NHW>ETW	RHW>ETW	chr1A	12493001	12493200	0.732143	0.275862	0.625	NHW>ETW	RHW>ETW	chr1A	550610201	550610400	0.206107	0.0580913	0.168865	NHW>ETW	RHW>ETW
chr1A	352510401	352510600	0.971014	0.333333	0.893617	NHW>ETW	RHW>ETW	chr1A	12493201	12493400	0.506329	0.131148	0.444444	NHW>ETW	RHW>ETW	chr1A	550637401	550637600	0.189189	0	0.132184	NHW>ETW	RHW>ETW
chr1A	353081001	353081200	0.854839	0	0.681319	NHW>ETW	RHW>ETW	chr1A	12493601	12493800	0.819444	0.277778	0.780488	NHW>ETW	RHW>ETW	chr1A	550857601	550857800	0.493316	0.11985	0.398417	NHW>ETW	RHW>ETW
chr1A	353278801	353279000	0.814815	0.3	0.853933	NHW>ETW	RHW>ETW	chr1A	12505001	12505200	0.459716	0.0119048	0.415584	NHW>ETW	RHW>ETW	chr1A	550857801	550858000	0.626344	0.0896552	0.475113	NHW>ETW	RHW>ETW
chr1A	353490601	353490800	0.886792	0.369565	0.882353	NHW>ETW	RHW>ETW	chr1A	12505201	12505400	0.584416	0.02	0.571429	NHW>ETW	RHW>ETW	chr1A	550858801	550859000	0.256461	0.00480769	0.223958	NHW>ETW	RHW>ETW
chr1A	354652001	354652200	0.980132	0.477273	0.977273	NHW>ETW	RHW>ETW	chr1A	12513601	12513800	0.888889	0.42623	0.787234	NHW>ETW	RHW>ETW	chr1A	550871801	550872000	0.392996	0.1	0.226257	NHW>ETW	RHW>ETW
chr1A	355394201	355394400	1	0.277778	0.894737	NHW>ETW	RHW>ETW	chr1A	12540801	12541000	0.461538	0.1	0.727273	NHW>ETW	RHW>ETW	chr1A	551496201	551496400	0.363112	0.0654762	0.275	NHW>ETW	RHW>ETW
chr1A	358292201	358292400	0.923077	0.375	1	NHW>ETW	RHW>ETW	chr1A	12593001	12593200	0.682008	0.375	0.689024	NHW>ETW	RHW>ETW	chr1A	551791601	551791800	0.197309	0.0591398	0.264045	NHW>ETW	RHW>ETW
chr1A	358323401	358323600	0.955056	0.419355	0.920732	NHW>ETW	RHW>ETW	chr1A	12610001	12610200	0.648148	0.253968	0.642857	NHW>ETW	RHW>ETW	chr1A	551792601	551792800	0.213918	0	0.144044	NHW>ETW	RHW>ETW
chr1A	359806801	359807000	0.931034	0.419355	0.964286	NHW>ETW	RHW>ETW	chr1A	12641201	12641400	0.608696	0.256944	0.652174	NHW>ETW	RHW>ETW	chr1A	555557201	555557400	0.196699	0.0494297	0.180124	NHW>ETW	RHW>ETW
chr1A	359807001	359807200	0.835616	0.227273	0.853659	NHW>ETW	RHW>ETW	chr1A	12759201	12759400	0.375	0	0.421053	NHW>ETW	RHW>ETW	chr1A	555648601	555648800	0.464957	0.168514	0.349711	NHW>ETW	RHW>ETW
chr1A	359888601	359888800	0.857143	0.015873	0.63388	NHW>ETW	RHW>ETW	chr1A	12812001	12812200	0.795455	0.458333	0.813953	NHW>ETW	RHW>ETW	chr1A	555714001	555714200	0.521257	0.234694	0.457516	NHW>ETW	RHW>ETW
chr1A	359888801	359889000	0.776699	0.16	0.756757	NHW>ETW	RHW>ETW	chr1A	12866201	12866400	0.681818	0.371429	0.705882	NHW>ETW	RHW>ETW	chr1A	555714201	555714400	0.660156	0.0283019	0.633431	NHW>ETW	RHW>ETW
chr1A	360895001	360895200	0.873239	0.333333	0.833333	NHW>ETW	RHW>ETW	chr1A	13038401	13038600	0.6	0.172414	0.666667	NHW>ETW	RHW>ETW	chr1A	555714801	555715000	0.579817	0.192982	0.70442	NHW>ETW	RHW>ETW
chr1A	360960401	360960600	0.952381	0.351852	0.857143	NHW>ETW	RHW>ETW	chr1A	13155201	13155400	0.805405	0.439394	0.807692	NHW>ETW	RHW>ETW	chr1A	555821801	555822000	0.265176	0.0985401	0.345161	NHW>ETW	RHW>ETW
chr1A	360967601	360967800	0.926829	0.4	0.969697	NHW>ETW	RHW>ETW	chr1A	13182401	13182600	0.622951	0.166667	0.560748	NHW>ETW	RHW>ETW	chr1A	555822001	555822200	0.576628	0.072	0.453901	NHW>ETW	RHW>ETW
chr1A	361341801	361342000	0.951128	0.375	0.931818	NHW>ETW	RHW>ETW	chr1A	13367001	13367200	0.75	0.291667	0.829268	NHW>ETW	RHW>ETW	chr1A	555822201	555822400	0.78	0.0627306	0.62116	NHW>ETW	RHW>ETW
chr1A	361512001	361512200	0.767442	0.254902	0.88	NHW>ETW	RHW>ETW	chr1A	13428001	13428200	0.664122	0.270833	0.77027	NHW>ETW	RHW>ETW	chr1A	555822401	555822600	0.544936	0.119792	0.316916	NHW>ETW	RHW>ETW
chr1A	362324201	362324400	0.755319	0.146341	0.911111	NHW>ETW	RHW>ETW	chr1A	13428201	13428400	0.617021	0.138462	0.626866	NHW>ETW	RHW>ETW	chr1A	555822801	555823000	0.630112	0.05	0.298246	NHW>ETW	RHW>ETW
chr1A	363045601	363045800	0.898305	0.377778	0.886792	NHW>ETW	RHW>ETW	chr1A	13428601	13428800	0.431373	0.0465116	0.473684	NHW>ETW	RHW>ETW	chr1A	555951801	555952000	0.243375	0.0932642	0.207234	NHW>ETW	RHW>ETW
chr1A	363050401	363050600	0.694444	0.173077	0.777778	NHW>ETW	RHW>ETW	chr1A	13436201	13436400	0.870968	0.407407	0.851852	NHW>ETW	RHW>ETW	chr1A	555952201	555952400	0.293881	0.052795	0.21383	NHW>ETW	RHW>ETW
chr1A	363196201	363196400	0.937313	0.340909	0.881857	NHW>ETW	RHW>ETW	chr1A	13463001	13463200	0.766667	0.44186	0.783333	NHW>ETW	RHW>ETW	chr1A	555953001	555953200	0.271975	0.0655926	0.185592	NHW>ETW	RHW>ETW
chr1A	364165201	364165400	0.764398	0.153846	0.808219	NHW>ETW	RHW>ETW	chr1A	13464201	13464400	0.547059	0.117647	0.627907	NHW>ETW	RHW>ETW	chr1A	557862601	557862800	0.323636	0.0121951	0.142857	NHW>ETW	RHW>ETW
chr1A	364165601	364165800	0.818898	0.227273	0.830508	NHW>ETW	RHW>ETW	chr1A	13497401	13497600	0.413793	0.0581395	0.396226	NHW>ETW	RHW>ETW	chr1A	558014201	558014400	0.221519	0.112179	0.268765	NHW>ETW	RHW>ETW
chr1A	364181801	364182000	0.909091	0.333333	0.833333	NHW>ETW	RHW>ETW	chr1A	13533801	13534000	0.476744	0.166667	0.482143	NHW>ETW	RHW>ETW	chr1A	558497401	558497600	0.148052	0.0290698	0.221135	NHW>ETW	RHW>ETW
chr1A	364231601	364231800	0.730159	0.148148	0.680851	NHW>ETW	RHW>ETW	chr1A	13559001	13559200	0.865385	0.511628	0.8125	NHW>ETW	RHW>ETW	chr1A	559622201	559622400	0.254902	0.110294	0.294355	NHW>ETW	RHW>ETW
chr1A	364231801	364232000	0.778894	0.0857143	0.637931	NHW>ETW	RHW>ETW	chr1A	13562201	13562400	0.698413	0.358491	0.681034	NHW>ETW	RHW>ETW	chr1A	559944401	559944600	0.146939	0.00425532	0.138365	NHW>ETW	RHW>ETW
chr1A	364232001	364232200	0.825	0.111111	0.733333	NHW>ETW	RHW>ETW	chr1A	13707601	13707800	0.506173	0.0851064	0.581081	NHW>ETW	RHW>ETW	chr1A	560381401	560381600	0.305389	0.00961538	0.227979	NHW>ETW	RHW>ETW
chr1A	364358001	364358200	0.925234	0.409091	0.977778	NHW>ETW	RHW>ETW	chr1A	13754601	13754800	0.581818	0.192308	0.604167	NHW>ETW	RHW>ETW	chr1A	560392601	560392800	0.581699	0.248148	0.64557	NHW>ETW	RHW>ETW
chr1A	364716801	364717000	0.826087	0.117647	0.882353	NHW>ETW	RHW>ETW	chr1A	13759401	13759600	0.572581	0.258065	0.670886	NHW>ETW	RHW>ETW	chr1A	560392801	560393000	0.480447	0.114754	0.529577	NHW>ETW	RHW>ETW
chr1A	364717001	364717200	0.822581	0.173077	0.974359	NHW>ETW	RHW>ETW	chr1A	13772801	13773000	0.494118	0.114286	0.611765	NHW>ETW	RHW>ETW	chr1A	560393001	560393200	0.630682	0.0454545	0.520913	NHW>ETW	RHW>ETW
chr1A	366725401	366725600	0.742857	0.214286	0.823529	NHW>ETW	RHW>ETW	chr1A	13826001	13826200	0.588235	0.148148	0.611111	NHW>ETW	RHW>ETW	chr1A	560393401	560393600	0.342995	0.010989	0.24024	NHW>ETW	RHW>ETW
chr1A	366877801	366878000	0.944444	0.4	0.9375	NHW>ETW	RHW>ETW	chr1A	13837401	13837600	0.809524	0.393939	0.753846	NHW>ETW	RHW>ETW	chr1A	560400601	560400800	0.546341	0.00649351	0.300353	NHW>ETW	RHW>ETW
chr1A	367753601	367753800	0.958525	0.382353	0.964912	NHW>ETW	RHW>ETW	chr1A	13847801	13848000	0.526316	0.08	0.486486	NHW>ETW	RHW>ETW	chr1A	560400801	560401000	0.464516	0.00985222	0.20354	NHW>ETW	RHW>ETW
chr1A	367994601	367994800	0.944444	0.304348	1	NHW>ETW	RHW>ETW	chr1A	13888201	13888400	0.474576	0.0769231	0.492308	NHW>ETW	RHW>ETW	chr1A	560430201	560430400	0.258755	0.0504202	0.283237	NHW>ETW	RHW>ETW
chr1A	369078601	369078800	0.925926	0.4	0.967742	NHW>ETW	RHW>ETW	chr1A	13898601	13898800	0.5375	0.183099	0.666667	NHW>ETW	RHW>ETW	chr1A	560914001	560914200	0.258427	0.011976	0.247706	NHW>ETW	RHW>ETW
chr1A	369276601	369276800	0.559091	0	0.627451	NHW>ETW	RHW>ETW	chr1A	13910201	13910400	0.769231	0.313725	0.657143	NHW>ETW	RHW>ETW	chr1A	560964601	560964800	0.435115	0.0674157	0.385455	NHW>ETW	RHW>ETW
chr1A	369379801	369380000	0.870588	0.333333	0.895833	NHW>ETW	RHW>ETW	chr1A	13910401	13910600	0.84375	0.348485	0.716981	NHW>ETW	RHW>ETW	chr1A	560964801	560965000	0.190972	0.0621469	0.257062	NHW>ETW	RHW>ETW
chr1A	369505801	369506000	1	0.296296	0.882353	NHW>ETW	RHW>ETW	chr1A	13930401	13930600	0.673077	0.166667	0.707317	NHW>ETW	RHW>ETW	chr1A	560965201	560965400	0.130243	0.0266667	0.268041	NHW>ETW	RHW>ETW
chr1A	369514401	369514600	0.72973	0.171429	0.854839	NHW>ETW	RHW>ETW	chr1A	13984401	13984600	0.639344	0.142857	0.556818	NHW>ETW	RHW>ETW	chr1A	560965401	560965600	0.604752	0.0301508	0.541152	NHW>ETW	RHW>ETW
chr1A	369855001	369855200	0.93578	0.166667	0.84375	NHW>ETW	RHW>ETW	chr1A	13986601	13986800	0.534884	0.225806	0.648649	NHW>ETW	RHW>ETW	chr1A	560965601	560965800	0.77813	0.138655	0.586375	NHW>ETW	RHW>ETW
chr1A	370013801	370014000	0.742424	0.210526	0.758242	NHW>ETW	RHW>ETW	chr1A	13997001	13997200	0.670103	0.30303	0.626866	NHW>ETW	RHW>ETW	chr1A	560966201	560966400	0.530303	0.0742857	0.283843	NHW>ETW	RHW>ETW
chr1A	370878201	370878400	0.974359	0.444444	1	NHW>ETW	RHW>ETW	chr1A	14012001	14012200	0.626087	0.323529	0.626374	NHW>ETW	RHW>ETW	chr1A	560966401	560966600	0.211144	0.0586854	0.238736	NHW>ETW	RHW>ETW
chr1A	371409601	371409800	0.916667	0.295455	0.892857	NHW>ETW	RHW>ETW	chr1A	14013401	14013600	0.649635	0.285714	0.666667	NHW>ETW	RHW>ETW	chr1A	561063401	561063600	0.210269	0.0182648	0.134409	NHW>ETW	RHW>ETW
chr1A	371792601	371792800	0.877193	0.236842	0.787879	NHW>ETW	RHW>ETW	chr1A	14014401	14014600	0.535088	0.181818	0.635135	NHW>ETW	RHW>ETW	chr1A	561124001	561124200	0.269511	0.0537102	0.197326	NHW>ETW	RHW>ETW
chr1A	372765201	372765400	0.968153	0.291667	0.94697	NHW>ETW	RHW>ETW	chr1A	14040801	14041000	0.827338	0.285714	0.845638	NHW>ETW	RHW>ETW	chr1A	561124201	561124400	0.423588	0.128638	0.27635	NHW>ETW	RHW>ETW
chr1A	372979801	372980000	0.875	0.366667	0.958333	NHW>ETW	RHW>ETW	chr1A	14041001	14041200	0.747664	0.28125	0.678261	NHW>ETW	RHW>ETW	chr1A	561124801	561125000	0.403131	0.030303	0.305419	NHW>ETW	RHW>ETW
chr1A	373462801	373463000	0.935484	0.422535	0.983051	NHW>ETW	RHW>ETW	chr1A	14041401	14041600	0.785714	0.46875	0.837838	NHW>ETW	RHW>ETW	chr1A	561125001	561125200	0.258803	0.0140845	0.211893	NHW>ETW	RHW>ETW
chr1A	373501601	373501800	0.971154	0.391304	0.929204	NHW>ETW	RHW>ETW	chr1A	14042001	14042200	0.457143	0.121212	0.512195	NHW>ETW	RHW>ETW	chr1A	561125201	561125400	0.204204	0.0230415	0.159747	NHW>ETW	RHW>ETW
chr1A	373651201	373651400	0.967742	0.459459	1	NHW>ETW	RHW>ETW	chr1A	14043401	14043600	0.772152	0.037037	0.725275	NHW>ETW	RHW>ETW	chr1A	561171201	561171400	0.364254	0.085863	0.276771	NHW>ETW	RHW>ETW
chr1A	374177401	374177600	0.658537	0.027027	0.675325	NHW>ETW	RHW>ETW	chr1A	14044001	14044200	0.855769	0.404762	0.758065	NHW>ETW	RHW>ETW	chr1A	561171401	561171600	0.341584	0.0584752	0.240053	NHW>ETW	RHW>ETW
chr1A	374221001	374221200	0.846154	0.288462	0.795455	NHW>ETW	RHW>ETW	chr1A	14080001	14080200	0.410959	0.08	0.451613	NHW>ETW	RHW>ETW	chr1A	561171601	561171800	0.372132	0.0504609	0.251912	NHW>ETW	RHW>ETW
chr1A	374280801	374281000	0.900585	0.392157	0.916667	NHW>ETW	RHW>ETW	chr1A	14102601	14102800	0.531073	0.177778	0.573864	NHW>ETW	RHW>ETW	chr1A	561171801	561172000	0.372645	0.0645624	0.239325	NHW>ETW	RHW>ETW
chr1A	374359601	374359800	0.928571	0.315789	0.947917	NHW>ETW	RHW>ETW	chr1A	14105401	14105600	0.40678	0.0909091	0.521739	NHW>ETW	RHW>ETW	chr1A	561212601	561212800	0.57764	0.00342466	0.150838	NHW>ETW	RHW>ETW
chr1A	375497201	375497400	1	0.393939	0.916667	NHW>ETW	RHW>ETW	chr1A	14120201	14120400	0.813187	0.455696	0.825	NHW>ETW	RHW>ETW	chr1A	561212801	561213000	0.607843	0.0260223	0.330709	NHW>ETW	RHW>ETW
chr1A	375760401	375760600	0.961538	0.45	0.95122	NHW>ETW	RHW>ETW	chr1A	14121801	14122000	0.670732	0.333333	0.695652	NHW>ETW	RHW>ETW	chr1A	561213001	561213200	0.488263	0.0720721	0.462963	NHW>ETW	RHW>ETW
chr1A	375913601	375913800	0.884615	0.333333	0.923077	NHW>ETW	RHW>ETW	chr1A	14175001	14175200	0.807018	0.42029	0.8	NHW>ETW	RHW>ETW	chr1A	561213201	561213400	0.411458	0.116667	0.46472	NHW>ETW	RHW>ETW
chr1A	376779401	376779600	0.924779	0.382353	0.956044	NHW>ETW	RHW>ETW	chr1A	14180001	14180200	0.723404	0.347826	0.8	NHW>ETW	RHW>ETW	chr1A	561213401	561213600	0.433071	0.0437956	0.180055	NHW>ETW	RHW>ETW
chr1A	377206801	377207000	0.770492	0.0810811	0.842857	NHW>ETW	RHW>ETW	chr1A	14209601	14209800	0.782609	0.28	0.705263	NHW>ETW	RHW>ETW	chr1A	561275801	561276000	0.542289	0.0741935	0.399606	NHW>ETW	RHW>ETW
chr1A	378331401	378331600	0.886179	0.291667	0.978261	NHW>ETW	RHW>ETW	chr1A	14242601	14242800	0.623932	0.323077	0.676923	NHW>ETW	RHW>ETW	chr1A	567591801	567592000	0.288557	0.0473251	0.18097	NHW>ETW	RHW>ETW
chr1A	379140601	379140800	0.976744	0.421875	0.955556	NHW>ETW	RHW>ETW	chr1A	14242801	14243000	0.484848	0.0625	0.365854	NHW>ETW	RHW>ETW	chr1A	567592001	567592200	0.390892	0.0431548	0.208333	NHW>ETW	RHW>ETW
chr1A	379413001	379413200	1	0.478261	1	NHW>ETW	RHW>ETW	chr1A	14246001	14246200	0.380165	0.0594059	0.422018	NHW>ETW	RHW>ETW	chr1A	586742601	586742800	0.201835	0	0.146132	NHW>ETW	RHW>ETW
chr1A	380582601	380582800	0.805556	0.210526	0.893617	NHW>ETW	RHW>ETW	chr1A	14258801	14259000	0.935484	0.487805	0.92	NHW>ETW	RHW>ETW	chr1B	378401	378600	0.135091	0.0115607	0.153226	NHW>ETW	RHW>ETW
chr1A	380921601	380921800	0.928571	0.272727	0.888325	NHW>ETW	RHW>ETW	chr1A	14265201	14265400	0.712121	0.367647	0.704545	NHW>ETW	RHW>ETW	chr1B	442801	443000	0.294118	0.0411765	0.180791	NHW>ETW	RHW>ETW
chr1A	381494801	381495000	0.915254	0.272727	0.925	NHW>ETW	RHW>ETW	chr1A	14265601	14265800	0.85	0.520833	0.84375	NHW>ETW	RHW>ETW	chr1B	902801	903000	0.320455	0.06639	0.292308	NHW>ETW	RHW>ETW
chr1A	381817601	381817800	0.7625	0.258065	0.925	NHW>ETW	RHW>ETW	chr1A	14266401	14266600	0.479167	0.0967742	0.52	NHW>ETW	RHW>ETW	chr1B	904001	904200	0.276367	0.0561224	0.210692	NHW>ETW	RHW>ETW
chr1A	381817801	381818000	0.83908	0.225806	0.974684	NHW>ETW	RHW>ETW	chr1A	14272201	14272400	0.541667	0.111111	0.621795	NHW>ETW	RHW>ETW	chr1B	904201	904400	0.627595	0.0309735	0.556851	NHW>ETW	RHW>ETW
chr1A	381848401	381848600	0.906977	0.352941	0.863636	NHW>ETW	RHW>ETW	chr1A	14284401	14284600	0.72	0.410714	0.756098	NHW>ETW	RHW>ETW	chr1B	904401	904600	0.543237	0.062963	0.467213	NHW>ETW	RHW>ETW
chr1A	382243201	382243400	0.954545	0.391304	0.894737	NHW>ETW	RHW>ETW	chr1A	14316601	14316800	0.821918	0.465116	0.782178	NHW>ETW	RHW>ETW	chr1B	904601	904800	0.156821	0.0163551	0.165188	NHW>ETW	RHW>ETW
chr1A	382933801	382934000	1	0.419355	0.947368	NHW>ETW	RHW>ETW	chr1A	14332401	14332600	0.826087	0.494118	0.86	NHW>ETW	RHW>ETW	chr1B	3314401	3314600	0.314761	0.033195	0.181818	NHW>ETW	RHW>ETW
chr1A	384330001	384330200	0.882353	0.166667	0.666667	NHW>ETW	RHW>ETW	chr1A	14334001	14334200	0.830508	0.511628	0.854839	NHW>ETW	RHW>ETW	chr1B	6866001	6866200	0.190299	0	0.182266	NHW>ETW	RHW>ETW
chr1A	384577001	384577200	0.924051	0.3125	0.927536	NHW>ETW	RHW>ETW	chr1A	14345001	14345200	0.728571	0.421053	0.76699	NHW>ETW	RHW>ETW	chr1B	7476801	7477000	0.140162	0	0.195833	NHW>ETW	RHW>ETW
chr1A	384642201	384642400	0.923077	0.294118	0.942857	NHW>ETW	RHW>ETW	chr1A	14386201	14386400	0.771654	0.41129	0.754902	NHW>ETW	RHW>ETW	chr1B	7504201	7504400	0.386598	0	0.4	NHW>ETW	RHW>ETW
chr1A	384797601	384797800	0.894737	0.294118	0.97619	NHW>ETW	RHW>ETW	chr1A	14422201	14422400	0.715116	0.37037	0.715447	NHW>ETW	RHW>ETW	chr1B	7995001	7995200	0.148396	0.00469484	0.224299	NHW>ETW	RHW>ETW
chr1A	385586201	385586400	0.971631	0.416667	1	NHW>ETW	RHW>ETW	chr1A	14433401	14433600	0.616	0.304348	0.62069	NHW>ETW	RHW>ETW	chr1B	8620001	8620200	0.294545	0.0353982	0.282927	NHW>ETW	RHW>ETW
chr1A	385654201	385654400	0.906977	0.234375	0.854545	NHW>ETW	RHW>ETW	chr1A	14434801	14435000	0.608696	0.153846	0.75	NHW>ETW	RHW>ETW	chr1B	8634001	8634200	0.592771	0.0902778	0.597222	NHW>ETW	RHW>ETW
chr1A	385710001	385710200	0.971429	0.304348	1	NHW>ETW	RHW>ETW	chr1A	14439001	14439200	0.742718	0.357143	0.786885	NHW>ETW	RHW>ETW	chr1B	8634201	8634400	0.696375	0.0663507	0.557003	NHW>ETW	RHW>ETW
chr1A	385894601	385894800	0.9375	0.230769	1	NHW>ETW	RHW>ETW	chr1A	14454001	14454200	0.657143	0.285714	0.607143	NHW>ETW	RHW>ETW	chr1B	8634401	8634600	0.584071	0.100629	0.368794	NHW>ETW	RHW>ETW
chr1A	385920401	385920600	0.96904	0.315789	0.931034	NHW>ETW	RHW>ETW	chr1A	14481601	14481800	0.510638	0.172414	0.512195	NHW>ETW	RHW>ETW	chr1B	8634601	8634800	0.505785	0.0555556	0.567944	NHW>ETW	RHW>ETW
chr1A	386208001	386208200	0.888889	0.325	0.92	NHW>ETW	RHW>ETW	chr1A	14483001	14483200	0.506944	0.14	0.513889	NHW>ETW	RHW>ETW	chr1B	8640601	8640800	0.223958	0.0612245	0.209877	NHW>ETW	RHW>ETW
chr1A	386223201	386223400	0.958333	0.37037	0.95	NHW>ETW	RHW>ETW	chr1A	14483201	14483400	0.677778	0.298701	0.67619	NHW>ETW	RHW>ETW	chr1B	8842201	8842400	0.138258	0.0187668	0.186352	NHW>ETW	RHW>ETW
chr1A	386225201	386225400	0.952381	0.416667	0.932584	NHW>ETW	RHW>ETW	chr1A	14484401	14484600	0.677419	0.3125	0.821429	NHW>ETW	RHW>ETW	chr1B	8926801	8927000	0.172205	0.027027	0.257329	NHW>ETW	RHW>ETW
chr1A	386318401	386318600	0.875	0.222222	0.84	NHW>ETW	RHW>ETW	chr1A	14513601	14513800	0.440678	0.0416667	0.420455	NHW>ETW	RHW>ETW	chr1B	9322601	9322800	0.139364	0.021097	0.132075	NHW>ETW	RHW>ETW
chr1A	386320201	386320400	0.956522	0.344828	0.920792	NHW>ETW	RHW>ETW	chr1A	14531401	14531600	0.72093	0.326531	0.68	NHW>ETW	RHW>ETW	chr1B	9598801	9599000	0.235192	0.04	0.310023	NHW>ETW	RHW>ETW
chr1A	386376001	386376200	0.851852	0.269231	0.793103	NHW>ETW	RHW>ETW	chr1A	14531801	14532000	0.817708	0.459459	0.768116	NHW>ETW	RHW>ETW	chr1B	9676001	9676200	0.165563	0.00621118	0.20122	NHW>ETW	RHW>ETW
chr1A	387399201	387399400	0.987179	0.48	1	NHW>ETW	RHW>ETW	chr1A	14535001	14535200	0.666667	0.294118	0.74	NHW>ETW	RHW>ETW	chr1B	9716601	9716800	0.181488	0	0.111888	NHW>ETW	RHW>ETW
chr1A	389326601	389326800	0.969697	0.333333	0.962963	NHW>ETW	RHW>ETW	chr1A	14553001	14553200	0.514706	0.0714286	0.435484	NHW>ETW	RHW>ETW	chr1B	9716801	9717000	0.361248	0.09375	0.335106	NHW>ETW	RHW>ETW
chr1A	389872201	389872400	0.818182	0.235294	0.777778	NHW>ETW	RHW>ETW	chr1A	14565801	14566000	0.487805	0.111111	0.448276	NHW>ETW	RHW>ETW	chr1B	9717001	9717200	0.628986	0.142857	0.474178	NHW>ETW	RHW>ETW
chr1A	389880201	389880400	0.964912	0.417476	0.952381	NHW>ETW	RHW>ETW	chr1A	14570801	14571000	0.745833	0.421053	0.745283	NHW>ETW	RHW>ETW	chr1B	9717801	9718000	0.658898	0.078125	0.318182	NHW>ETW	RHW>ETW
chr1A	390172801	390173000	0.968254	0.411765	0.931034	NHW>ETW	RHW>ETW	chr1A	14584001	14584200	0.615385	0.176991	0.550562	NHW>ETW	RHW>ETW	chr1B	9718001	9718200	0.597222	0.168901	0.708661	NHW>ETW	RHW>ETW
chr1A	390638201	390638400	0.964602	0.305556	0.926316	NHW>ETW	RHW>ETW	chr1A	14628201	14628400	0.619048	0.318182	0.75	NHW>ETW	RHW>ETW	chr1B	9733801	9734000	0.405797	0.0107527	0.333333	NHW>ETW	RHW>ETW
chr1A	391440601	391440800	0.947368	0.428571	0.952381	NHW>ETW	RHW>ETW	chr1A	14643201	14643400	0.635	0.323529	0.682403	NHW>ETW	RHW>ETW	chr1B	9744801	9745000	0.155172	0.0254237	0.138739	NHW>ETW	RHW>ETW
chr1A	391443001	391443200	0.989247	0.411765	0.930693	NHW>ETW	RHW>ETW	chr1A	14662801	14663000	0.542857	0.215385	0.681818	NHW>ETW	RHW>ETW	chr1B	9745801	9746000	0.428894	0.106481	0.244131	NHW>ETW	RHW>ETW
chr1A	391733401	391733600	0.957627	0.404372	0.968421	NHW>ETW	RHW>ETW	chr1A	14663001	14663200	0.742857	0.219512	0.836364	NHW>ETW	RHW>ETW	chr1B	9748401	9748600	0.611588	0.16568	0.441441	NHW>ETW	RHW>ETW
chr1A	392776601	392776800	0.897436	0.117647	0.860465	NHW>ETW	RHW>ETW	chr1A	14666001	14666200	0.835616	0.468085	0.826446	NHW>ETW	RHW>ETW	chr1B	9748601	9748800	0.589744	0.327189	0.651724	NHW>ETW	RHW>ETW
chr1A	393524201	393524400	0.903226	0.304348	0.84375	NHW>ETW	RHW>ETW	chr1A	14672401	14672600	0.840909	0.404762	0.786885	NHW>ETW	RHW>ETW	chr1B	9748801	9749000	0.574468	0.159836	0.600707	NHW>ETW	RHW>ETW
chr1A	393821801	393822000	0.959799	0.458333	0.969072	NHW>ETW	RHW>ETW	chr1A	14678601	14678800	0.736	0.333333	0.663462	NHW>ETW	RHW>ETW	chr1B	9749001	9749200	0.458115	0.0666667	0.3	NHW>ETW	RHW>ETW
chr1A	394263001	394263200	0.961538	0.4	0.959184	NHW>ETW	RHW>ETW	chr1A	14699801	14700000	0.774194	0.392857	0.918919	NHW>ETW	RHW>ETW	chr1B	9798401	9798600	0.182156	0.0219298	0.155242	NHW>ETW	RHW>ETW
chr1A	394420401	394420600	0.863636	0.3125	0.897959	NHW>ETW	RHW>ETW	chr1A	14719601	14719800	0.7	0.387097	0.741379	NHW>ETW	RHW>ETW	chr1B	9799801	9800000	0.634921	0.0792079	0.443878	NHW>ETW	RHW>ETW
chr1A	394622001	394622200	0.934783	0.333333	0.87963	NHW>ETW	RHW>ETW	chr1A	14720601	14720800	0.674699	0.181818	0.594203	NHW>ETW	RHW>ETW	chr1B	9800001	9800200	0.412048	0	0.248485	NHW>ETW	RHW>ETW
chr1A	394735801	394736000	0.930233	0.333333	0.877193	NHW>ETW	RHW>ETW	chr1A	14741601	14741800	0.681034	0.375	0.787234	NHW>ETW	RHW>ETW	chr1B	9800201	9800400	0.340336	0	0.243386	NHW>ETW	RHW>ETW
chr1A	395866201	395866400	0.957627	0.372093	0.952381	NHW>ETW	RHW>ETW	chr1A	14784601	14784800	0.625	0.324324	0.638298	NHW>ETW	RHW>ETW	chr1B	9989401	9989600	0.205128	0.0495495	0.202703	NHW>ETW	RHW>ETW
chr1A	396059801	396060000	0.989474	0.333333	0.964286	NHW>ETW	RHW>ETW	chr1A	14786001	14786200	0.871429	0.459016	0.787879	NHW>ETW	RHW>ETW	chr1B	9990601	9990800	0.142029	0.00282486	0.137519	NHW>ETW	RHW>ETW
chr1A	396437401	396437600	0.637931	0.0888889	0.702128	NHW>ETW	RHW>ETW	chr1A	14821401	14821600	0.772727	0.35	0.685714	NHW>ETW	RHW>ETW	chr1B	9990801	9991000	0.210101	0.00343643	0.260304	NHW>ETW	RHW>ETW
chr1A	396769201	396769400	0.975	0.428571	1	NHW>ETW	RHW>ETW	chr1A	14837801	14838000	0.375	0.0714286	0.421875	NHW>ETW	RHW>ETW	chr1B	9991201	9991400	0.264031	0	0.25	NHW>ETW	RHW>ETW
chr1A	396812801	396813000	0.886364	0.347826	0.956522	NHW>ETW	RHW>ETW	chr1A	14847401	14847600	0.806452	0.367347	0.755102	NHW>ETW	RHW>ETW	chr1B	10080401	10080600	0.116984	0	0.132184	NHW>ETW	RHW>ETW
chr1A	397110801	397111000	0.768519	0	0.505208	NHW>ETW	RHW>ETW	chr1A	14866401	14866600	0.637681	0.0416667	0.483871	NHW>ETW	RHW>ETW	chr1B	10360801	10361000	0.520468	0.0837989	0.619048	NHW>ETW	RHW>ETW
chr1A	397462001	397462200	0.861111	0.323529	0.884615	NHW>ETW	RHW>ETW	chr1A	14876001	14876200	0.673469	0.178571	0.6875	NHW>ETW	RHW>ETW	chr1B	10361001	10361200	0.498695	0.0602007	0.522857	NHW>ETW	RHW>ETW
chr1A	397941401	397941600	0.949495	0.352941	0.945312	NHW>ETW	RHW>ETW	chr1A	14885201	14885400	0.752066	0.333333	0.662162	NHW>ETW	RHW>ETW	chr1B	10361201	10361400	0.292	0.0263789	0.171492	NHW>ETW	RHW>ETW
chr1A	398222801	398223000	0.917355	0.388889	1	NHW>ETW	RHW>ETW	chr1A	14902401	14902600	0.9	0.396825	0.780488	NHW>ETW	RHW>ETW	chr1B	10361401	10361600	0.277778	0.0421687	0.482639	NHW>ETW	RHW>ETW
chr1A	398226201	398226400	0.971429	0.380952	0.955556	NHW>ETW	RHW>ETW	chr1A	14962201	14962400	0.695652	0.343284	0.702128	NHW>ETW	RHW>ETW	chr1B	10365601	10365800	0.245399	0.111524	0.360153	NHW>ETW	RHW>ETW
chr1A	398306001	398306200	1	0.322581	0.901961	NHW>ETW	RHW>ETW	chr1A	14971201	14971400	0.716049	0.311111	0.632184	NHW>ETW	RHW>ETW	chr1B	10366401	10366600	0.325444	0.183908	0.354582	NHW>ETW	RHW>ETW
chr1A	399161401	399161600	0.971429	0.35	0.938776	NHW>ETW	RHW>ETW	chr1A	15003201	15003400	0.790698	0.362319	0.734043	NHW>ETW	RHW>ETW	chr1B	10366601	10366800	0.629032	0.210366	0.509091	NHW>ETW	RHW>ETW
chr1A	399193201	399193400	0.836158	0.254902	0.836735	NHW>ETW	RHW>ETW	chr1A	15007801	15008000	0.75	0.411111	0.789474	NHW>ETW	RHW>ETW	chr1B	10366801	10367000	0.335052	0.12069	0.446764	NHW>ETW	RHW>ETW
chr1A	399255201	399255400	0.964824	0.407407	1	NHW>ETW	RHW>ETW	chr1A	15015601	15015800	0.71875	0.363636	0.677966	NHW>ETW	RHW>ETW	chr1B	10367001	10367200	0.36294	0.097166	0.390295	NHW>ETW	RHW>ETW
chr1A	399424001	399424200	0.835821	0.2	0.918367	NHW>ETW	RHW>ETW	chr1A	15044801	15045000	0.680851	0.32	0.797619	NHW>ETW	RHW>ETW	chr1B	10979201	10979400	0.197761	0.00617284	0.122283	NHW>ETW	RHW>ETW
chr1A	399481801	399482000	0.74	0.16	0.77193	NHW>ETW	RHW>ETW	chr1A	15049201	15049400	0.696203	0.333333	0.650602	NHW>ETW	RHW>ETW	chr1B	11692201	11692400	0.54731	0.0271739	0.205607	NHW>ETW	RHW>ETW
chr1A	401466401	401466600	0.97351	0.333333	0.955696	NHW>ETW	RHW>ETW	chr1A	15049401	15049600	0.775862	0.37037	0.724138	NHW>ETW	RHW>ETW	chr1B	11692401	11692600	0.301786	0.0282686	0.19883	NHW>ETW	RHW>ETW
chr1A	401606601	401606800	0.886256	0.323529	0.972973	NHW>ETW	RHW>ETW	chr1A	15049601	15049800	0.7	0.212121	0.742857	NHW>ETW	RHW>ETW	chr1B	11692601	11692800	0.527419	0.0821918	0.6121	NHW>ETW	RHW>ETW
chr1A	402235401	402235600	0.681034	0.0810811	0.658228	NHW>ETW	RHW>ETW	chr1A	15067401	15067600	0.771739	0.457627	0.796296	NHW>ETW	RHW>ETW	chr1B	13259001	13259200	0.16624	0	0.206897	NHW>ETW	RHW>ETW
chr1A	403388401	403388600	0.947368	0.205882	0.84	NHW>ETW	RHW>ETW	chr1A	15091601	15091800	0.751938	0.375	0.696078	NHW>ETW	RHW>ETW	chr1B	13275201	13275400	0.194268	0.0184049	0.223247	NHW>ETW	RHW>ETW
chr1A	404422401	404422600	0.918919	0.352941	0.965116	NHW>ETW	RHW>ETW	chr1A	15091801	15092000	0.705357	0.326923	0.709091	NHW>ETW	RHW>ETW	chr1B	13533801	13534000	0.473822	0.176678	0.313333	NHW>ETW	RHW>ETW
chr1A	407093801	407094000	0.609023	0.0357143	0.717742	NHW>ETW	RHW>ETW	chr1A	15100401	15100600	0.823256	0.5	0.827815	NHW>ETW	RHW>ETW	chr1B	14171801	14172000	0.413279	0.211454	0.411765	NHW>ETW	RHW>ETW
chr1A	407619801	407620000	0.936364	0.388889	0.902778	NHW>ETW	RHW>ETW	chr1A	15111601	15111800	0.65625	0.333333	0.807692	NHW>ETW	RHW>ETW	chr1B	14666801	14667000	0.423017	0.179487	0.379747	NHW>ETW	RHW>ETW
chr1A	407640401	407640600	0.98	0.407407	0.921569	NHW>ETW	RHW>ETW	chr1A	15112801	15113000	0.945946	0.526316	0.888889	NHW>ETW	RHW>ETW	chr1B	14667401	14667600	0.293578	0.0404624	0.169611	NHW>ETW	RHW>ETW
chr1A	408107001	408107200	0.864865	0.285714	0.806452	NHW>ETW	RHW>ETW	chr1A	15118001	15118200	0.777778	0.413793	0.759036	NHW>ETW	RHW>ETW	chr1B	15297201	15297400	0.237898	0.0151515	0.140684	NHW>ETW	RHW>ETW
chr1A	408108801	408109000	0.790698	0.263158	0.875	NHW>ETW	RHW>ETW	chr1A	15156801	15157000	0.808511	0.45283	0.78125	NHW>ETW	RHW>ETW	chr1B	15685601	15685800	0.380497	0.158621	0.291525	NHW>ETW	RHW>ETW
chr1A	408484201	408484400	0.902344	0.342857	0.884393	NHW>ETW	RHW>ETW	chr1A	15162001	15162200	0.704545	0.111111	0.596491	NHW>ETW	RHW>ETW	chr1B	15685801	15686000	0.231441	0.00928793	0.148338	NHW>ETW	RHW>ETW
chr1A	408640201	408640400	1	0.4	0.973684	NHW>ETW	RHW>ETW	chr1A	15162201	15162400	0.677419	0.25	0.705128	NHW>ETW	RHW>ETW	chr1B	15695001	15695200	0.272212	0.0566038	0.260274	NHW>ETW	RHW>ETW
chr1A	409689601	409689800	0.96875	0.4	0.958333	NHW>ETW	RHW>ETW	chr1A	15184601	15184800	0.631579	0.0384615	0.634146	NHW>ETW	RHW>ETW	chr1B	15877801	15878000	0.551198	0.0201613	0.205882	NHW>ETW	RHW>ETW
chr1A	409788201	409788400	0.846154	0.212121	0.810811	NHW>ETW	RHW>ETW	chr1A	15185401	15185600	0.663462	0.357143	0.685714	NHW>ETW	RHW>ETW	chr1B	15878001	15878200	0.284753	0	0.111801	NHW>ETW	RHW>ETW
chr1A	409788401	409788600	0.925	0.28125	0.837209	NHW>ETW	RHW>ETW	chr1A	15193001	15193200	0.485915	0	0.304348	NHW>ETW	RHW>ETW	chr1B	15878201	15878400	0.314286	0.0187266	0.442688	NHW>ETW	RHW>ETW
chr1A	411438201	411438400	0.973783	0.333333	0.893204	NHW>ETW	RHW>ETW	chr1A	15213801	15214000	0.638889	0.190476	0.770833	NHW>ETW	RHW>ETW	chr1B	15882401	15882600	0.131004	0.00877193	0.138728	NHW>ETW	RHW>ETW
chr1A	412219001	412219200	0.770833	0.261905	0.866667	NHW>ETW	RHW>ETW	chr1A	15237201	15237400	0.755102	0.394737	0.700855	NHW>ETW	RHW>ETW	chr1B	17062001	17062200	0.146417	0	0.115556	NHW>ETW	RHW>ETW
chr1A	413937201	413937400	0.913043	0.4	0.928571	NHW>ETW	RHW>ETW	chr1A	15319201	15319400	0.7	0.333333	0.769231	NHW>ETW	RHW>ETW	chr1B	17603201	17603400	0.310345	0.039801	0.296482	NHW>ETW	RHW>ETW
chr1A	415135001	415135200	0.920152	0.3125	0.908451	NHW>ETW	RHW>ETW	chr1A	15359801	15360000	0.842105	0.375	0.83871	NHW>ETW	RHW>ETW	chr1B	17604001	17604200	0.223744	0.05	0.293578	NHW>ETW	RHW>ETW
chr1A	415135201	415135400	0.952569	0.446154	0.97546	NHW>ETW	RHW>ETW	chr1A	15363201	15363400	0.862069	0.511628	0.837838	NHW>ETW	RHW>ETW	chr1B	18681601	18681800	0.274336	0.0969388	0.285156	NHW>ETW	RHW>ETW
chr1A	415634001	415634200	0.630435	0.0655738	0.602564	NHW>ETW	RHW>ETW	chr1A	15365201	15365400	0.795455	0.452381	0.839286	NHW>ETW	RHW>ETW	chr1B	19045601	19045800	0.154158	0.00828729	0.213018	NHW>ETW	RHW>ETW
chr1A	418036801	418037000	0.8	0.291667	0.842105	NHW>ETW	RHW>ETW	chr1A	15365601	15365800	0.881356	0.511905	0.83871	NHW>ETW	RHW>ETW	chr1B	20174001	20174200	0.271226	0.0359116	0.23741	NHW>ETW	RHW>ETW
chr1A	418946401	418946600	0.57027	0.00671141	0.508403	NHW>ETW	RHW>ETW	chr1A	15382001	15382200	0.530612	0.159091	0.530864	NHW>ETW	RHW>ETW	chr1B	20174201	20174400	0.170819	0.032491	0.272189	NHW>ETW	RHW>ETW
chr1A	419026201	419026400	0.972222	0	0.9375	NHW>ETW	RHW>ETW	chr1A	15382201	15382400	0.521739	0	0.591837	NHW>ETW	RHW>ETW	chr1B	20174601	20174800	0.470389	0.00775194	0.377551	NHW>ETW	RHW>ETW
chr1A	419033201	419033400	0.85	0.277778	0.857143	NHW>ETW	RHW>ETW	chr1A	15396201	15396400	0.964286	0.444444	0.866667	NHW>ETW	RHW>ETW	chr1B	20174801	20175000	0.222004	0.0630631	0.273196	NHW>ETW	RHW>ETW
chr1A	419130601	419130800	0.887097	0.357143	0.886076	NHW>ETW	RHW>ETW	chr1A	15412401	15412600	0.79661	0.421053	0.913043	NHW>ETW	RHW>ETW	chr1B	20175001	20175200	0.310536	0.0138889	0.388235	NHW>ETW	RHW>ETW
chr1A	419709401	419709600	0.96	0.425926	1	NHW>ETW	RHW>ETW	chr1A	15419201	15419400	0.823529	0.484848	0.857143	NHW>ETW	RHW>ETW	chr1B	20175201	20175400	0.41453	0.0813953	0.514085	NHW>ETW	RHW>ETW
chr1A	420141001	420141200	0.836538	0.111111	1	NHW>ETW	RHW>ETW	chr1A	15421001	15421200	0.721311	0.261905	0.830645	NHW>ETW	RHW>ETW	chr1B	21297601	21297800	0.405823	0.303653	0.604414	NHW>ETW	RHW>ETW
chr1A	422486401	422486600	0.914286	0.380952	1	NHW>ETW	RHW>ETW	chr1A	15442801	15443000	0.730994	0.423077	0.756303	NHW>ETW	RHW>ETW	chr1B	21297801	21298000	0.504967	0.25448	0.662037	NHW>ETW	RHW>ETW
chr1A	422680601	422680800	0.844262	0.217391	0.859504	NHW>ETW	RHW>ETW	chr1A	15444201	15444400	0.703704	0.285714	0.680851	NHW>ETW	RHW>ETW	chr1B	21299001	21299200	0.213891	0.0801688	0.181909	NHW>ETW	RHW>ETW
chr1A	423041201	423041400	0.953125	0.290909	0.901235	NHW>ETW	RHW>ETW	chr1A	15492401	15492600	0.566667	0.236364	0.635514	NHW>ETW	RHW>ETW	chr1B	21470601	21470800	0.255452	0.04	0.210227	NHW>ETW	RHW>ETW
chr1A	423134401	423134600	0.823529	0.157895	0.795918	NHW>ETW	RHW>ETW	chr1A	15495401	15495600	0.486239	0.0789474	0.638889	NHW>ETW	RHW>ETW	chr1B	21533601	21533800	0.184971	0.0381679	0.142857	NHW>ETW	RHW>ETW
chr1A	423161801	423162000	0.928082	0.315789	0.89916	NHW>ETW	RHW>ETW	chr1A	15496601	15496800	0.666667	0.142857	0.777778	NHW>ETW	RHW>ETW	chr1B	22205201	22205400	0.253333	0.0648148	0.235	NHW>ETW	RHW>ETW
chr1A	423199601	423199800	0.75	0.25	0.947368	NHW>ETW	RHW>ETW	chr1A	15496801	15497000	0.742358	0.395833	0.820144	NHW>ETW	RHW>ETW	chr1B	22698401	22698600	0.116054	0.015625	0.137931	NHW>ETW	RHW>ETW
chr1A	423604601	423604800	0.88806	0.387097	0.948052	NHW>ETW	RHW>ETW	chr1A	15526801	15527000	0.62963	0.291139	0.73913	NHW>ETW	RHW>ETW	chr1B	23593001	23593200	0.148847	0.0387931	0.146814	NHW>ETW	RHW>ETW
chr1A	423929601	423929800	0.94686	0.375	0.934307	NHW>ETW	RHW>ETW	chr1A	15562401	15562600	0.884615	0.55	0.866667	NHW>ETW	RHW>ETW	chr1B	24183201	24183400	0.163324	0.03125	0.187135	NHW>ETW	RHW>ETW
chr1A	424081001	424081200	0.888889	0.24	0.811594	NHW>ETW	RHW>ETW	chr1A	15582601	15582800	0.5	0.133333	0.52459	NHW>ETW	RHW>ETW	chr1B	24501601	24501800	0.235099	0.0364964	0.175159	NHW>ETW	RHW>ETW
chr1A	424315401	424315600	0.866667	0.223881	0.885714	NHW>ETW	RHW>ETW	chr1A	15640001	15640200	0.754717	0.432432	0.757576	NHW>ETW	RHW>ETW	chr1B	26057601	26057800	0.158678	0.0586319	0.185379	NHW>ETW	RHW>ETW
chr1A	424315601	424315800	0.960526	0.30137	0.898305	NHW>ETW	RHW>ETW	chr1A	15640201	15640400	0.741667	0.355556	0.65625	NHW>ETW	RHW>ETW	chr1B	28026401	28026600	0.34763	0.124031	0.386207	NHW>ETW	RHW>ETW
chr1A	424555201	424555400	0.880952	0.378378	0.9375	NHW>ETW	RHW>ETW	chr1A	15650001	15650200	0.421053	0.0434783	0.454545	NHW>ETW	RHW>ETW	chr1B	28027201	28027400	0.420945	0.0212766	0.204082	NHW>ETW	RHW>ETW
chr1A	425104001	425104200	0.9	0.230769	0.809524	NHW>ETW	RHW>ETW	chr1A	15737001	15737200	0.79375	0.466667	0.83	NHW>ETW	RHW>ETW	chr1B	28027401	28027600	0.293362	0.026178	0.170604	NHW>ETW	RHW>ETW
chr1A	425232001	425232200	0.918367	0.0588235	0.807018	NHW>ETW	RHW>ETW	chr1A	15738001	15738200	0.68	0.327586	0.775862	NHW>ETW	RHW>ETW	chr1B	29079801	29080000	0.292379	0.0114286	0.175439	NHW>ETW	RHW>ETW
chr1A	425232201	425232400	0.874372	0	0.78125	NHW>ETW	RHW>ETW	chr1A	15743401	15743600	0.818182	0.324324	0.761905	NHW>ETW	RHW>ETW	chr1B	29085801	29086000	0.396694	0.0522388	0.421182	NHW>ETW	RHW>ETW
chr1A	425237201	425237400	0.783784	0	0.655172	NHW>ETW	RHW>ETW	chr1A	15763801	15764000	0.572165	0.1875	0.532787	NHW>ETW	RHW>ETW	chr1B	30380201	30380400	0.240715	0.0451977	0.231884	NHW>ETW	RHW>ETW
chr1A	425237401	425237600	0.973282	0.047619	0.780576	NHW>ETW	RHW>ETW	chr1A	15776201	15776400	0.517241	0.166667	0.5	NHW>ETW	RHW>ETW	chr1B	30380401	30380600	0.329986	0.12766	0.479167	NHW>ETW	RHW>ETW
chr1A	425240401	425240600	0.620805	0	0.623853	NHW>ETW	RHW>ETW	chr1A	15777601	15777800	0.757447	0.410256	0.715736	NHW>ETW	RHW>ETW	chr1B	30380601	30380800	0.341379	0.123288	0.325581	NHW>ETW	RHW>ETW
chr1A	426745001	426745200	0.958333	0.25	1	NHW>ETW	RHW>ETW	chr1A	15778201	15778400	0.696721	0.385965	0.744898	NHW>ETW	RHW>ETW	chr1B	30381601	30381800	0.5625	0.110577	0.333333	NHW>ETW	RHW>ETW
chr1A	426817801	426818000	0.968326	0.428571	0.96	NHW>ETW	RHW>ETW	chr1A	15801801	15802000	0.642857	0.235294	0.605505	NHW>ETW	RHW>ETW	chr1B	30382001	30382200	0.40176	0.0130435	0.361991	NHW>ETW	RHW>ETW
chr1A	426939801	426940000	1	0.259259	0.888889	NHW>ETW	RHW>ETW	chr1A	15864201	15864400	0.772727	0.384615	0.697674	NHW>ETW	RHW>ETW	chr1B	30461401	30461600	0.350093	0	0.285714	NHW>ETW	RHW>ETW
chr1A	428974401	428974600	0.898204	0.372093	0.933884	NHW>ETW	RHW>ETW	chr1A	15865201	15865400	0.817073	0.491525	0.808824	NHW>ETW	RHW>ETW	chr1B	30506001	30506200	0.145833	0	0.201923	NHW>ETW	RHW>ETW
chr1A	429573201	429573400	0.971014	0.377049	0.914634	NHW>ETW	RHW>ETW	chr1A	15887601	15887800	0.658537	0.315789	0.7	NHW>ETW	RHW>ETW	chr1B	30711201	30711400	0.458333	0.032	0.320557	NHW>ETW	RHW>ETW
chr1A	429643801	429644000	0.936759	0.412698	0.966292	NHW>ETW	RHW>ETW	chr1A	15911201	15911400	0.556452	0.192308	0.521739	NHW>ETW	RHW>ETW	chr1B	30800201	30800400	0.124642	0.0108108	0.123762	NHW>ETW	RHW>ETW
chr1A	430237001	430237200	0.810345	0.303571	0.837838	NHW>ETW	RHW>ETW	chr1A	15931601	15931800	0.588235	0.265306	0.578947	NHW>ETW	RHW>ETW	chr1B	31855601	31855800	0.404661	0.19281	0.579088	NHW>ETW	RHW>ETW
chr1A	430582801	430583000	0.62069	0.04	0.586207	NHW>ETW	RHW>ETW	chr1A	15951001	15951200	0.625	0.205882	0.635417	NHW>ETW	RHW>ETW	chr1B	32777401	32777600	0.502041	0.0869565	0.225914	NHW>ETW	RHW>ETW
chr1A	430759001	430759200	0.925134	0.333333	0.984496	NHW>ETW	RHW>ETW	chr1A	15984401	15984600	0.732026	0.300971	0.686869	NHW>ETW	RHW>ETW	chr1B	32777601	32777800	0.327416	0.108787	0.275148	NHW>ETW	RHW>ETW
chr1A	430983401	430983600	0.817308	0.222222	0.778689	NHW>ETW	RHW>ETW	chr1A	15985001	15985200	0.565217	0.2	0.621622	NHW>ETW	RHW>ETW	chr1B	32818601	32818800	0.115493	0.00425532	0.128571	NHW>ETW	RHW>ETW
chr1A	432329801	432330000	0.964029	0.384615	0.963964	NHW>ETW	RHW>ETW	chr1A	15989801	15990000	0.731707	0.285714	0.69863	NHW>ETW	RHW>ETW	chr1B	33930801	33931000	0.149852	0	0.123288	NHW>ETW	RHW>ETW
chr1A	432871001	432871200	0.962963	0.416667	0.958621	NHW>ETW	RHW>ETW	chr1A	16000801	16001000	0.635135	0.25	0.655502	NHW>ETW	RHW>ETW	chr1B	35187801	35188000	0.138298	0.00441501	0.174625	NHW>ETW	RHW>ETW
chr1A	432932001	432932200	0.901408	0.333333	0.885246	NHW>ETW	RHW>ETW	chr1A	16025401	16025600	0.62963	0.208333	0.592593	NHW>ETW	RHW>ETW	chr1B	35189401	35189600	0.283865	0.00618557	0.204355	NHW>ETW	RHW>ETW
chr1A	432932601	432932800	0.709677	0.196429	0.889831	NHW>ETW	RHW>ETW	chr1A	16042601	16042800	0.801802	0.34375	0.714286	NHW>ETW	RHW>ETW	chr1B	35189601	35189800	0.159518	0.0230906	0.20208	NHW>ETW	RHW>ETW
chr1A	434406601	434406800	0.961905	0.458333	0.984615	NHW>ETW	RHW>ETW	chr1A	16065201	16065400	0.436667	0.0540541	0.451777	NHW>ETW	RHW>ETW	chr1B	35946601	35946800	0.112026	0	0.116635	NHW>ETW	RHW>ETW
chr1A	434521201	434521400	0.953488	0.3	0.871795	NHW>ETW	RHW>ETW	chr1A	16075001	16075200	0.549296	0.145455	0.479167	NHW>ETW	RHW>ETW	chr1B	35946801	35947000	0.146341	0.0131579	0.179837	NHW>ETW	RHW>ETW
chr1A	434612401	434612600	1	0.473684	1	NHW>ETW	RHW>ETW	chr1A	16087001	16087200	0.577982	0.208333	0.61828	NHW>ETW	RHW>ETW	chr1B	36282401	36282600	0.175847	0.0309278	0.174334	NHW>ETW	RHW>ETW
chr1A	435303001	435303200	0.95858	0.421053	0.971429	NHW>ETW	RHW>ETW	chr1A	16104601	16104800	0.789474	0.477273	0.81295	NHW>ETW	RHW>ETW	chr1B	37574201	37574400	0.228041	0.0424837	0.193431	NHW>ETW	RHW>ETW
chr1A	436038201	436038400	0.901961	0.368421	0.873239	NHW>ETW	RHW>ETW	chr1A	16108401	16108600	0.8	0.368421	0.813253	NHW>ETW	RHW>ETW	chr1B	37656201	37656400	0.210379	0.013986	0.137755	NHW>ETW	RHW>ETW
chr1A	436192601	436192800	0.984375	0.433333	0.97973	NHW>ETW	RHW>ETW	chr1A	16115801	16116000	0.826415	0.411111	0.802326	NHW>ETW	RHW>ETW	chr1B	39511001	39511200	0.135484	0	0.175953	NHW>ETW	RHW>ETW
chr1A	436200001	436200200	0.958333	0.37037	1	NHW>ETW	RHW>ETW	chr1A	16119401	16119600	0.802632	0.387097	0.719101	NHW>ETW	RHW>ETW	chr1B	39805801	39806000	0.124352	0.00591716	0.118421	NHW>ETW	RHW>ETW
chr1A	436926401	436926600	0.947368	0.34375	1	NHW>ETW	RHW>ETW	chr1A	16145601	16145800	0.709677	0.378378	0.695238	NHW>ETW	RHW>ETW	chr1B	39875001	39875200	0.131034	0.0164835	0.142012	NHW>ETW	RHW>ETW
chr1A	437430401	437430600	0.957447	0.363636	0.869565	NHW>ETW	RHW>ETW	chr1A	16146001	16146200	0.833333	0.26087	0.692308	NHW>ETW	RHW>ETW	chr1B	40357201	40357400	0.143451	0.0230769	0.133047	NHW>ETW	RHW>ETW
chr1A	437813801	437814000	0.913043	0.277778	1	NHW>ETW	RHW>ETW	chr1A	16151601	16151800	0.6625	0.285714	0.65625	NHW>ETW	RHW>ETW	chr1B	40357401	40357600	0.322222	0.013245	0.279221	NHW>ETW	RHW>ETW
chr1A	437954201	437954400	0.923077	0.314286	0.944444	NHW>ETW	RHW>ETW	chr1A	16158601	16158800	0.6	0.25	0.550725	NHW>ETW	RHW>ETW	chr1B	40402401	40402600	0.155894	0.00591716	0.122302	NHW>ETW	RHW>ETW
chr1A	438537401	438537600	0.950617	0.35	0.875	NHW>ETW	RHW>ETW	chr1A	16164601	16164800	0.785714	0.451613	0.783333	NHW>ETW	RHW>ETW	chr1B	40411001	40411200	0.612717	0.177215	0.536082	NHW>ETW	RHW>ETW
chr1A	438726001	438726200	0.944954	0.352941	0.946429	NHW>ETW	RHW>ETW	chr1A	16179001	16179200	0.411765	0.0909091	0.409836	NHW>ETW	RHW>ETW	chr1B	40411201	40411400	0.743119	0.283019	0.514423	NHW>ETW	RHW>ETW
chr1A	438877001	438877200	0.980198	0.258065	0.977011	NHW>ETW	RHW>ETW	chr1A	16312601	16312800	0.773585	0.317073	0.645161	NHW>ETW	RHW>ETW	chr1B	40417601	40417800	0.64539	0.211055	0.422819	NHW>ETW	RHW>ETW
chr1A	439161601	439161800	0.962963	0.391304	1	NHW>ETW	RHW>ETW	chr1A	16316201	16316400	0.477612	0.0857143	0.5	NHW>ETW	RHW>ETW	chr1B	40432801	40433000	0.199005	0.0315457	0.193103	NHW>ETW	RHW>ETW
chr1A	439283601	439283800	0.695652	0.127273	0.662651	NHW>ETW	RHW>ETW	chr1A	16327601	16327800	0.636364	0.289474	0.636364	NHW>ETW	RHW>ETW	chr1B	40436401	40436600	0.56266	0.0309278	0.717391	NHW>ETW	RHW>ETW
chr1A	440018001	440018200	1	0.465517	1	NHW>ETW	RHW>ETW	chr1A	16343601	16343800	0.6875	0.380952	0.803279	NHW>ETW	RHW>ETW	chr1B	40436601	40436800	0.440087	0.0443038	0.434164	NHW>ETW	RHW>ETW
chr1A	440076601	440076800	0.842105	0.3	0.866667	NHW>ETW	RHW>ETW	chr1A	16360801	16361000	0.685185	0.378378	0.778846	NHW>ETW	RHW>ETW	chr1B	40436801	40437000	0.19256	0.0167598	0.123188	NHW>ETW	RHW>ETW
chr1A	440651401	440651600	0.95082	0.176471	0.920635	NHW>ETW	RHW>ETW	chr1A	16375001	16375200	0.68125	0.294643	0.714286	NHW>ETW	RHW>ETW	chr1B	44377801	44378000	0.138211	0.0220588	0.173684	NHW>ETW	RHW>ETW
chr1A	440888401	440888600	0.847458	0.233333	0.895833	NHW>ETW	RHW>ETW	chr1A	16378201	16378400	0.611111	0.272727	0.627451	NHW>ETW	RHW>ETW	chr1B	45410801	45411000	0.175676	0	0.276151	NHW>ETW	RHW>ETW
chr1A	441304801	441305000	0.95	0.421053	0.964286	NHW>ETW	RHW>ETW	chr1A	16392801	16393000	0.613043	0.206522	0.566929	NHW>ETW	RHW>ETW	chr1B	49109601	49109800	0.28866	0.0992908	0.28125	NHW>ETW	RHW>ETW
chr1A	441931001	441931200	0.875	0.321429	0.842105	NHW>ETW	RHW>ETW	chr1A	16394401	16394600	0.634146	0.191176	0.789474	NHW>ETW	RHW>ETW	chr1B	50213001	50213200	0.167614	0.0208333	0.195402	NHW>ETW	RHW>ETW
chr1A	442621601	442621800	0.933333	0.411765	0.931818	NHW>ETW	RHW>ETW	chr1A	16395001	16395200	0.790698	0.315789	0.837209	NHW>ETW	RHW>ETW	chr1B	50771001	50771200	0.143216	0.0168919	0.144404	NHW>ETW	RHW>ETW
chr1A	442797401	442797600	0.801948	0.15942	0.789062	NHW>ETW	RHW>ETW	chr1A	16395801	16396000	0.77027	0.23913	0.696429	NHW>ETW	RHW>ETW	chr1B	50771201	50771400	0.257996	0.021978	0.174797	NHW>ETW	RHW>ETW
chr1A	443796601	443796800	1	0.266667	0.920635	NHW>ETW	RHW>ETW	chr1A	16403201	16403400	0.761905	0.403846	0.8	NHW>ETW	RHW>ETW	chr1B	50771801	50772000	0.231767	0.097561	0.431193	NHW>ETW	RHW>ETW
chr1A	443854401	443854600	0.918519	0.4	0.953488	NHW>ETW	RHW>ETW	chr1A	16405801	16406000	0.829268	0.313725	0.897959	NHW>ETW	RHW>ETW	chr1B	50876801	50877000	0.385827	0.00746269	0.340136	NHW>ETW	RHW>ETW
chr1A	444647201	444647400	0.926724	0.278689	0.913793	NHW>ETW	RHW>ETW	chr1A	16416001	16416200	0.708333	0.209877	0.663366	NHW>ETW	RHW>ETW	chr1B	51007001	51007200	0.122222	0.0123457	0.15736	NHW>ETW	RHW>ETW
chr1A	445478801	445479000	0.964539	0.464286	0.984615	NHW>ETW	RHW>ETW	chr1A	16419201	16419400	0.669643	0.265625	0.583333	NHW>ETW	RHW>ETW	chr1B	52694001	52694200	0.147651	0.0283019	0.149606	NHW>ETW	RHW>ETW
chr1A	446121001	446121200	0.974359	0.375	0.882353	NHW>ETW	RHW>ETW	chr1A	16809001	16809200	0.671429	0.225806	0.603448	NHW>ETW	RHW>ETW	chr1B	52902201	52902400	0.28866	0.019656	0.136667	NHW>ETW	RHW>ETW
chr1A	447404801	447405000	0.96519	0.269231	0.873016	NHW>ETW	RHW>ETW	chr1A	16852001	16852200	0.779528	0.233333	0.712121	NHW>ETW	RHW>ETW	chr1B	54871801	54872000	0.202041	0.025	0.150641	NHW>ETW	RHW>ETW
chr1A	448265801	448266000	1	0.5	1	NHW>ETW	RHW>ETW	chr1A	16853401	16853600	0.865385	0.511111	0.875	NHW>ETW	RHW>ETW	chr1B	55000201	55000400	0.549333	0.152695	0.577778	NHW>ETW	RHW>ETW
chr1A	448904001	448904200	0.885609	0.347826	0.857143	NHW>ETW	RHW>ETW	chr1A	16854401	16854600	0.53125	0	0.422222	NHW>ETW	RHW>ETW	chr1B	56000601	56000800	0.28481	0.0462963	0.327273	NHW>ETW	RHW>ETW
chr1A	449090201	449090400	0.978417	0.444444	1	NHW>ETW	RHW>ETW	chr1A	16888201	16888400	0.760331	0.454545	0.777778	NHW>ETW	RHW>ETW	chr1B	56877601	56877800	0.147826	0.0127389	0.283105	NHW>ETW	RHW>ETW
chr1A	449148201	449148400	0.949367	0.290323	0.842593	NHW>ETW	RHW>ETW	chr1A	16894201	16894400	0.868852	0.353659	0.707865	NHW>ETW	RHW>ETW	chr1B	58879601	58879800	0.186147	0.029304	0.15873	NHW>ETW	RHW>ETW
chr1A	449511601	449511800	0.762712	0.191489	0.704545	NHW>ETW	RHW>ETW	chr1A	16924601	16924800	0.810127	0.466667	0.823529	NHW>ETW	RHW>ETW	chr1B	60353401	60353600	0.204753	0.0857143	0.253521	NHW>ETW	RHW>ETW
chr1A	449615401	449615600	0.783784	0.242857	0.87013	NHW>ETW	RHW>ETW	chr1A	16936201	16936400	0.7	0.27907	0.673077	NHW>ETW	RHW>ETW	chr1B	61946601	61946800	0.627907	0.0792079	0.438095	NHW>ETW	RHW>ETW
chr1A	449837601	449837800	0.850575	0.258065	0.918033	NHW>ETW	RHW>ETW	chr1A	16936401	16936600	0.573333	0.184211	0.506024	NHW>ETW	RHW>ETW	chr1B	62460201	62460400	0.415441	0.0514286	0.410714	NHW>ETW	RHW>ETW
chr1A	449939401	449939600	0.873418	0.345455	0.972222	NHW>ETW	RHW>ETW	chr1A	16936801	16937000	0.432432	0.0769231	0.418605	NHW>ETW	RHW>ETW	chr1B	62727201	62727400	0.155612	0.0359712	0.176056	NHW>ETW	RHW>ETW
chr1A	449943001	449943200	0.945833	0.444444	0.989583	NHW>ETW	RHW>ETW	chr1A	16952201	16952400	0.736842	0.297872	0.645161	NHW>ETW	RHW>ETW	chr1B	62727401	62727600	0.295798	0	0.301887	NHW>ETW	RHW>ETW
chr1A	450081401	450081600	0.959459	0.444444	0.974138	NHW>ETW	RHW>ETW	chr1A	16963401	16963600	0.770492	0.271429	0.783784	NHW>ETW	RHW>ETW	chr1B	62727601	62727800	0.501458	0	0.539916	NHW>ETW	RHW>ETW
chr1A	450654801	450655000	0.927126	0.4	0.985075	NHW>ETW	RHW>ETW	chr1A	16976001	16976200	0.733333	0.405405	0.782609	NHW>ETW	RHW>ETW	chr1B	62727801	62728000	0.8	0.217391	0.818815	NHW>ETW	RHW>ETW
chr1A	451572001	451572200	0.886364	0.191489	0.928571	NHW>ETW	RHW>ETW	chr1A	16985001	16985200	0.887097	0.549296	0.857143	NHW>ETW	RHW>ETW	chr1B	62728601	62728800	0.535777	0.189024	0.409922	NHW>ETW	RHW>ETW
chr1A	454037001	454037200	0.771429	0.179104	0.69697	NHW>ETW	RHW>ETW	chr1A	16991801	16992000	0.537688	0.230769	0.676056	NHW>ETW	RHW>ETW	chr1B	65343601	65343800	0.268882	0.0105263	0.153086	NHW>ETW	RHW>ETW
chr1A	454117401	454117600	0.954545	0.4	0.979058	NHW>ETW	RHW>ETW	chr1A	17047801	17048000	0.78	0.460674	0.762712	NHW>ETW	RHW>ETW	chr1B	65368801	65369000	0.253623	0.0381679	0.178218	NHW>ETW	RHW>ETW
chr1A	454535601	454535800	0.878125	0.0934579	0.849206	NHW>ETW	RHW>ETW	chr1A	17064201	17064400	0.725275	0.232558	0.677966	NHW>ETW	RHW>ETW	chr1B	65548201	65548400	0.150307	0	0.167364	NHW>ETW	RHW>ETW
chr1A	454547001	454547200	0.735294	0.206349	0.741379	NHW>ETW	RHW>ETW	chr1A	17065801	17066000	0.789474	0.428571	0.775	NHW>ETW	RHW>ETW	chr1B	65789801	65790000	0.15411	0.0327103	0.146465	NHW>ETW	RHW>ETW
chr1A	455014401	455014600	0.878049	0.227273	0.740964	NHW>ETW	RHW>ETW	chr1A	17098401	17098600	0.639344	0.272727	0.693548	NHW>ETW	RHW>ETW	chr1B	66277801	66278000	0.174623	0.0319149	0.288136	NHW>ETW	RHW>ETW
chr1A	455022201	455022400	0.787234	0	0.846154	NHW>ETW	RHW>ETW	chr1A	17116001	17116200	0.779661	0.444444	0.75	NHW>ETW	RHW>ETW	chr1B	66942201	66942400	0.123506	0.00609756	0.106762	NHW>ETW	RHW>ETW
chr1A	455027001	455027200	0.916667	0.264706	0.909091	NHW>ETW	RHW>ETW	chr1A	17119001	17119200	0.876712	0.541667	0.925926	NHW>ETW	RHW>ETW	chr1B	67678001	67678200	0.312217	0.0151515	0.203008	NHW>ETW	RHW>ETW
chr1A	455200601	455200800	0.910053	0.409091	0.934426	NHW>ETW	RHW>ETW	chr1A	17122601	17122800	0.738806	0.352273	0.730061	NHW>ETW	RHW>ETW	chr1B	70703801	70704000	0.232033	0.0666667	0.251256	NHW>ETW	RHW>ETW
chr1A	455824401	455824600	0.861111	0.354167	0.975	NHW>ETW	RHW>ETW	chr1A	17127201	17127400	0.806202	0.4	0.736842	NHW>ETW	RHW>ETW	chr1B	73004601	73004800	0.343693	0.125	0.383886	NHW>ETW	RHW>ETW
chr1A	456920201	456920400	0.810811	0.303571	0.84	NHW>ETW	RHW>ETW	chr1A	17129001	17129200	0.674603	0.364706	0.678571	NHW>ETW	RHW>ETW	chr1B	73369601	73369800	0.179558	0.057047	0.215686	NHW>ETW	RHW>ETW
chr1A	456939401	456939600	0.786325	0.0188679	0.7	NHW>ETW	RHW>ETW	chr1A	17154401	17154600	0.717241	0.326087	0.64557	NHW>ETW	RHW>ETW	chr1B	73370001	73370200	0.198718	0.00669643	0.12766	NHW>ETW	RHW>ETW
chr1A	459657001	459657200	0.875	0.333333	0.962963	NHW>ETW	RHW>ETW	chr1A	17167601	17167800	0.530612	0.205882	0.619048	NHW>ETW	RHW>ETW	chr1B	74867601	74867800	0.257186	0.00740741	0.145889	NHW>ETW	RHW>ETW
chr1A	459709201	459709400	0.934156	0.416667	0.976744	NHW>ETW	RHW>ETW	chr1A	17196601	17196800	0.5	0.0833333	0.604938	NHW>ETW	RHW>ETW	chr1B	77540601	77540800	0.191045	0.0235849	0.135531	NHW>ETW	RHW>ETW
chr1A	459945401	459945600	0.95189	0.415094	0.940741	NHW>ETW	RHW>ETW	chr1A	17198201	17198400	0.606061	0.2	0.615385	NHW>ETW	RHW>ETW	chr1B	77543401	77543600	0.262821	0.0561331	0.168627	NHW>ETW	RHW>ETW
chr1A	459946001	459946200	0.869307	0.137931	0.821782	NHW>ETW	RHW>ETW	chr1A	17203401	17203600	0.772727	0.275862	0.806452	NHW>ETW	RHW>ETW	chr1B	77544001	77544200	0.330808	0.0518359	0.368201	NHW>ETW	RHW>ETW
chr1A	460649801	460650000	0.954545	0.25	0.954545	NHW>ETW	RHW>ETW	chr1A	17212401	17212600	0.794872	0.346154	0.792453	NHW>ETW	RHW>ETW	chr1B	77545401	77545600	0.451172	0.190083	0.471616	NHW>ETW	RHW>ETW
chr1A	460668201	460668400	0.985915	0.4	1	NHW>ETW	RHW>ETW	chr1A	17212601	17212800	0.757009	0.410714	0.773333	NHW>ETW	RHW>ETW	chr1B	77547001	77547200	0.163636	0.0271493	0.234513	NHW>ETW	RHW>ETW
chr1A	460934601	460934800	0.783784	0.217391	0.826087	NHW>ETW	RHW>ETW	chr1A	17222801	17223000	0.545455	0.0740741	0.458333	NHW>ETW	RHW>ETW	chr1B	82673801	82674000	0.353107	0.00374532	0.165663	NHW>ETW	RHW>ETW
chr1A	461149401	461149600	0.934066	0.294118	0.926829	NHW>ETW	RHW>ETW	chr1A	17228201	17228400	0.787234	0.37037	0.7	NHW>ETW	RHW>ETW	chr1B	84371401	84371600	0.127063	0.00722892	0.162393	NHW>ETW	RHW>ETW
chr1A	461458801	461459000	0.935	0.37037	0.878049	NHW>ETW	RHW>ETW	chr1A	17264201	17264400	0.881818	0.575758	0.876106	NHW>ETW	RHW>ETW	chr1B	87190001	87190200	0.173451	0.0351438	0.160207	NHW>ETW	RHW>ETW
chr1A	461603001	461603200	0.918919	0.378378	0.970588	NHW>ETW	RHW>ETW	chr1A	17264601	17264800	0.606557	0.266667	0.698413	NHW>ETW	RHW>ETW	chr1B	88749401	88749600	0.379953	0.0571429	0.333333	NHW>ETW	RHW>ETW
chr1A	462042801	462043000	0.957143	0.391304	0.962963	NHW>ETW	RHW>ETW	chr1A	17266801	17267000	0.597315	0.157895	0.757576	NHW>ETW	RHW>ETW	chr1B	89451201	89451400	0.4125	0.0140845	0.230216	NHW>ETW	RHW>ETW
chr1A	462344401	462344600	0.939394	0.4	1	NHW>ETW	RHW>ETW	chr1A	17285001	17285200	0.71875	0.348837	0.724638	NHW>ETW	RHW>ETW	chr1B	90313401	90313600	0.150215	0.0359712	0.25	NHW>ETW	RHW>ETW
chr1A	463154401	463154600	0.923077	0.181818	1	NHW>ETW	RHW>ETW	chr1A	17289401	17289600	0.882353	0.506667	0.918919	NHW>ETW	RHW>ETW	chr1B	91891801	91892000	0.135831	0.0213523	0.219512	NHW>ETW	RHW>ETW
chr1A	463282201	463282400	0.939394	0.434783	0.935484	NHW>ETW	RHW>ETW	chr1A	17305401	17305600	0.7	0.377358	0.76	NHW>ETW	RHW>ETW	chr1B	91965201	91965400	0.1893	0.0245098	0.14876	NHW>ETW	RHW>ETW
chr1A	463508201	463508400	0.972477	0.44	0.984848	NHW>ETW	RHW>ETW	chr1A	17308201	17308400	0.787879	0.458333	0.777778	NHW>ETW	RHW>ETW	chr1B	94003001	94003200	0.128834	0	0.146608	NHW>ETW	RHW>ETW
chr1A	463890601	463890800	0.95	0.358974	0.925926	NHW>ETW	RHW>ETW	chr1A	17314601	17314800	0.661765	0.210526	0.689655	NHW>ETW	RHW>ETW	chr1B	94958401	94958600	0.339744	0.0795455	0.385621	NHW>ETW	RHW>ETW
chr1A	464015401	464015600	0.938272	0.333333	0.987952	NHW>ETW	RHW>ETW	chr1A	17329601	17329800	0.933333	0.46875	0.825	NHW>ETW	RHW>ETW	chr1B	94959801	94960000	0.182796	0.016129	0.243636	NHW>ETW	RHW>ETW
chr1A	464080001	464080200	0.945455	0.315789	0.883721	NHW>ETW	RHW>ETW	chr1A	17358801	17359000	0.586207	0.208333	0.538462	NHW>ETW	RHW>ETW	chr1B	95300601	95300800	0.181818	0	0.109415	NHW>ETW	RHW>ETW
chr1A	464411801	464412000	1	0.409091	0.94	NHW>ETW	RHW>ETW	chr1A	17363401	17363600	0.740741	0.409091	0.742857	NHW>ETW	RHW>ETW	chr1B	95476801	95477000	0.168937	0.0414508	0.156667	NHW>ETW	RHW>ETW
chr1A	465106601	465106800	0.926316	0.116279	0.811321	NHW>ETW	RHW>ETW	chr1A	17364201	17364400	0.87234	0.568627	0.890909	NHW>ETW	RHW>ETW	chr1B	97631601	97631800	0.201814	0.0434783	0.211009	NHW>ETW	RHW>ETW
chr1A	465126401	465126600	0.766667	0	0.816327	NHW>ETW	RHW>ETW	chr1A	17388601	17388800	0.838863	0.482014	0.843373	NHW>ETW	RHW>ETW	chr1B	98461001	98461200	0.127182	0.0225989	0.282895	NHW>ETW	RHW>ETW
chr1A	465358801	465359000	0.826923	0.294118	1	NHW>ETW	RHW>ETW	chr1A	17409401	17409600	0.75	0.416667	0.733333	NHW>ETW	RHW>ETW	chr1B	98730401	98730600	0.171014	0.0186916	0.180952	NHW>ETW	RHW>ETW
chr1A	465359001	465359200	0.627451	0.0869565	0.741935	NHW>ETW	RHW>ETW	chr1A	17413001	17413200	0.586207	0.0526316	0.6	NHW>ETW	RHW>ETW	chr1B	99080201	99080400	0.236246	0.0593607	0.355748	NHW>ETW	RHW>ETW
chr1A	467190801	467191000	0.956522	0.422222	0.985294	NHW>ETW	RHW>ETW	chr1A	17419001	17419200	0.935897	0.518519	0.877193	NHW>ETW	RHW>ETW	chr1B	100035001	100035200	0.113208	0.00704225	0.137255	NHW>ETW	RHW>ETW
chr1A	467421601	467421800	0.857143	0.190476	0.823529	NHW>ETW	RHW>ETW	chr1A	17430601	17430800	0.792453	0.475	0.805556	NHW>ETW	RHW>ETW	chr1B	100311201	100311400	0.151625	0.0220588	0.129944	NHW>ETW	RHW>ETW
chr1A	468175801	468176000	0.945652	0.354839	0.945455	NHW>ETW	RHW>ETW	chr1A	17430801	17431000	0.8	0.444444	0.802817	NHW>ETW	RHW>ETW	chr1B	100542801	100543000	0.234043	0.0136986	0.122271	NHW>ETW	RHW>ETW
chr1A	468413201	468413400	0.967742	0.333333	0.971429	NHW>ETW	RHW>ETW	chr1A	17437801	17438000	0.824242	0.333333	0.738462	NHW>ETW	RHW>ETW	chr1B	101366001	101366200	0.337719	0.0833333	0.316206	NHW>ETW	RHW>ETW
chr1A	468827401	468827600	0.733333	0.2	0.851852	NHW>ETW	RHW>ETW	chr1A	17438601	17438800	0.638889	0.241379	0.666667	NHW>ETW	RHW>ETW	chr1B	102141201	102141400	0.162162	0.0498339	0.159236	NHW>ETW	RHW>ETW
chr1A	470004601	470004800	0.949416	0.444444	0.972222	NHW>ETW	RHW>ETW	chr1A	17438801	17439000	0.555556	0.254902	0.646154	NHW>ETW	RHW>ETW	chr1B	102152601	102152800	0.170404	0.045045	0.296296	NHW>ETW	RHW>ETW
chr1A	470757801	470758000	0.955556	0.384615	0.903226	NHW>ETW	RHW>ETW	chr1A	17439201	17439400	0.486486	0.106383	0.64	NHW>ETW	RHW>ETW	chr1B	104347001	104347200	0.241042	0.0222222	0.169591	NHW>ETW	RHW>ETW
chr1A	471267801	471268000	0.942478	0.333333	0.97449	NHW>ETW	RHW>ETW	chr1A	17446801	17447000	0.504673	0.0769231	0.557377	NHW>ETW	RHW>ETW	chr1B	104460401	104460600	0.337398	0.127877	0.265504	NHW>ETW	RHW>ETW
chr1A	471322001	471322200	0.92	0.288136	0.80303	NHW>ETW	RHW>ETW	chr1A	17453401	17453600	0.527132	0.208333	0.653333	NHW>ETW	RHW>ETW	chr1B	104718601	104718800	0.266881	0.0546448	0.183486	NHW>ETW	RHW>ETW
chr1A	471326401	471326600	0.868293	0.211538	0.971831	NHW>ETW	RHW>ETW	chr1A	17493801	17494000	0.673469	0.319149	0.666667	NHW>ETW	RHW>ETW	chr1B	105570401	105570600	0.292517	0	0.191977	NHW>ETW	RHW>ETW
chr1A	471597801	471598000	0.927536	0.421053	0.931034	NHW>ETW	RHW>ETW	chr1A	17495201	17495400	0.674419	0.222222	0.746835	NHW>ETW	RHW>ETW	chr1B	106767201	106767400	0.242678	0.0580205	0.315113	NHW>ETW	RHW>ETW
chr1A	472211001	472211200	0.869565	0.290323	0.923077	NHW>ETW	RHW>ETW	chr1A	17495401	17495600	0.711538	0.314286	0.632911	NHW>ETW	RHW>ETW	chr1B	106895401	106895600	0.224	0.0243902	0.20155	NHW>ETW	RHW>ETW
chr1A	472536801	472537000	0.940741	0.402299	1	NHW>ETW	RHW>ETW	chr1A	17499801	17500000	0.788079	0.306122	0.701493	NHW>ETW	RHW>ETW	chr1B	107379201	107379400	0.290698	0.0220588	0.156028	NHW>ETW	RHW>ETW
chr1A	472779401	472779600	0.925926	0.328125	0.953488	NHW>ETW	RHW>ETW	chr1A	17523801	17524000	0.611354	0.25	0.559783	NHW>ETW	RHW>ETW	chr1B	108115401	108115600	0.35307	0.0565217	0.26506	NHW>ETW	RHW>ETW
chr1A	473062801	473063000	0.909091	0.37037	0.928571	NHW>ETW	RHW>ETW	chr1A	17541201	17541400	0.915254	0.6	0.903226	NHW>ETW	RHW>ETW	chr1B	109425001	109425200	0.16307	0	0.201613	NHW>ETW	RHW>ETW
chr1A	473413201	473413400	0.762712	0.255556	0.80198	NHW>ETW	RHW>ETW	chr1A	17541401	17541600	0.8	0.393939	0.888889	NHW>ETW	RHW>ETW	chr1B	109425801	109426000	0.269542	0.0498339	0.402844	NHW>ETW	RHW>ETW
chr1A	473911201	473911400	0.931707	0.304878	0.835294	NHW>ETW	RHW>ETW	chr1A	17617001	17617200	0.836957	0.515152	0.852174	NHW>ETW	RHW>ETW	chr1B	110124201	110124400	0.167325	0.0388693	0.140449	NHW>ETW	RHW>ETW
chr1A	474255801	474256000	0.958904	0.438596	0.955556	NHW>ETW	RHW>ETW	chr1A	17617201	17617400	0.715789	0.395833	0.723529	NHW>ETW	RHW>ETW	chr1B	110124401	110124600	0.369748	0.0343348	0.406393	NHW>ETW	RHW>ETW
chr1A	474423401	474423600	0.853659	0.264151	0.830986	NHW>ETW	RHW>ETW	chr1A	17620001	17620200	0.725352	0.32	0.747573	NHW>ETW	RHW>ETW	chr1B	110124601	110124800	0.544959	0.169014	0.455056	NHW>ETW	RHW>ETW
chr1A	474423601	474423800	0.770833	0.25	0.882353	NHW>ETW	RHW>ETW	chr1A	17625801	17626000	0.770115	0.377778	0.96	NHW>ETW	RHW>ETW	chr1B	111046001	111046200	0.464706	0.0151515	0.264151	NHW>ETW	RHW>ETW
chr1A	474709001	474709200	0.910526	0.388889	0.913386	NHW>ETW	RHW>ETW	chr1A	17630201	17630400	0.726496	0.391304	0.77451	NHW>ETW	RHW>ETW	chr1B	112204401	112204600	0.178392	0.010101	0.115869	NHW>ETW	RHW>ETW
chr1A	475396201	475396400	0.954545	0.357143	0.868421	NHW>ETW	RHW>ETW	chr1A	17709001	17709200	0.733333	0.222222	0.591463	NHW>ETW	RHW>ETW	chr1B	113521401	113521600	0.380734	0.0453809	0.295039	NHW>ETW	RHW>ETW
chr1A	475889601	475889800	0.925094	0.333333	0.939024	NHW>ETW	RHW>ETW	chr1A	17710801	17711000	0.649425	0.348837	0.733333	NHW>ETW	RHW>ETW	chr1B	113521601	113521800	0.290541	0.0846561	0.232068	NHW>ETW	RHW>ETW
chr1A	476285201	476285400	0.948276	0.333333	0.964824	NHW>ETW	RHW>ETW	chr1A	17712001	17712200	0.575758	0.215686	0.583333	NHW>ETW	RHW>ETW	chr1B	113522201	113522400	0.398981	0.145729	0.318182	NHW>ETW	RHW>ETW
chr1A	476829801	476830000	0.92	0.326087	0.894737	NHW>ETW	RHW>ETW	chr1A	17723401	17723600	0.756098	0.333333	0.774194	NHW>ETW	RHW>ETW	chr1B	117457001	117457200	0.164271	0	0.149378	NHW>ETW	RHW>ETW
chr1A	476924601	476924800	0.967213	0.4	0.97561	NHW>ETW	RHW>ETW	chr1A	17724001	17724200	0.85	0.333333	0.823529	NHW>ETW	RHW>ETW	chr1B	117780201	117780400	0.185615	0.0160428	0.148936	NHW>ETW	RHW>ETW
chr1A	478099601	478099800	0.818182	0.296296	0.962963	NHW>ETW	RHW>ETW	chr1A	17737001	17737200	0.583333	0.220339	0.567568	NHW>ETW	RHW>ETW	chr1B	117780401	117780600	0.139048	0	0.141463	NHW>ETW	RHW>ETW
chr1A	478780801	478781000	0.965909	0.4	0.935897	NHW>ETW	RHW>ETW	chr1A	17738801	17739000	0.598214	0.209677	0.729412	NHW>ETW	RHW>ETW	chr1B	119114801	119115000	0.268229	0.042654	0.218182	NHW>ETW	RHW>ETW
chr1A	479080401	479080600	0.946043	0.444444	0.960227	NHW>ETW	RHW>ETW	chr1A	17739801	17740000	0.557377	0.122449	0.571429	NHW>ETW	RHW>ETW	chr1B	119765801	119766000	0.303523	0.0961538	0.345528	NHW>ETW	RHW>ETW
chr1A	479575801	479576000	0.847826	0.236842	0.830189	NHW>ETW	RHW>ETW	chr1A	17741601	17741800	0.704453	0.267857	0.681818	NHW>ETW	RHW>ETW	chr1B	120401801	120402000	0.259259	0.0301887	0.132118	NHW>ETW	RHW>ETW
chr1A	481122401	481122600	0.96	0.380952	0.98	NHW>ETW	RHW>ETW	chr1A	17743401	17743600	0.810651	0.441558	0.783333	NHW>ETW	RHW>ETW	chr1B	120492401	120492600	0.241121	0.00740741	0.114114	NHW>ETW	RHW>ETW
chr1A	481175401	481175600	0.969163	0.0606061	0.963415	NHW>ETW	RHW>ETW	chr1A	17796801	17797000	0.719424	0.3125	0.752294	NHW>ETW	RHW>ETW	chr1B	120492601	120492800	0.178808	0.0298507	0.242515	NHW>ETW	RHW>ETW
chr1A	481506001	481506200	0.820513	0.285714	0.923077	NHW>ETW	RHW>ETW	chr1A	17797001	17797200	0.747573	0.406977	0.744186	NHW>ETW	RHW>ETW	chr1B	121182201	121182400	0.369048	0.0213523	0.182857	NHW>ETW	RHW>ETW
chr1A	481974401	481974600	0.974359	0.105263	0.844037	NHW>ETW	RHW>ETW	chr1A	17799601	17799800	0.686869	0.303571	0.677419	NHW>ETW	RHW>ETW	chr1B	121395201	121395400	0.356481	0.0890411	0.607143	NHW>ETW	RHW>ETW
chr1A	482149401	482149600	0.921569	0.294118	0.923077	NHW>ETW	RHW>ETW	chr1A	17812601	17812800	0.803571	0.333333	0.662651	NHW>ETW	RHW>ETW	chr1B	122335601	122335800	0.259762	0.0117647	0.226415	NHW>ETW	RHW>ETW
chr1A	482674601	482674800	0.870968	0.351351	0.903226	NHW>ETW	RHW>ETW	chr1A	17873601	17873800	0.636842	0.294118	0.666667	NHW>ETW	RHW>ETW	chr1B	123353001	123353200	0.296296	0.0296296	0.345821	NHW>ETW	RHW>ETW
chr1A	482762601	482762800	0.846457	0.252174	0.934066	NHW>ETW	RHW>ETW	chr1A	17874201	17874400	0.766234	0.357143	0.786885	NHW>ETW	RHW>ETW	chr1B	123970801	123971000	0.363112	0.076087	0.355987	NHW>ETW	RHW>ETW
chr1A	482867001	482867200	0.947368	0.380952	0.984615	NHW>ETW	RHW>ETW	chr1A	17892401	17892600	0.630769	0.3125	0.631579	NHW>ETW	RHW>ETW	chr1B	129109401	129109600	0.15	0.0375	0.146974	NHW>ETW	RHW>ETW
chr1A	483409201	483409400	0.932	0.272727	0.893443	NHW>ETW	RHW>ETW	chr1A	17898401	17898600	0.571429	0.111111	0.55	NHW>ETW	RHW>ETW	chr1B	132291601	132291800	0.402715	0.0119522	0.126437	NHW>ETW	RHW>ETW
chr1A	483660801	483661000	0.597701	0.0208333	0.866667	NHW>ETW	RHW>ETW	chr1A	17907401	17907600	0.637681	0.230769	0.650794	NHW>ETW	RHW>ETW	chr1B	133103801	133104000	0.394295	0.0741758	0.3361	NHW>ETW	RHW>ETW
chr1A	485363601	485363800	0.938144	0.0638298	0.723077	NHW>ETW	RHW>ETW	chr1A	17908201	17908400	0.757576	0.419355	0.783784	NHW>ETW	RHW>ETW	chr1B	133104001	133104200	0.484419	0.147059	0.327138	NHW>ETW	RHW>ETW
chr1A	485364401	485364600	0.872	0.12	0.924242	NHW>ETW	RHW>ETW	chr1A	17914401	17914600	0.704225	0.347826	0.727273	NHW>ETW	RHW>ETW	chr1B	133104601	133104800	0.571795	0.0588235	0.475973	NHW>ETW	RHW>ETW
chr1A	486407401	486407600	0.919431	0.4	0.909091	NHW>ETW	RHW>ETW	chr1A	17920001	17920200	0.689655	0.333333	0.710526	NHW>ETW	RHW>ETW	chr1B	133104801	133105000	0.577947	0.02	0.418919	NHW>ETW	RHW>ETW
chr1A	486593401	486593600	0.887701	0.0714286	0.782051	NHW>ETW	RHW>ETW	chr1A	17939001	17939200	0.728571	0.263158	0.789474	NHW>ETW	RHW>ETW	chr1B	133129201	133129400	0.122318	0.0166667	0.181564	NHW>ETW	RHW>ETW
chr1A	487461601	487461800	0.831858	0.241379	0.790698	NHW>ETW	RHW>ETW	chr1A	17969401	17969600	0.702703	0.385965	0.788462	NHW>ETW	RHW>ETW	chr1B	136065601	136065800	0.123077	0	0.166667	NHW>ETW	RHW>ETW
chr1A	487499601	487499800	0.978022	0.388889	0.936508	NHW>ETW	RHW>ETW	chr1A	17969801	17970000	0.806452	0.439024	0.881579	NHW>ETW	RHW>ETW	chr1B	138059601	138059800	0.236934	0.0879121	0.320635	NHW>ETW	RHW>ETW
chr1A	488108001	488108200	0.948882	0.352113	0.854962	NHW>ETW	RHW>ETW	chr1A	17984801	17985000	0.797235	0.407407	0.80597	NHW>ETW	RHW>ETW	chr1B	138059801	138060000	0.191601	0.00518135	0.109718	NHW>ETW	RHW>ETW
chr1A	488109801	488110000	0.791667	0.277778	0.8125	NHW>ETW	RHW>ETW	chr1A	17993801	17994000	0.853659	0.30303	0.818182	NHW>ETW	RHW>ETW	chr1B	142044801	142045000	0.247485	0.0145631	0.307087	NHW>ETW	RHW>ETW
chr1A	488182001	488182200	0.961957	0.395349	0.97619	NHW>ETW	RHW>ETW	chr1A	18030001	18030200	0.767442	0.404762	0.741573	NHW>ETW	RHW>ETW	chr1B	146117201	146117400	0.18797	0.0305344	0.139896	NHW>ETW	RHW>ETW
chr1A	488233401	488233600	0.907643	0.0181818	0.862857	NHW>ETW	RHW>ETW	chr1A	18053601	18053800	0.741935	0.302326	0.782051	NHW>ETW	RHW>ETW	chr1B	146117401	146117600	0.236786	0.0663265	0.276364	NHW>ETW	RHW>ETW
chr1A	488642201	488642400	0.978723	0.44	1	NHW>ETW	RHW>ETW	chr1A	18059601	18059800	0.733333	0.351351	0.707317	NHW>ETW	RHW>ETW	chr1B	146797201	146797400	0.180233	0.0285714	0.158879	NHW>ETW	RHW>ETW
chr1A	490421401	490421600	0.636364	0.119048	0.689655	NHW>ETW	RHW>ETW	chr1A	18068401	18068600	0.867925	0.394737	0.958333	NHW>ETW	RHW>ETW	chr1B	150521401	150521600	0.135354	0.0106383	0.194757	NHW>ETW	RHW>ETW
chr1A	490515201	490515400	0.898515	0.0952381	0.866667	NHW>ETW	RHW>ETW	chr1A	18076401	18076600	0.805556	0.283784	0.894737	NHW>ETW	RHW>ETW	chr1B	155716401	155716600	0.52963	0.222222	0.564179	NHW>ETW	RHW>ETW
chr1A	490515401	490515600	0.863095	0.133333	0.974359	NHW>ETW	RHW>ETW	chr1A	18091601	18091800	0.609375	0.241379	0.621212	NHW>ETW	RHW>ETW	chr1B	156702201	156702400	0.305797	0.111429	0.242331	NHW>ETW	RHW>ETW
chr1A	490515601	490515800	0.883721	0.376344	0.928571	NHW>ETW	RHW>ETW	chr1A	18096001	18096200	0.658537	0.289474	0.648649	NHW>ETW	RHW>ETW	chr1B	157460201	157460400	0.22179	0.0498442	0.264151	NHW>ETW	RHW>ETW
chr1A	490888001	490888200	0.815789	0.184211	0.738636	NHW>ETW	RHW>ETW	chr1A	18099401	18099600	0.438202	0.08	0.527778	NHW>ETW	RHW>ETW	chr1B	157929201	157929400	0.165079	0	0.101828	NHW>ETW	RHW>ETW
chr1A	490888401	490888600	0.844961	0.272727	0.777778	NHW>ETW	RHW>ETW	chr1A	18099601	18099800	0.431655	0.0555556	0.410959	NHW>ETW	RHW>ETW	chr1B	159629801	159630000	0.307278	0.100775	0.28013	NHW>ETW	RHW>ETW
chr1A	491365401	491365600	0.788462	0.153846	0.7125	NHW>ETW	RHW>ETW	chr1A	18103201	18103400	0.387097	0.0769231	0.459016	NHW>ETW	RHW>ETW	chr1B	159630001	159630200	0.316854	0.034188	0.514019	NHW>ETW	RHW>ETW
chr1A	493774601	493774800	0.893805	0.363636	0.946429	NHW>ETW	RHW>ETW	chr1A	18106601	18106800	0.492063	0.0869565	0.551282	NHW>ETW	RHW>ETW	chr1B	161274601	161274800	0.423503	0.131757	0.343407	NHW>ETW	RHW>ETW
chr1A	493812601	493812800	0.87013	0.248	0.848214	NHW>ETW	RHW>ETW	chr1A	18154201	18154400	0.477273	0.166667	0.526316	NHW>ETW	RHW>ETW	chr1B	161319601	161319800	0.174074	0.0179372	0.34903	NHW>ETW	RHW>ETW
chr1A	493938801	493939000	0.9375	0.225	0.77027	NHW>ETW	RHW>ETW	chr1A	18167201	18167400	0.903704	0.5625	0.875	NHW>ETW	RHW>ETW	chr1B	161320401	161320600	0.187654	0.0252525	0.127358	NHW>ETW	RHW>ETW
chr1A	494001401	494001600	0.978495	0.444444	0.963636	NHW>ETW	RHW>ETW	chr1A	18208201	18208400	0.696629	0.315789	0.651786	NHW>ETW	RHW>ETW	chr1B	164415801	164416000	0.217593	0.0284091	0.132743	NHW>ETW	RHW>ETW
chr1A	494144201	494144400	0.952941	0.36	0.910714	NHW>ETW	RHW>ETW	chr1A	18209401	18209600	0.555233	0.227273	0.607595	NHW>ETW	RHW>ETW	chr1B	172013201	172013400	0.341549	0.0809717	0.365854	NHW>ETW	RHW>ETW
chr1A	494172801	494173000	0.836364	0.0681818	0.765625	NHW>ETW	RHW>ETW	chr1A	18226801	18227000	0.802083	0.447761	0.826531	NHW>ETW	RHW>ETW	chr1B	172247801	172248000	0.493384	0.188571	0.535211	NHW>ETW	RHW>ETW
chr1A	494700401	494700600	0.846154	0.333333	0.894737	NHW>ETW	RHW>ETW	chr1A	18253001	18253200	0.474359	0.142857	0.530435	NHW>ETW	RHW>ETW	chr1B	172248001	172248200	0.521459	0.205882	0.405573	NHW>ETW	RHW>ETW
chr1A	495452801	495453000	0.805654	0.208333	0.72093	NHW>ETW	RHW>ETW	chr1A	18297601	18297800	0.642857	0.296296	0.7	NHW>ETW	RHW>ETW	chr1B	172248201	172248400	0.467005	0.0592105	0.374016	NHW>ETW	RHW>ETW
chr1A	495599401	495599600	0.828283	0.212766	0.793651	NHW>ETW	RHW>ETW	chr1A	18297801	18298000	0.613333	0.25641	0.571429	NHW>ETW	RHW>ETW	chr1B	174974001	174974200	0.14245	0.0153846	0.153846	NHW>ETW	RHW>ETW
chr1A	496371601	496371800	0.901639	0.388889	0.923077	NHW>ETW	RHW>ETW	chr1A	18298001	18298200	0.8	0.344828	0.673077	NHW>ETW	RHW>ETW	chr1B	175409401	175409600	0.347418	0.038961	0.293173	NHW>ETW	RHW>ETW
chr1A	497413401	497413600	0.92623	0.258929	0.829091	NHW>ETW	RHW>ETW	chr1A	18382601	18382800	0.766667	0.37037	0.82	NHW>ETW	RHW>ETW	chr1B	175409601	175409800	0.210526	0.0190476	0.17226	NHW>ETW	RHW>ETW
chr1A	497544201	497544400	0.90566	0.358491	0.9	NHW>ETW	RHW>ETW	chr1A	18383601	18383800	0.681481	0.24	0.558824	NHW>ETW	RHW>ETW	chr1B	179627601	179627800	0.137536	0.0147059	0.236467	NHW>ETW	RHW>ETW
chr1A	498017001	498017200	0.944206	0.375	0.92	NHW>ETW	RHW>ETW	chr1A	18413201	18413400	0.623853	0.25	0.731183	NHW>ETW	RHW>ETW	chr1B	185065801	185066000	0.359788	0.0909091	0.334821	NHW>ETW	RHW>ETW
chr1A	498196401	498196600	0.74026	0.162162	0.703125	NHW>ETW	RHW>ETW	chr1A	18419001	18419200	0.647887	0.314286	0.738739	NHW>ETW	RHW>ETW	chr1B	185066401	185066600	0.237374	0	0.112205	NHW>ETW	RHW>ETW
chr1A	498201401	498201600	0.714286	0.1875	0.966667	NHW>ETW	RHW>ETW	chr1A	18454201	18454400	0.680851	0.277778	0.696721	NHW>ETW	RHW>ETW	chr1B	185066601	185066800	0.203629	0.00829876	0.14094	NHW>ETW	RHW>ETW
chr1A	498207001	498207200	0.850467	0.3	0.933333	NHW>ETW	RHW>ETW	chr1A	18493601	18493800	0.821429	0.329412	0.675439	NHW>ETW	RHW>ETW	chr1B	190888201	190888400	0.175497	0.0075188	0.109859	NHW>ETW	RHW>ETW
chr1A	498389601	498389800	0.822785	0.307692	0.953488	NHW>ETW	RHW>ETW	chr1A	18496201	18496400	0.658537	0.226415	0.571429	NHW>ETW	RHW>ETW	chr1B	191954201	191954400	0.167331	0.0402299	0.245033	NHW>ETW	RHW>ETW
chr1A	498577001	498577200	0.921569	0.388889	0.954545	NHW>ETW	RHW>ETW	chr1A	18506001	18506200	0.6	0.266667	0.632353	NHW>ETW	RHW>ETW	chr1B	191954801	191955000	0.423881	0.0851064	0.300699	NHW>ETW	RHW>ETW
chr1A	498679801	498680000	0.880734	0.203125	0.860465	NHW>ETW	RHW>ETW	chr1A	18508201	18508400	0.719008	0.346154	0.717172	NHW>ETW	RHW>ETW	chr1B	192468401	192468600	0.312169	0.08125	0.274112	NHW>ETW	RHW>ETW
chr1A	498680001	498680200	0.903226	0.28125	0.789474	NHW>ETW	RHW>ETW	chr1A	18513001	18513200	0.90625	0.324324	0.761905	NHW>ETW	RHW>ETW	chr1B	192685201	192685400	0.125364	0.0152091	0.245798	NHW>ETW	RHW>ETW
chr1A	498689201	498689400	0.831169	0.0430108	0.561151	NHW>ETW	RHW>ETW	chr1A	18513401	18513600	0.861702	0.469697	0.780488	NHW>ETW	RHW>ETW	chr1B	192687401	192687600	0.149742	0.0132743	0.17551	NHW>ETW	RHW>ETW
chr1A	498814801	498815000	0.640719	0.0909091	0.782609	NHW>ETW	RHW>ETW	chr1A	18566401	18566600	0.694268	0.333333	0.673913	NHW>ETW	RHW>ETW	chr1B	195563201	195563400	0.181219	0	0.276596	NHW>ETW	RHW>ETW
chr1A	499608201	499608400	0.968037	0.433333	0.981651	NHW>ETW	RHW>ETW	chr1A	18597601	18597800	0.729323	0.333333	0.946429	NHW>ETW	RHW>ETW	chr1B	195563401	195563600	0.407932	0.115	0.372549	NHW>ETW	RHW>ETW
chr1A	499970601	499970800	0.907534	0.333333	0.935897	NHW>ETW	RHW>ETW	chr1A	18599601	18599800	0.620253	0.172414	0.517241	NHW>ETW	RHW>ETW	chr1B	197790201	197790400	0.202899	0.0097561	0.141732	NHW>ETW	RHW>ETW
chr1A	500078401	500078600	0.736842	0.0526316	0.651163	NHW>ETW	RHW>ETW	chr1A	18617201	18617400	0.8125	0.390244	0.766667	NHW>ETW	RHW>ETW	chr1B	198157201	198157400	0.152074	0.0111111	0.172205	NHW>ETW	RHW>ETW
chr1A	500146401	500146600	0.985915	0.117647	0.823529	NHW>ETW	RHW>ETW	chr1A	18625801	18626000	0.839572	0.42623	0.824427	NHW>ETW	RHW>ETW	chr1B	198157801	198158000	0.195286	0.00478469	0.177536	NHW>ETW	RHW>ETW
chr1A	500978001	500978200	0.583333	0	0.75	NHW>ETW	RHW>ETW	chr1A	18639801	18640000	0.796296	0.35	0.688679	NHW>ETW	RHW>ETW	chr1B	202034801	202035000	0.138498	0.034965	0.136029	NHW>ETW	RHW>ETW
chr1A	500983001	500983200	0.854592	0.318182	0.948864	NHW>ETW	RHW>ETW	chr1A	18647601	18647800	0.841463	0.333333	0.727273	NHW>ETW	RHW>ETW	chr1B	204557401	204557600	0.317125	0.0564103	0.307692	NHW>ETW	RHW>ETW
chr1A	501508001	501508200	0.95122	0.333333	0.97619	NHW>ETW	RHW>ETW	chr1A	18709401	18709600	0.685393	0.346154	0.685714	NHW>ETW	RHW>ETW	chr1B	207164001	207164200	0.120773	0.0112676	0.131148	NHW>ETW	RHW>ETW
chr1A	501516601	501516800	0.846154	0.25	0.814815	NHW>ETW	RHW>ETW	chr1A	18721201	18721400	0.736842	0.357143	0.902439	NHW>ETW	RHW>ETW	chr1B	207164201	207164400	0.218236	0.0482759	0.220532	NHW>ETW	RHW>ETW
chr1A	501881601	501881800	0.82716	0.1875	0.921053	NHW>ETW	RHW>ETW	chr1A	18737001	18737200	0.568182	0.219512	0.521739	NHW>ETW	RHW>ETW	chr1B	207164601	207164800	0.444134	0.06875	0.389744	NHW>ETW	RHW>ETW
chr1A	501988601	501988800	0.935673	0.396947	0.925926	NHW>ETW	RHW>ETW	chr1A	18737601	18737800	0.65	0.274194	0.62766	NHW>ETW	RHW>ETW	chr1B	207164801	207165000	0.108108	0.00787402	0.149813	NHW>ETW	RHW>ETW
chr1A	503250201	503250400	0.928994	0.391304	0.952381	NHW>ETW	RHW>ETW	chr1A	18754001	18754200	0.715596	0.387097	0.707547	NHW>ETW	RHW>ETW	chr1B	207372001	207372200	0.217729	0.0686275	0.197889	NHW>ETW	RHW>ETW
chr1A	503638401	503638600	0.932961	0.421053	0.97561	NHW>ETW	RHW>ETW	chr1A	18781001	18781200	0.454545	0.1	0.653333	NHW>ETW	RHW>ETW	chr1B	208993401	208993600	0.152113	0.0204082	0.32	NHW>ETW	RHW>ETW
chr1A	504286401	504286600	0.766667	0	0.5625	NHW>ETW	RHW>ETW	chr1A	18787001	18787200	0.608108	0.166667	0.537313	NHW>ETW	RHW>ETW	chr1B	211606401	211606600	0.259669	0.102041	0.298319	NHW>ETW	RHW>ETW
chr1A	504287401	504287600	0.848101	0.0119048	0.782609	NHW>ETW	RHW>ETW	chr1A	18787201	18787400	0.662651	0.305556	0.658537	NHW>ETW	RHW>ETW	chr1B	225816201	225816400	0.144708	0.0316901	0.21875	NHW>ETW	RHW>ETW
chr1A	504957401	504957600	0.833333	0.219512	0.837838	NHW>ETW	RHW>ETW	chr1A	18854801	18855000	0.681529	0.296296	0.6	NHW>ETW	RHW>ETW	chr1B	225816601	225816800	0.14433	0.0136986	0.126521	NHW>ETW	RHW>ETW
chr1A	504985601	504985800	0.837209	0.164835	0.731183	NHW>ETW	RHW>ETW	chr1A	18861001	18861200	0.659794	0.288462	0.652174	NHW>ETW	RHW>ETW	chr1B	225816801	225817000	0.396657	0.141892	0.357013	NHW>ETW	RHW>ETW
chr1A	504992201	504992400	1	0.285714	0.857143	NHW>ETW	RHW>ETW	chr1A	18877201	18877400	0.66092	0.297297	0.721649	NHW>ETW	RHW>ETW	chr1B	228176401	228176600	0.258772	0	0.215625	NHW>ETW	RHW>ETW
chr1A	505040201	505040400	0.911765	0.314286	0.878788	NHW>ETW	RHW>ETW	chr1A	18879201	18879400	0.787879	0.418367	0.745455	NHW>ETW	RHW>ETW	chr1B	229996001	229996200	0.236715	0.0134529	0.185273	NHW>ETW	RHW>ETW
chr1A	505065201	505065400	0.86	0.304348	0.896552	NHW>ETW	RHW>ETW	chr1A	18879401	18879600	0.801242	0.44	0.761905	NHW>ETW	RHW>ETW	chr1B	232597001	232597200	0.247382	0.00892857	0.165217	NHW>ETW	RHW>ETW
chr1A	505341801	505342000	1	0.416667	1	NHW>ETW	RHW>ETW	chr1A	18884001	18884200	0.651163	0.2375	0.663462	NHW>ETW	RHW>ETW	chr1B	233946601	233946800	0.137931	0.0209974	0.128289	NHW>ETW	RHW>ETW
chr1A	506631001	506631200	0.935622	0.380952	0.962963	NHW>ETW	RHW>ETW	chr1A	18894001	18894200	0.965517	0.520833	0.94	NHW>ETW	RHW>ETW	chr1B	248232601	248232800	0.178571	0.0530973	0.153266	NHW>ETW	RHW>ETW
chr1A	506985201	506985400	0.912088	0.392857	0.972222	NHW>ETW	RHW>ETW	chr1A	18985801	18986000	0.460526	0.1	0.447761	NHW>ETW	RHW>ETW	chr1B	249633201	249633400	0.172805	0.00512821	0.317073	NHW>ETW	RHW>ETW
chr1A	507554201	507554400	0.743802	0.142857	0.864198	NHW>ETW	RHW>ETW	chr1A	19002001	19002200	0.904762	0.555556	0.892405	NHW>ETW	RHW>ETW	chr1B	262064001	262064200	0.53211	0.0143885	0.238579	NHW>ETW	RHW>ETW
chr1A	507749801	507750000	0.952381	0.372549	0.893939	NHW>ETW	RHW>ETW	chr1A	19025201	19025400	0.852941	0.5	0.904762	NHW>ETW	RHW>ETW	chr1B	262064201	262064400	0.236749	0.0423163	0.242798	NHW>ETW	RHW>ETW
chr1A	508635001	508635200	0.826087	0.246835	0.974359	NHW>ETW	RHW>ETW	chr1A	19059801	19060000	0.717949	0.261905	0.66129	NHW>ETW	RHW>ETW	chr1B	266805601	266805800	0.248577	0.0656934	0.191045	NHW>ETW	RHW>ETW
chr1A	508733001	508733200	0.895522	0.307692	0.9375	NHW>ETW	RHW>ETW	chr1A	19060001	19060200	0.798319	0.347222	0.75	NHW>ETW	RHW>ETW	chr1B	266805801	266806000	0.224537	0.0271084	0.197674	NHW>ETW	RHW>ETW
chr1A	508928401	508928600	0.716418	0.205128	0.723404	NHW>ETW	RHW>ETW	chr1A	19075401	19075600	0.781022	0.423077	0.744444	NHW>ETW	RHW>ETW	chr1B	266806001	266806200	0.293405	0.0041841	0.16	NHW>ETW	RHW>ETW
chr1A	508935201	508935400	0.741379	0.142857	0.777778	NHW>ETW	RHW>ETW	chr1A	19083201	19083400	0.477876	0.111111	0.452055	NHW>ETW	RHW>ETW	chr1B	266806201	266806400	0.5	0.0551948	0.325039	NHW>ETW	RHW>ETW
chr1A	509787001	509787200	0.702128	0.178571	0.848485	NHW>ETW	RHW>ETW	chr1A	19158201	19158400	0.913793	0.45679	0.870968	NHW>ETW	RHW>ETW	chr1B	266937001	266937200	0.421622	0.023622	0.314079	NHW>ETW	RHW>ETW
chr1A	509796401	509796600	0.837607	0.235294	0.9	NHW>ETW	RHW>ETW	chr1A	19220601	19220800	0.868421	0.486111	0.840336	NHW>ETW	RHW>ETW	chr1B	268101401	268101600	0.14032	0.0171674	0.215743	NHW>ETW	RHW>ETW
chr1A	509796801	509797000	0.873016	0.283784	0.896552	NHW>ETW	RHW>ETW	chr1A	19287601	19287800	0.684211	0.266667	0.766667	NHW>ETW	RHW>ETW	chr1B	268550001	268550200	0.336257	0.00628931	0.278049	NHW>ETW	RHW>ETW
chr1A	510287801	510288000	0.801932	0.232	0.767296	NHW>ETW	RHW>ETW	chr1A	19292001	19292200	0.723077	0.190476	0.84	NHW>ETW	RHW>ETW	chr1B	268558401	268558600	0.217949	0.0426829	0.337079	NHW>ETW	RHW>ETW
chr1A	510540001	510540200	0.969697	0.333333	0.854369	NHW>ETW	RHW>ETW	chr1A	19303201	19303400	0.712329	0.3	0.605263	NHW>ETW	RHW>ETW	chr1B	268639001	268639200	0.143868	0.00617284	0.257261	NHW>ETW	RHW>ETW
chr1A	510591801	510592000	0.980769	0.411765	0.923077	NHW>ETW	RHW>ETW	chr1A	19345401	19345600	0.774194	0.115385	0.592593	NHW>ETW	RHW>ETW	chr1B	268790801	268791000	0.141304	0.0353261	0.182796	NHW>ETW	RHW>ETW
chr1A	510712001	510712200	0.868687	0.333333	0.857143	NHW>ETW	RHW>ETW	chr1A	19359601	19359800	0.659091	0.235294	0.675676	NHW>ETW	RHW>ETW	chr1B	268791001	268791200	0.288952	0.0314136	0.391813	NHW>ETW	RHW>ETW
chr1A	511490801	511491000	0.941989	0.428571	0.979798	NHW>ETW	RHW>ETW	chr1A	19416801	19417000	0.655172	0.282609	0.676471	NHW>ETW	RHW>ETW	chr1B	268791401	268791600	0.60733	0.215517	0.510345	NHW>ETW	RHW>ETW
chr1A	511889001	511889200	0.882353	0.285714	0.954545	NHW>ETW	RHW>ETW	chr1A	19478201	19478400	0.572917	0.047619	0.614583	NHW>ETW	RHW>ETW	chr1B	268791601	268791800	0.526742	0.0942623	0.40564	NHW>ETW	RHW>ETW
chr1A	512026601	512026800	0.958333	0.333333	0.952381	NHW>ETW	RHW>ETW	chr1A	19480001	19480200	0.695652	0.228571	0.55814	NHW>ETW	RHW>ETW	chr1B	268791801	268792000	0.37819	0.170732	0.348921	NHW>ETW	RHW>ETW
chr1A	512874201	512874400	0.833333	0.272727	0.794118	NHW>ETW	RHW>ETW	chr1A	19497601	19497800	0.657143	0.3125	0.626667	NHW>ETW	RHW>ETW	chr1B	268792001	268792200	0.266344	0.0892308	0.411111	NHW>ETW	RHW>ETW
chr1A	513119001	513119200	0.694444	0.107143	0.677419	NHW>ETW	RHW>ETW	chr1A	19505801	19506000	0.762712	0.4	0.828571	NHW>ETW	RHW>ETW	chr1B	269210201	269210400	0.182464	0.0373134	0.239295	NHW>ETW	RHW>ETW
chr1A	513495401	513495600	0.866667	0.246753	0.754717	NHW>ETW	RHW>ETW	chr1A	19508601	19508800	0.835165	0.4375	0.78022	NHW>ETW	RHW>ETW	chr1B	270321401	270321600	0.188153	0.0369231	0.202765	NHW>ETW	RHW>ETW
chr1A	513570001	513570200	0.814815	0.25	0.842105	NHW>ETW	RHW>ETW	chr1A	19509201	19509400	0.691293	0.375	0.697959	NHW>ETW	RHW>ETW	chr1B	278936401	278936600	0.381503	0.0686275	0.214067	NHW>ETW	RHW>ETW
chr1A	513622401	513622600	0.926829	0.382353	0.95	NHW>ETW	RHW>ETW	chr1A	19511801	19512000	0.606061	0.214286	0.676471	NHW>ETW	RHW>ETW	chr1B	282056601	282056800	0.233115	0.0753769	0.22619	NHW>ETW	RHW>ETW
chr1A	513679001	513679200	0.907285	0.170213	0.975904	NHW>ETW	RHW>ETW	chr1A	19519601	19519800	0.578431	0.269231	0.603448	NHW>ETW	RHW>ETW	chr1B	282057601	282057800	0.271635	0.135593	0.288591	NHW>ETW	RHW>ETW
chr1A	513850401	513850600	0.909091	0.115385	0.631579	NHW>ETW	RHW>ETW	chr1A	19519801	19520000	0.754902	0.314815	0.639344	NHW>ETW	RHW>ETW	chr1B	282101601	282101800	0.142857	0	0.169697	NHW>ETW	RHW>ETW
chr1A	513961201	513961400	0.97561	0.304348	0.955224	NHW>ETW	RHW>ETW	chr1A	19521001	19521200	0.777778	0.392157	0.754386	NHW>ETW	RHW>ETW	chr1B	282101801	282102000	0.318801	0.0544218	0.229692	NHW>ETW	RHW>ETW
chr1A	514031401	514031600	0.726872	0.202899	0.841667	NHW>ETW	RHW>ETW	chr1A	19565401	19565600	0.716814	0.4	0.758621	NHW>ETW	RHW>ETW	chr1B	282119601	282119800	0.11811	0	0.1	NHW>ETW	RHW>ETW
chr1A	514096801	514097000	0.634783	0.037037	0.663158	NHW>ETW	RHW>ETW	chr1A	19574001	19574200	0.731579	0.363636	0.792208	NHW>ETW	RHW>ETW	chr1B	285322201	285322400	0.123762	0.013289	0.165272	NHW>ETW	RHW>ETW
chr1A	514127001	514127200	0.841463	0.258929	0.781095	NHW>ETW	RHW>ETW	chr1A	19587001	19587200	0.654867	0.210526	0.714286	NHW>ETW	RHW>ETW	chr1B	286964401	286964600	0.188552	0.034188	0.19244	NHW>ETW	RHW>ETW
chr1A	514180201	514180400	0.931818	0.411765	1	NHW>ETW	RHW>ETW	chr1A	19594401	19594600	0.846154	0.476744	0.783784	NHW>ETW	RHW>ETW	chr1B	295087401	295087600	0.311615	0.0765306	0.256809	NHW>ETW	RHW>ETW
chr1A	514667401	514667600	0.713376	0.189655	0.848101	NHW>ETW	RHW>ETW	chr1A	19598601	19598800	0.72093	0.358209	0.686747	NHW>ETW	RHW>ETW	chr1B	295768801	295769000	0.202192	0.0416667	0.229167	NHW>ETW	RHW>ETW
chr1A	514667601	514667800	0.739899	0.15	0.714286	NHW>ETW	RHW>ETW	chr1A	19689801	19690000	0.584615	0.253333	0.565217	NHW>ETW	RHW>ETW	chr1B	297058601	297058800	0.235589	0.0238095	0.25	NHW>ETW	RHW>ETW
chr1A	514681601	514681800	0.928571	0.227273	0.857143	NHW>ETW	RHW>ETW	chr1A	19711001	19711200	0.804598	0.475	0.847826	NHW>ETW	RHW>ETW	chr1B	297058801	297059000	0.315907	0.00478469	0.265306	NHW>ETW	RHW>ETW
chr1A	514695601	514695800	0.9375	0.229167	0.8	NHW>ETW	RHW>ETW	chr1A	19723801	19724000	0.701493	0.294118	0.809524	NHW>ETW	RHW>ETW	chr1B	297059001	297059200	0.254072	0.012987	0.304688	NHW>ETW	RHW>ETW
chr1A	515605801	515606000	0.921569	0.413793	1	NHW>ETW	RHW>ETW	chr1A	19724001	19724200	0.814286	0.40625	0.723404	NHW>ETW	RHW>ETW	chr1B	297059201	297059400	0.506024	0.00714286	0.458498	NHW>ETW	RHW>ETW
chr1A	515614401	515614600	0.837838	0.272727	0.961538	NHW>ETW	RHW>ETW	chr1A	19767201	19767400	0.804054	0.390244	0.776119	NHW>ETW	RHW>ETW	chr1B	297059401	297059600	0.261023	0.021978	0.228395	NHW>ETW	RHW>ETW
chr1A	515622801	515623000	0.631579	0.0816327	0.987342	NHW>ETW	RHW>ETW	chr1A	19870201	19870400	0.851852	0.525	0.878788	NHW>ETW	RHW>ETW	chr1B	297060201	297060400	0.323467	0.0506912	0.224806	NHW>ETW	RHW>ETW
chr1A	516012201	516012400	0.761317	0	0.597222	NHW>ETW	RHW>ETW	chr1A	19901001	19901200	0.555556	0.16129	0.47619	NHW>ETW	RHW>ETW	chr1B	297060401	297060600	0.510638	0.052356	0.34902	NHW>ETW	RHW>ETW
chr1A	517415401	517415600	0.887324	0.263158	0.860656	NHW>ETW	RHW>ETW	chr1A	19908401	19908600	0.830508	0.421053	0.736842	NHW>ETW	RHW>ETW	chr1B	297060601	297060800	0.5	0.0734463	0.75	NHW>ETW	RHW>ETW
chr1A	517815201	517815400	0.913043	0.368421	0.945455	NHW>ETW	RHW>ETW	chr1A	19913001	19913200	0.534247	0.204545	0.615385	NHW>ETW	RHW>ETW	chr1B	297103401	297103600	0.114551	0.00236407	0.125891	NHW>ETW	RHW>ETW
chr1A	518248401	518248600	0.964286	0.432432	1	NHW>ETW	RHW>ETW	chr1A	19913801	19914000	0.715278	0.390805	0.695652	NHW>ETW	RHW>ETW	chr1B	297109001	297109200	0.359873	0.0179372	0.149038	NHW>ETW	RHW>ETW
chr1A	518943801	518944000	0.825	0.192308	1	NHW>ETW	RHW>ETW	chr1A	19920401	19920600	0.637681	0.238806	0.590361	NHW>ETW	RHW>ETW	chr1B	300581201	300581400	0.166667	0.0263158	0.187135	NHW>ETW	RHW>ETW
chr1A	519256601	519256800	0.833333	0.285714	0.816327	NHW>ETW	RHW>ETW	chr1A	19927601	19927800	0.707692	0.333333	0.703704	NHW>ETW	RHW>ETW	chr1B	305157601	305157800	0.240803	0.101796	0.552817	NHW>ETW	RHW>ETW
chr1A	519955601	519955800	0.979381	0.407407	0.945455	NHW>ETW	RHW>ETW	chr1A	19971001	19971200	0.527273	0.155556	0.739726	NHW>ETW	RHW>ETW	chr1B	305157801	305158000	0.231061	0.0669856	0.432056	NHW>ETW	RHW>ETW
chr1A	520432801	520433000	0.84	0.225	0.885714	NHW>ETW	RHW>ETW	chr1A	19998401	19998600	0.777778	0.387755	0.689655	NHW>ETW	RHW>ETW	chr1B	309493601	309493800	0.262784	0.119298	0.241087	NHW>ETW	RHW>ETW
chr1A	520625201	520625400	0.976077	0.392857	0.896226	NHW>ETW	RHW>ETW	chr1A	19998801	19999000	0.769231	0.380952	0.767442	NHW>ETW	RHW>ETW	chr1B	312557001	312557200	0.269113	0.0540541	0.246575	NHW>ETW	RHW>ETW
chr1A	520915601	520915800	0.941176	0.310345	0.968504	NHW>ETW	RHW>ETW	chr1A	19999601	19999800	0.825	0.492537	0.803571	NHW>ETW	RHW>ETW	chr1B	312921001	312921200	0.133501	0.00724638	0.123552	NHW>ETW	RHW>ETW
chr1A	522771001	522771200	0.96793	0.442623	0.972973	NHW>ETW	RHW>ETW	chr1A	20016601	20016800	0.775	0.333333	0.660377	NHW>ETW	RHW>ETW	chr1B	312921201	312921400	0.200557	0.023622	0.150485	NHW>ETW	RHW>ETW
chr1A	526410001	526410200	0.893701	0.22449	0.971963	NHW>ETW	RHW>ETW	chr1A	20052001	20052200	0.820896	0.407407	0.794872	NHW>ETW	RHW>ETW	chr1B	313443801	313444000	0.155063	0	0.121528	NHW>ETW	RHW>ETW
chr1A	526750201	526750400	0.605263	0	0.583333	NHW>ETW	RHW>ETW	chr1A	20052201	20052400	0.645161	0.288462	0.785714	NHW>ETW	RHW>ETW	chr1B	315527201	315527400	0.170483	0.0207469	0.12439	NHW>ETW	RHW>ETW
chr1A	527381001	527381200	0.84	0.222222	0.75	NHW>ETW	RHW>ETW	chr1A	20054201	20054400	0.655172	0.294118	0.803922	NHW>ETW	RHW>ETW	chr1B	322937201	322937400	0.472772	0.015873	0.340909	NHW>ETW	RHW>ETW
chr1A	527381601	527381800	0.978261	0.25	0.863636	NHW>ETW	RHW>ETW	chr1A	20057601	20057800	0.734694	0.396552	0.745098	NHW>ETW	RHW>ETW	chr1B	323689201	323689400	0.130624	0.0120846	0.162844	NHW>ETW	RHW>ETW
chr1A	527395401	527395600	0.680851	0	0.814815	NHW>ETW	RHW>ETW	chr1A	20067801	20068000	0.612121	0.301587	0.675439	NHW>ETW	RHW>ETW	chr1B	328985601	328985800	0.249505	0.0398406	0.167647	NHW>ETW	RHW>ETW
chr1A	527397001	527397200	0.857143	0.341463	0.902439	NHW>ETW	RHW>ETW	chr1A	20107001	20107200	0.628571	0.1	0.616667	NHW>ETW	RHW>ETW	chr1B	328992801	328993000	0.551102	0.112245	0.438515	NHW>ETW	RHW>ETW
chr1A	527734801	527735000	0.78	0.0588235	0.77193	NHW>ETW	RHW>ETW	chr1A	20118201	20118400	0.822581	0.277778	0.755556	NHW>ETW	RHW>ETW	chr1B	328993001	328993200	0.354839	0.00943396	0.272727	NHW>ETW	RHW>ETW
chr1A	527753001	527753200	0.844444	0.047619	0.575758	NHW>ETW	RHW>ETW	chr1A	20137801	20138000	0.612245	0.1875	0.576923	NHW>ETW	RHW>ETW	chr1B	331576801	331577000	0.200972	0.0416667	0.232394	NHW>ETW	RHW>ETW
chr1A	527873001	527873200	0.972477	0.425	0.961538	NHW>ETW	RHW>ETW	chr1A	20162001	20162200	0.866667	0.5	0.807692	NHW>ETW	RHW>ETW	chr1B	333595201	333595400	0.359223	0.0222222	0.311213	NHW>ETW	RHW>ETW
chr1A	528398801	528399000	1	0.0512821	0.934579	NHW>ETW	RHW>ETW	chr1A	20190801	20191000	0.709677	0.313725	0.684932	NHW>ETW	RHW>ETW	chr1B	338015601	338015800	0.318359	0.0219298	0.151408	NHW>ETW	RHW>ETW
chr1A	528973801	528974000	0.861111	0.285714	0.87037	NHW>ETW	RHW>ETW	chr1A	20290001	20290200	0.762712	0.44186	0.844156	NHW>ETW	RHW>ETW	chr1B	338884201	338884400	0.466667	0.136943	0.376623	NHW>ETW	RHW>ETW
chr1A	529130601	529130800	0.708661	0	0.592593	NHW>ETW	RHW>ETW	chr1A	20296401	20296600	0.752294	0.375	0.682759	NHW>ETW	RHW>ETW	chr1B	338884401	338884600	0.42437	0.158683	0.403433	NHW>ETW	RHW>ETW
chr1A	529132601	529132800	0.666667	0	0.966102	NHW>ETW	RHW>ETW	chr1A	20324001	20324200	0.833333	0.504348	0.846154	NHW>ETW	RHW>ETW	chr1B	339077601	339077800	0.5	0	0.364372	NHW>ETW	RHW>ETW
chr1A	529915001	529915200	0.938312	0.352941	0.909836	NHW>ETW	RHW>ETW	chr1A	20349601	20349800	0.728261	0.351852	0.666667	NHW>ETW	RHW>ETW	chr1B	339904801	339905000	0.350669	0.122271	0.267606	NHW>ETW	RHW>ETW
chr1A	531523401	531523600	0.897727	0.380952	0.972067	NHW>ETW	RHW>ETW	chr1A	20350401	20350600	0.470588	0.15625	0.581395	NHW>ETW	RHW>ETW	chr1B	340381201	340381400	0.348148	0.173077	0.352018	NHW>ETW	RHW>ETW
chr1A	531592401	531592600	0.64	0.107692	0.842105	NHW>ETW	RHW>ETW	chr1A	20373601	20373800	0.602941	0.1875	0.622951	NHW>ETW	RHW>ETW	chr1B	340427201	340427400	0.194831	0.030303	0.1893	NHW>ETW	RHW>ETW
chr1A	531720401	531720600	0.782609	0.269231	0.896104	NHW>ETW	RHW>ETW	chr1A	20373801	20374000	0.648649	0.293103	0.75	NHW>ETW	RHW>ETW	chr1B	340427401	340427600	0.160112	0.0141509	0.137931	NHW>ETW	RHW>ETW
chr1A	532272001	532272200	0.962264	0.354839	0.928571	NHW>ETW	RHW>ETW	chr1A	20420201	20420400	0.666667	0.178571	0.625	NHW>ETW	RHW>ETW	chr1B	356308601	356308800	0.234597	0.00714286	0.201389	NHW>ETW	RHW>ETW
chr1A	532771001	532771200	0.637681	0.075	0.762712	NHW>ETW	RHW>ETW	chr1A	20420601	20420800	0.37395	0.047619	0.435345	NHW>ETW	RHW>ETW	chr1B	357469001	357469200	0.267399	0.0511811	0.163793	NHW>ETW	RHW>ETW
chr1A	532915201	532915400	0.866667	0.314286	0.846154	NHW>ETW	RHW>ETW	chr1A	20420801	20421000	0.558333	0.142857	0.475728	NHW>ETW	RHW>ETW	chr1B	358393001	358393200	0.376648	0.0443038	0.295956	NHW>ETW	RHW>ETW
chr1A	533141401	533141600	0.790698	0.176471	0.7	NHW>ETW	RHW>ETW	chr1A	20421001	20421200	0.521739	0.157895	0.5625	NHW>ETW	RHW>ETW	chr1B	361021801	361022000	0.159794	0.00746269	0.147783	NHW>ETW	RHW>ETW
chr1A	533326001	533326200	0.75	0	0.75	NHW>ETW	RHW>ETW	chr1A	20425601	20425800	0.635294	0.15	0.761905	NHW>ETW	RHW>ETW	chr1B	369230601	369230800	0.433095	0.19	0.321199	NHW>ETW	RHW>ETW
chr1A	533449201	533449400	0.911765	0.35	0.891304	NHW>ETW	RHW>ETW	chr1A	20426001	20426200	0.903846	0.466667	0.884615	NHW>ETW	RHW>ETW	chr1B	370707401	370707600	0.277778	0.0283401	0.253012	NHW>ETW	RHW>ETW
chr1A	533731201	533731400	0.765	0.214876	0.87156	NHW>ETW	RHW>ETW	chr1A	20427401	20427600	0.837838	0.5	0.822222	NHW>ETW	RHW>ETW	chr1B	370707801	370708000	0.372152	0.013289	0.442857	NHW>ETW	RHW>ETW
chr1A	533744201	533744400	0.9125	0.305556	0.851852	NHW>ETW	RHW>ETW	chr1A	20431601	20431800	0.762712	0.385965	0.725806	NHW>ETW	RHW>ETW	chr1B	370708001	370708200	0.491443	0.0060241	0.483483	NHW>ETW	RHW>ETW
chr1A	533767401	533767600	0.863636	0.255814	0.821429	NHW>ETW	RHW>ETW	chr1A	20431801	20432000	0.72043	0.314286	0.773333	NHW>ETW	RHW>ETW	chr1B	370708201	370708400	0.503448	0.0324675	0.411168	NHW>ETW	RHW>ETW
chr1A	534242801	534243000	0.892857	0.307692	0.851852	NHW>ETW	RHW>ETW	chr1A	20432201	20432400	0.795699	0.142857	0.710843	NHW>ETW	RHW>ETW	chr1B	371451001	371451200	0.124122	0.00896861	0.153846	NHW>ETW	RHW>ETW
chr1A	535371401	535371600	0.902439	0.291667	1	NHW>ETW	RHW>ETW	chr1A	20465601	20465800	0.716312	0.386364	0.756757	NHW>ETW	RHW>ETW	chr1B	373312601	373312800	0.269949	0.0526316	0.251748	NHW>ETW	RHW>ETW
chr1A	536062801	536063000	0.870647	0.311111	0.880503	NHW>ETW	RHW>ETW	chr1A	20477201	20477400	0.790541	0.363636	0.814815	NHW>ETW	RHW>ETW	chr1B	373312801	373313000	0.316708	0	0.205714	NHW>ETW	RHW>ETW
chr1A	536804801	536805000	0.77551	0.0714286	0.833333	NHW>ETW	RHW>ETW	chr1A	20484201	20484400	0.729412	0.111111	0.683099	NHW>ETW	RHW>ETW	chr1B	377834201	377834400	0.14664	0.00909091	0.122951	NHW>ETW	RHW>ETW
chr1A	536805201	536805400	0.923729	0.413043	0.963855	NHW>ETW	RHW>ETW	chr1A	20489001	20489200	0.8125	0.439024	0.768116	NHW>ETW	RHW>ETW	chr1B	378861201	378861400	0.208617	0.0540541	0.279279	NHW>ETW	RHW>ETW
chr1A	536914601	536914800	0.962264	0.296296	0.911111	NHW>ETW	RHW>ETW	chr1A	20490601	20490800	0.586957	0.277778	0.6	NHW>ETW	RHW>ETW	chr1B	380962601	380962800	0.3904	0.119403	0.45935	NHW>ETW	RHW>ETW
chr1A	537071801	537072000	0.861111	0.307692	0.897959	NHW>ETW	RHW>ETW	chr1A	20494201	20494400	0.6	0.142857	0.647059	NHW>ETW	RHW>ETW	chr1B	380962801	380963000	0.281566	0.0923567	0.238532	NHW>ETW	RHW>ETW
chr1A	537492601	537492800	0.982456	0.4375	0.981013	NHW>ETW	RHW>ETW	chr1A	20496201	20496400	0.503597	0.047619	0.537037	NHW>ETW	RHW>ETW	chr1B	381509401	381509600	0.308235	0.0711297	0.45641	NHW>ETW	RHW>ETW
chr1A	538584401	538584600	0.949153	0.428571	0.974359	NHW>ETW	RHW>ETW	chr1A	20502801	20503000	0.819672	0.483333	0.825581	NHW>ETW	RHW>ETW	chr1B	383668201	383668400	0.261702	0.0514286	0.208333	NHW>ETW	RHW>ETW
chr1A	538669001	538669200	1	0.45098	0.956522	NHW>ETW	RHW>ETW	chr1A	20513201	20513400	0.9	0.428571	0.824561	NHW>ETW	RHW>ETW	chr1B	383669601	383669800	0.130531	0.0131579	0.165939	NHW>ETW	RHW>ETW
chr1A	538811801	538812000	0.814815	0.254237	0.966102	NHW>ETW	RHW>ETW	chr1A	20534401	20534600	0.700855	0.355556	0.731707	NHW>ETW	RHW>ETW	chr1B	384496001	384496200	0.227147	0.00826446	0.139535	NHW>ETW	RHW>ETW
chr1A	539104801	539105000	0.931034	0.333333	0.956522	NHW>ETW	RHW>ETW	chr1A	20535201	20535400	0.541667	0.05	0.52	NHW>ETW	RHW>ETW	chr1B	386941601	386941800	0.147368	0.0151515	0.147287	NHW>ETW	RHW>ETW
chr1A	539321401	539321600	0.800781	0.203704	0.882759	NHW>ETW	RHW>ETW	chr1A	20535601	20535800	0.638298	0.0930233	0.74	NHW>ETW	RHW>ETW	chr1B	394046401	394046600	0.204545	0	0.173203	NHW>ETW	RHW>ETW
chr1A	539321801	539322000	0.746269	0.222222	0.909091	NHW>ETW	RHW>ETW	chr1A	20543001	20543200	0.815789	0.392857	0.838235	NHW>ETW	RHW>ETW	chr1B	405416801	405417000	0.728653	0.0189873	0.413043	NHW>ETW	RHW>ETW
chr1A	539431201	539431400	0.913043	0.411765	0.916667	NHW>ETW	RHW>ETW	chr1A	20543201	20543400	0.75	0.34375	0.761364	NHW>ETW	RHW>ETW	chr1B	405932801	405933000	0.612853	0.154088	0.39576	NHW>ETW	RHW>ETW
chr1A	539431601	539431800	0.818182	0.311111	0.939024	NHW>ETW	RHW>ETW	chr1A	20547801	20548000	0.685185	0.1875	0.59116	NHW>ETW	RHW>ETW	chr1B	405933001	405933200	0.497577	0.153584	0.295238	NHW>ETW	RHW>ETW
chr1A	540050401	540050600	0.875	0.333333	1	NHW>ETW	RHW>ETW	chr1A	20560401	20560600	0.80203	0.149254	0.688	NHW>ETW	RHW>ETW	chr1B	405933201	405933400	0.162304	0.0227273	0.144578	NHW>ETW	RHW>ETW
chr1A	540050601	540050800	0.963636	0.333333	0.857143	NHW>ETW	RHW>ETW	chr1A	20566401	20566600	0.857143	0.428571	0.72973	NHW>ETW	RHW>ETW	chr1B	405935201	405935400	0.250482	0.106557	0.273973	NHW>ETW	RHW>ETW
chr1A	540108001	540108200	0.955556	0.25	0.923077	NHW>ETW	RHW>ETW	chr1A	20573201	20573400	0.606838	0.275862	0.636364	NHW>ETW	RHW>ETW	chr1B	409609201	409609400	0.49435	0.00847458	0.361905	NHW>ETW	RHW>ETW
chr1A	540445601	540445800	0.942982	0.333333	0.915888	NHW>ETW	RHW>ETW	chr1A	20574601	20574800	0.809524	0.421053	0.8	NHW>ETW	RHW>ETW	chr1B	409609401	409609600	0.402222	0.03125	0.25	NHW>ETW	RHW>ETW
chr1A	540805801	540806000	0.888889	0.333333	0.961538	NHW>ETW	RHW>ETW	chr1A	20576001	20576200	0.79375	0.362069	0.666667	NHW>ETW	RHW>ETW	chr1B	409609601	409609800	0.343381	0.129032	0.337884	NHW>ETW	RHW>ETW
chr1A	540882001	540882200	0.97561	0.259259	0.795455	NHW>ETW	RHW>ETW	chr1A	20580601	20580800	0.634146	0.242424	0.647059	NHW>ETW	RHW>ETW	chr1B	409697201	409697400	0.151203	0.017094	0.183673	NHW>ETW	RHW>ETW
chr1A	540882201	540882400	0.886076	0.192308	0.80303	NHW>ETW	RHW>ETW	chr1A	20601601	20601800	0.693069	0.358974	0.770115	NHW>ETW	RHW>ETW	chr1B	409698001	409698200	0.408602	0.143646	0.292063	NHW>ETW	RHW>ETW
chr1A	541999601	541999800	0.940594	0.268293	0.944444	NHW>ETW	RHW>ETW	chr1A	20613601	20613800	0.611529	0.226415	0.708487	NHW>ETW	RHW>ETW	chr1B	409698201	409698400	0.174757	0.00636943	0.207921	NHW>ETW	RHW>ETW
chr1A	542323001	542323200	0.907631	0.393939	0.902098	NHW>ETW	RHW>ETW	chr1A	20624401	20624600	0.628571	0.277778	0.734694	NHW>ETW	RHW>ETW	chr1B	409703601	409703800	0.343416	0.004329	0.291667	NHW>ETW	RHW>ETW
chr1A	542585801	542586000	0.960265	0.26087	0.964286	NHW>ETW	RHW>ETW	chr1A	20626601	20626800	0.608696	0.255814	0.807692	NHW>ETW	RHW>ETW	chr1B	410014201	410014400	0.148837	0.0164609	0.124138	NHW>ETW	RHW>ETW
chr1A	542931401	542931600	0.961538	0.368421	0.903846	NHW>ETW	RHW>ETW	chr1A	20634601	20634800	0.704918	0.304348	0.6875	NHW>ETW	RHW>ETW	chr1B	414157001	414157200	0.377581	0.205263	0.428	NHW>ETW	RHW>ETW
chr1A	542962001	542962200	0.948148	0.42	0.964706	NHW>ETW	RHW>ETW	chr1A	20660001	20660200	0.590476	0.148148	0.508772	NHW>ETW	RHW>ETW	chr1B	418557001	418557200	0.158203	0.030837	0.26087	NHW>ETW	RHW>ETW
chr1A	542997601	542997800	0.90625	0.347222	0.939698	NHW>ETW	RHW>ETW	chr1A	20663201	20663400	0.83871	0.407407	1	NHW>ETW	RHW>ETW	chr1B	420412601	420412800	0.303263	0.00655738	0.301282	NHW>ETW	RHW>ETW
chr1A	543417601	543417800	0.689189	0.183673	0.86	NHW>ETW	RHW>ETW	chr1A	20673601	20673800	0.675676	0.363636	0.833333	NHW>ETW	RHW>ETW	chr1B	422558201	422558400	0.164804	0.0552486	0.25498	NHW>ETW	RHW>ETW
chr1A	543783001	543783200	0.883871	0.2	0.918919	NHW>ETW	RHW>ETW	chr1A	20681801	20682000	0.647059	0.244898	0.629032	NHW>ETW	RHW>ETW	chr1B	424537401	424537600	0.111111	0	0.111765	NHW>ETW	RHW>ETW
chr1A	543954601	543954800	0.928571	0.333333	1	NHW>ETW	RHW>ETW	chr1A	20682001	20682200	0.757143	0.44186	0.935484	NHW>ETW	RHW>ETW	chr1B	424541401	424541600	0.102079	0	0.148248	NHW>ETW	RHW>ETW
chr1A	544490001	544490200	0.804348	0.25641	0.862069	NHW>ETW	RHW>ETW	chr1A	20707201	20707400	0.523077	0.0769231	0.5	NHW>ETW	RHW>ETW	chr1B	428620001	428620200	0.442953	0.125	0.41791	NHW>ETW	RHW>ETW
chr1A	544607201	544607400	0.678445	0.111111	0.733906	NHW>ETW	RHW>ETW	chr1A	20709601	20709800	0.627451	0.313725	0.65	NHW>ETW	RHW>ETW	chr1B	428620201	428620400	0.696594	0.030303	0.623656	NHW>ETW	RHW>ETW
chr1A	544992401	544992600	1	0.470588	1	NHW>ETW	RHW>ETW	chr1A	20714401	20714600	0.529412	0.133333	0.535714	NHW>ETW	RHW>ETW	chr1B	428620401	428620600	0.488263	0	0.705882	NHW>ETW	RHW>ETW
chr1A	545594401	545594600	0.888889	0.277778	0.823529	NHW>ETW	RHW>ETW	chr1A	20738201	20738400	0.396825	0.0454545	0.396552	NHW>ETW	RHW>ETW	chr1B	428621001	428621200	0.306065	0.00704225	0.229607	NHW>ETW	RHW>ETW
chr1A	545791601	545791800	1	0.421053	0.944444	NHW>ETW	RHW>ETW	chr1A	20765801	20766000	0.627273	0.309859	0.630631	NHW>ETW	RHW>ETW	chr1B	429914001	429914200	0.197368	0.0246914	0.161616	NHW>ETW	RHW>ETW
chr1A	546005001	546005200	0.75	0.167702	0.682927	NHW>ETW	RHW>ETW	chr1A	20775801	20776000	0.784483	0.397436	0.823009	NHW>ETW	RHW>ETW	chr1B	429914601	429914800	0.283063	0.160622	0.383117	NHW>ETW	RHW>ETW
chr1A	546171401	546171600	1	0.352941	0.882353	NHW>ETW	RHW>ETW	chr1A	20777001	20777200	0.791139	0.38	0.731343	NHW>ETW	RHW>ETW	chr1B	429915201	429915400	0.605351	0.315789	0.55314	NHW>ETW	RHW>ETW
chr1A	546519201	546519400	0.639847	0	0.890909	NHW>ETW	RHW>ETW	chr1A	20784601	20784800	0.772881	0.412698	0.754513	NHW>ETW	RHW>ETW	chr1B	429915401	429915600	0.586538	0.287356	0.611374	NHW>ETW	RHW>ETW
chr1A	546586001	546586200	0.942446	0.371429	0.989247	NHW>ETW	RHW>ETW	chr1A	20784801	20785000	0.784884	0.4	0.756637	NHW>ETW	RHW>ETW	chr1B	429919201	429919400	0.122563	0.0164609	0.15407	NHW>ETW	RHW>ETW
chr1A	547256601	547256800	0.913462	0.360825	0.914894	NHW>ETW	RHW>ETW	chr1A	20786201	20786400	0.851852	0.527473	0.890909	NHW>ETW	RHW>ETW	chr1B	430631201	430631400	0.203593	0.070922	0.244141	NHW>ETW	RHW>ETW
chr1A	547501001	547501200	0.815789	0.26087	0.77551	NHW>ETW	RHW>ETW	chr1A	20791001	20791200	0.557377	0.228916	0.555556	NHW>ETW	RHW>ETW	chr1B	430884801	430885000	0.155914	0.0414365	0.156028	NHW>ETW	RHW>ETW
chr1A	547900401	547900600	0.78125	0.103448	0.724138	NHW>ETW	RHW>ETW	chr1A	20794401	20794600	0.622449	0.302326	0.719512	NHW>ETW	RHW>ETW	chr1B	430885201	430885400	0.182336	0.0452261	0.259475	NHW>ETW	RHW>ETW
chr1A	548313601	548313800	0.626168	0.0701754	0.610526	NHW>ETW	RHW>ETW	chr1A	20799001	20799200	0.621622	0.153846	0.480769	NHW>ETW	RHW>ETW	chr1B	430891001	430891200	0.259259	0	0.352518	NHW>ETW	RHW>ETW
chr1A	548557001	548557200	0.773946	0.0677966	0.941176	NHW>ETW	RHW>ETW	chr1A	20800401	20800600	0.822785	0.507463	0.881356	NHW>ETW	RHW>ETW	chr1B	430902401	430902600	0.233202	0.0491228	0.341317	NHW>ETW	RHW>ETW
chr1A	548852801	548853000	0.946875	0.388889	0.912821	NHW>ETW	RHW>ETW	chr1A	20801001	20801200	0.758065	0.444444	0.777778	NHW>ETW	RHW>ETW	chr1B	430989201	430989400	0.142518	0.00389105	0.15047	NHW>ETW	RHW>ETW
chr1A	549821801	549822000	0.876866	0.115385	0.738462	NHW>ETW	RHW>ETW	chr1A	20804001	20804200	0.416667	0.115385	0.424658	NHW>ETW	RHW>ETW	chr1B	432383001	432383200	0.479253	0.258974	0.557632	NHW>ETW	RHW>ETW
chr1A	550211401	550211600	0.857143	0.24	0.84	NHW>ETW	RHW>ETW	chr1A	20804201	20804400	0.743802	0.208333	0.615385	NHW>ETW	RHW>ETW	chr1B	432383201	432383400	0.236593	0.0201613	0.224756	NHW>ETW	RHW>ETW
chr1A	550596201	550596400	0.895238	0.263158	0.883117	NHW>ETW	RHW>ETW	chr1A	20813401	20813600	0.435484	0.133333	0.513514	NHW>ETW	RHW>ETW	chr1B	432383801	432384000	0.153409	0.0123457	0.113514	NHW>ETW	RHW>ETW
chr1A	550637801	550638000	0.827586	0.27027	0.84	NHW>ETW	RHW>ETW	chr1A	20833801	20834000	0.861538	0.526316	0.903226	NHW>ETW	RHW>ETW	chr1B	434186801	434187000	0.126036	0.00568182	0.118143	NHW>ETW	RHW>ETW
chr1A	550878801	550879000	0.935484	0.407407	0.947368	NHW>ETW	RHW>ETW	chr1A	20841401	20841600	0.535714	0.232558	0.75	NHW>ETW	RHW>ETW	chr1B	434418001	434418200	0.446345	0.215116	0.433333	NHW>ETW	RHW>ETW
chr1A	550953801	550954000	0.76	0.216216	0.9	NHW>ETW	RHW>ETW	chr1A	20848201	20848400	0.931034	0.479167	0.828571	NHW>ETW	RHW>ETW	chr1B	435928001	435928200	0.458256	0.0454545	0.296386	NHW>ETW	RHW>ETW
chr1A	551754401	551754600	0.973333	0.333333	0.933333	NHW>ETW	RHW>ETW	chr1A	20854001	20854200	0.744	0.301587	0.639706	NHW>ETW	RHW>ETW	chr1B	435928201	435928400	0.196078	0.028	0.207792	NHW>ETW	RHW>ETW
chr1A	551828601	551828800	0.864865	0.301887	0.88	NHW>ETW	RHW>ETW	chr1A	20855001	20855200	0.675676	0.291667	0.714286	NHW>ETW	RHW>ETW	chr1B	438040601	438040800	0.214128	0.0531915	0.224806	NHW>ETW	RHW>ETW
chr1A	553465201	553465400	0.807018	0.230769	0.758621	NHW>ETW	RHW>ETW	chr1A	20881801	20882000	0.5	0.108696	0.534091	NHW>ETW	RHW>ETW	chr1B	438040801	438041000	0.152147	0.0141509	0.195187	NHW>ETW	RHW>ETW
chr1A	553909001	553909200	0.9	0.388889	0.971963	NHW>ETW	RHW>ETW	chr1A	20882201	20882400	0.666667	0.227273	0.676923	NHW>ETW	RHW>ETW	chr1B	438042801	438043000	0.413793	0.0331126	0.36019	NHW>ETW	RHW>ETW
chr1A	553985201	553985400	0.714859	0.190476	0.764331	NHW>ETW	RHW>ETW	chr1A	20882401	20882600	0.75	0.431373	0.831169	NHW>ETW	RHW>ETW	chr1B	438043001	438043200	0.492398	0.118182	0.307692	NHW>ETW	RHW>ETW
chr1A	554086601	554086800	0.868966	0.121212	0.785714	NHW>ETW	RHW>ETW	chr1A	20887401	20887600	0.729167	0.375	0.8	NHW>ETW	RHW>ETW	chr1B	438174201	438174400	0.217274	0.0869565	0.214619	NHW>ETW	RHW>ETW
chr1A	554286801	554287000	0.941176	0.166667	0.822222	NHW>ETW	RHW>ETW	chr1A	20891401	20891600	0.642857	0.266667	0.698795	NHW>ETW	RHW>ETW	chr1B	440743801	440744000	0.174194	0.0689655	0.20122	NHW>ETW	RHW>ETW
chr1A	554474401	554474600	0.752688	0.215686	0.806452	NHW>ETW	RHW>ETW	chr1A	20991401	20991600	0.709091	0.254237	0.647059	NHW>ETW	RHW>ETW	chr1B	442619801	442620000	0.297297	0.131915	0.26183	NHW>ETW	RHW>ETW
chr1A	554482001	554482200	0.868852	0.123762	0.852941	NHW>ETW	RHW>ETW	chr1A	20992001	20992200	0.860465	0.326923	0.62766	NHW>ETW	RHW>ETW	chr1B	442950401	442950600	0.16777	0.0139535	0.163265	NHW>ETW	RHW>ETW
chr1A	554680401	554680600	0.59596	0.015625	0.522936	NHW>ETW	RHW>ETW	chr1A	20996601	20996800	0.560606	0.110345	0.615385	NHW>ETW	RHW>ETW	chr1B	445432201	445432400	0.520979	0	0.234234	NHW>ETW	RHW>ETW
chr1A	554938601	554938800	0.761905	0.12963	0.777778	NHW>ETW	RHW>ETW	chr1A	21004001	21004200	0.915254	0.454545	0.825397	NHW>ETW	RHW>ETW	chr1B	448292201	448292400	0.21513	0.0853081	0.333333	NHW>ETW	RHW>ETW
chr1A	555301401	555301600	0.604651	0.0333333	0.661017	NHW>ETW	RHW>ETW	chr1A	21006401	21006600	0.662069	0.30303	0.659259	NHW>ETW	RHW>ETW	chr1B	448292401	448292600	0.360915	0.0484848	0.272727	NHW>ETW	RHW>ETW
chr1A	555487201	555487400	0.611111	0.0357143	0.673913	NHW>ETW	RHW>ETW	chr1A	21010601	21010800	0.717172	0.380952	0.818182	NHW>ETW	RHW>ETW	chr1B	448293001	448293200	0.359551	0.167785	0.369565	NHW>ETW	RHW>ETW
chr1A	555492001	555492200	0.870968	0.17284	0.803571	NHW>ETW	RHW>ETW	chr1A	21034001	21034200	0.67052	0.229508	0.666667	NHW>ETW	RHW>ETW	chr1B	452314201	452314400	0.461538	0.131498	0.644769	NHW>ETW	RHW>ETW
chr1A	555543601	555543800	0.806818	0.22449	0.810811	NHW>ETW	RHW>ETW	chr1A	21061201	21061400	0.735632	0.388889	0.69863	NHW>ETW	RHW>ETW	chr1B	452314401	452314600	0.761062	0.124365	0.579032	NHW>ETW	RHW>ETW
chr1A	555604201	555604400	0.753488	0.0625	0.751381	NHW>ETW	RHW>ETW	chr1A	21062401	21062600	0.790323	0.473684	0.781818	NHW>ETW	RHW>ETW	chr1B	452314601	452314800	0.580645	0.169231	0.709779	NHW>ETW	RHW>ETW
chr1A	555618401	555618600	0.875	0.3	0.944444	NHW>ETW	RHW>ETW	chr1A	21065201	21065400	0.776398	0.41791	0.870968	NHW>ETW	RHW>ETW	chr1B	452314801	452315000	0.439932	0.144847	0.505017	NHW>ETW	RHW>ETW
chr1A	555822001	555822200	0.807229	0.227273	0.735849	NHW>ETW	RHW>ETW	chr1A	21073001	21073200	0.705882	0.333333	0.646739	NHW>ETW	RHW>ETW	chr1B	452315001	452315200	0.272512	0.0544554	0.275938	NHW>ETW	RHW>ETW
chr1A	555840401	555840600	0.789474	0.166667	0.888889	NHW>ETW	RHW>ETW	chr1A	21073801	21074000	0.739316	0.304348	0.683938	NHW>ETW	RHW>ETW	chr1B	452761801	452762000	0.246398	0.00540541	0.30117	NHW>ETW	RHW>ETW
chr1A	556031801	556032000	0.9	0.36	0.916667	NHW>ETW	RHW>ETW	chr1A	21074001	21074200	0.64693	0.286585	0.666667	NHW>ETW	RHW>ETW	chr1B	452763001	452763200	0.459103	0.139073	0.485714	NHW>ETW	RHW>ETW
chr1A	556796801	556797000	0.888889	0.318182	0.965517	NHW>ETW	RHW>ETW	chr1A	21076001	21076200	0.673956	0.238739	0.620499	NHW>ETW	RHW>ETW	chr1B	452763201	452763400	0.496094	0.118056	0.446154	NHW>ETW	RHW>ETW
chr1A	556844001	556844200	0.574627	0.0684932	0.6	NHW>ETW	RHW>ETW	chr1A	21076201	21076400	0.685252	0.287805	0.625604	NHW>ETW	RHW>ETW	chr1B	452763401	452763600	0.252336	0.0181818	0.134715	NHW>ETW	RHW>ETW
chr1A	557052601	557052800	0.85	0.192308	0.708333	NHW>ETW	RHW>ETW	chr1A	21076601	21076800	0.508591	0.0740741	0.473054	NHW>ETW	RHW>ETW	chr1B	452787001	452787200	0.632509	0.151639	0.515152	NHW>ETW	RHW>ETW
chr1A	557478401	557478600	0.943396	0.333333	0.923077	NHW>ETW	RHW>ETW	chr1A	21076801	21077000	0.538462	0.102564	0.448276	NHW>ETW	RHW>ETW	chr1B	453029201	453029400	0.175781	0.011236	0.193182	NHW>ETW	RHW>ETW
chr1A	557484601	557484800	0.888889	0.153846	0.821138	NHW>ETW	RHW>ETW	chr1A	21184601	21184800	0.589552	0.197531	0.681034	NHW>ETW	RHW>ETW	chr1B	453525801	453526000	0.200883	0.030303	0.214815	NHW>ETW	RHW>ETW
chr1A	557489401	557489600	0.888889	0.352941	0.965909	NHW>ETW	RHW>ETW	chr1A	21185401	21185600	0.691304	0.344828	0.670807	NHW>ETW	RHW>ETW	chr1B	454921601	454921800	0.178295	0	0.134783	NHW>ETW	RHW>ETW
chr1A	557489601	557489800	0.884211	0.32	0.842105	NHW>ETW	RHW>ETW	chr1A	21186601	21186800	0.74	0.266667	0.741379	NHW>ETW	RHW>ETW	chr1B	455147001	455147200	0.363208	0.00729927	0.474747	NHW>ETW	RHW>ETW
chr1A	557882401	557882600	0.896907	0.35	0.875776	NHW>ETW	RHW>ETW	chr1A	21187401	21187600	0.731707	0.371681	0.743243	NHW>ETW	RHW>ETW	chr1B	455147201	455147400	0.21256	0.0286738	0.206413	NHW>ETW	RHW>ETW
chr1A	557892001	557892200	0.852041	0.319149	0.902913	NHW>ETW	RHW>ETW	chr1A	21187801	21188000	0.603774	0.262295	0.585366	NHW>ETW	RHW>ETW	chr1B	456434201	456434400	0.306968	0.0688073	0.337302	NHW>ETW	RHW>ETW
chr1A	558021601	558021800	0.845714	0.125	0.867647	NHW>ETW	RHW>ETW	chr1A	21219401	21219600	0.676471	0.15	0.661538	NHW>ETW	RHW>ETW	chr1B	456727401	456727600	0.324042	0.0243161	0.490494	NHW>ETW	RHW>ETW
chr1A	558096001	558096200	0.894545	0.344262	0.917749	NHW>ETW	RHW>ETW	chr1A	21228401	21228600	0.712	0.39759	0.795918	NHW>ETW	RHW>ETW	chr1B	456727601	456727800	0.108559	0.00307692	0.120253	NHW>ETW	RHW>ETW
chr1A	558127401	558127600	0.88	0.269231	0.789474	NHW>ETW	RHW>ETW	chr1A	21228601	21228800	0.641026	0.0833333	0.551724	NHW>ETW	RHW>ETW	chr1B	458005001	458005200	0.197561	0.0617761	0.259912	NHW>ETW	RHW>ETW
chr1A	558253401	558253600	0.962963	0.333333	0.87234	NHW>ETW	RHW>ETW	chr1A	21229401	21229600	0.726496	0.2	0.579545	NHW>ETW	RHW>ETW	chr1B	458737001	458737200	0.165517	0.00952381	0.122517	NHW>ETW	RHW>ETW
chr1A	558594601	558594800	0.704	0.180723	0.712766	NHW>ETW	RHW>ETW	chr1A	21234001	21234200	0.902439	0.358974	0.75	NHW>ETW	RHW>ETW	chr1B	467537001	467537200	0.355102	0.107843	0.288462	NHW>ETW	RHW>ETW
chr1A	560354801	560355000	0.926702	0.363636	0.872727	NHW>ETW	RHW>ETW	chr1A	21254201	21254400	0.590909	0.0348837	0.347826	NHW>ETW	RHW>ETW	chr1B	467537201	467537400	0.235067	0.0466321	0.208333	NHW>ETW	RHW>ETW
chr1A	560357801	560358000	0.967742	0.222222	0.925926	NHW>ETW	RHW>ETW	chr1A	21254401	21254600	0.744565	0.326316	0.722222	NHW>ETW	RHW>ETW	chr1B	470428801	470429000	0.121891	0.00588235	0.155508	NHW>ETW	RHW>ETW
chr1A	560391601	560391800	0.934211	0.382353	0.903226	NHW>ETW	RHW>ETW	chr1A	21257801	21258000	0.567308	0.195652	0.5625	NHW>ETW	RHW>ETW	chr1B	473556801	473557000	0.2334	0.00374532	0.139785	NHW>ETW	RHW>ETW
chr1A	560393001	560393200	0.629032	0.114286	0.680851	NHW>ETW	RHW>ETW	chr1A	21261401	21261600	0.759494	0.405063	0.727273	NHW>ETW	RHW>ETW	chr1B	476020401	476020600	0.272727	0	0.135693	NHW>ETW	RHW>ETW
chr1A	560442801	560443000	0.916667	0.153846	0.852941	NHW>ETW	RHW>ETW	chr1A	21275801	21276000	0.515625	0.1875	0.505376	NHW>ETW	RHW>ETW	chr1B	476021201	476021400	0.120968	0.00869565	0.146919	NHW>ETW	RHW>ETW
chr1A	561213601	561213800	0.911765	0.411765	0.923077	NHW>ETW	RHW>ETW	chr1A	21300801	21301000	0.741071	0.368421	0.68	NHW>ETW	RHW>ETW	chr1B	477395201	477395400	0.191721	0.015015	0.124088	NHW>ETW	RHW>ETW
chr1A	561215201	561215400	0.806522	0.0967742	0.783333	NHW>ETW	RHW>ETW	chr1A	21302001	21302200	0.664122	0.324324	0.703704	NHW>ETW	RHW>ETW	chr1B	478257601	478257800	0.4	0	0.188755	NHW>ETW	RHW>ETW
chr1A	568025401	568025600	0.625	0.0438596	0.641379	NHW>ETW	RHW>ETW	chr1A	21318601	21318800	0.918033	0.578947	0.885714	NHW>ETW	RHW>ETW	chr1B	478257801	478258000	0.69746	0	0.554717	NHW>ETW	RHW>ETW
chr1A	568332801	568333000	1	0.441176	0.954545	NHW>ETW	RHW>ETW	chr1A	21360401	21360600	0.741935	0.294118	0.702128	NHW>ETW	RHW>ETW	chr1B	478258001	478258200	0.60367	0.130802	0.50641	NHW>ETW	RHW>ETW
chr1A	571295801	571296000	0.891304	0.333333	0.855072	NHW>ETW	RHW>ETW	chr1A	21364801	21365000	0.620968	0.306452	0.724638	NHW>ETW	RHW>ETW	chr1B	478258201	478258400	0.492925	0.143426	0.353933	NHW>ETW	RHW>ETW
chr1A	571831201	571831400	0.777778	0.277778	0.811111	NHW>ETW	RHW>ETW	chr1A	21376001	21376200	0.927928	0.526316	0.895833	NHW>ETW	RHW>ETW	chr1B	478258401	478258600	0.192771	0.055794	0.189702	NHW>ETW	RHW>ETW
chr1A	581350401	581350600	0.907407	0	0.778947	NHW>ETW	RHW>ETW	chr1A	21394801	21395000	0.575	0.227273	0.618421	NHW>ETW	RHW>ETW	chr1B	478261801	478262000	0.104384	0	0.104478	NHW>ETW	RHW>ETW
chr1A	581796001	581796200	0.958621	0.333333	0.928571	NHW>ETW	RHW>ETW	chr1A	21412201	21412400	0.769231	0.189189	0.65625	NHW>ETW	RHW>ETW	chr1B	478726001	478726200	0.221683	0.00913242	0.262411	NHW>ETW	RHW>ETW
chr1A	583335801	583336000	0.822222	0.266667	0.875	NHW>ETW	RHW>ETW	chr1A	21486401	21486600	0.718447	0.347826	0.734266	NHW>ETW	RHW>ETW	chr1B	481851201	481851400	0.487854	0.253731	0.530333	NHW>ETW	RHW>ETW
chr1A	585447801	585448000	0.926471	0.155556	0.857143	NHW>ETW	RHW>ETW	chr1A	21495201	21495400	0.531915	0.137931	0.57265	NHW>ETW	RHW>ETW	chr1B	481851401	481851600	0.504082	0.0837209	0.49848	NHW>ETW	RHW>ETW
chr1A	585448001	585448200	0.930693	0.0992366	0.86747	NHW>ETW	RHW>ETW	chr1A	21516601	21516800	0.352113	0	0.344828	NHW>ETW	RHW>ETW	chr1B	481851601	481851800	0.284123	0.0292683	0.23913	NHW>ETW	RHW>ETW
chr1A	586410601	586410800	0.956522	0.413793	0.956522	NHW>ETW	RHW>ETW	chr1A	21518801	21519000	0.622222	0.25	0.621212	NHW>ETW	RHW>ETW	chr1B	483121601	483121800	0.165722	0	0.11326	NHW>ETW	RHW>ETW
chr1A	586721001	586721200	0.970803	0.285714	0.891892	NHW>ETW	RHW>ETW	chr1A	21532601	21532800	0.787879	0.28	0.7	NHW>ETW	RHW>ETW	chr1B	483366001	483366200	0.202299	0.0266667	0.175	NHW>ETW	RHW>ETW
chr1B	716601	716800	0.762346	0.0819672	0.723926	NHW>ETW	RHW>ETW	chr1A	21533001	21533200	0.746988	0.366071	0.781955	NHW>ETW	RHW>ETW	chr1B	483366201	483366400	0.178049	0.0461538	0.155556	NHW>ETW	RHW>ETW
chr1B	1246801	1247000	0.880597	0.0344828	0.75	NHW>ETW	RHW>ETW	chr1A	21533201	21533400	0.657143	0.291667	0.672727	NHW>ETW	RHW>ETW	chr1B	484263601	484263800	0.170157	0	0.111675	NHW>ETW	RHW>ETW
chr1B	1256001	1256200	0.736842	0.15873	0.773438	NHW>ETW	RHW>ETW	chr1A	21536201	21536400	0.711864	0.336842	0.681319	NHW>ETW	RHW>ETW	chr1B	484296001	484296200	0.193896	0.0100503	0.17931	NHW>ETW	RHW>ETW
chr1B	1256201	1256400	0.625468	0	0.61039	NHW>ETW	RHW>ETW	chr1A	21549201	21549400	0.742857	0.373737	0.75	NHW>ETW	RHW>ETW	chr1B	484377401	484377600	0.175097	0.00687285	0.300613	NHW>ETW	RHW>ETW
chr1B	1275001	1275200	0.775862	0	0.64	NHW>ETW	RHW>ETW	chr1A	21575401	21575600	0.5625	0.25	0.642857	NHW>ETW	RHW>ETW	chr1B	485290601	485290800	0.225532	0.0159363	0.127219	NHW>ETW	RHW>ETW
chr1B	1279801	1280000	0.662791	0.025641	0.660287	NHW>ETW	RHW>ETW	chr1A	21599801	21600000	0.552083	0.226415	0.661972	NHW>ETW	RHW>ETW	chr1B	485290801	485291000	0.165423	0.0443623	0.28254	NHW>ETW	RHW>ETW
chr1B	1281801	1282000	0.758621	0.242188	0.828767	NHW>ETW	RHW>ETW	chr1A	21615601	21615800	0.591304	0.193878	0.553719	NHW>ETW	RHW>ETW	chr1B	485291001	485291200	0.176056	0.0455373	0.247649	NHW>ETW	RHW>ETW
chr1B	1282001	1282200	0.870968	0.179487	0.805556	NHW>ETW	RHW>ETW	chr1A	21648001	21648200	0.711864	0.317073	0.811765	NHW>ETW	RHW>ETW	chr1B	486347001	486347200	0.195767	0.00793651	0.142415	NHW>ETW	RHW>ETW
chr1B	1307601	1307800	0.659574	0.151163	0.755952	NHW>ETW	RHW>ETW	chr1A	21652201	21652400	0.617647	0.178571	0.546667	NHW>ETW	RHW>ETW	chr1B	486973001	486973200	0.613027	0.257246	0.428224	NHW>ETW	RHW>ETW
chr1B	1347601	1347800	0.837349	0.282051	0.839623	NHW>ETW	RHW>ETW	chr1A	21662201	21662400	0.836538	0.405797	0.844156	NHW>ETW	RHW>ETW	chr1B	487326601	487326800	0.196319	0	0.155102	NHW>ETW	RHW>ETW
chr1B	1347801	1348000	0.783465	0.107143	0.826087	NHW>ETW	RHW>ETW	chr1A	21664201	21664400	0.741935	0.288136	0.690265	NHW>ETW	RHW>ETW	chr1B	488206801	488207000	0.5125	0.273171	0.572	NHW>ETW	RHW>ETW
chr1B	1349601	1349800	0.826772	0.318182	0.859155	NHW>ETW	RHW>ETW	chr1A	21673201	21673400	0.627451	0.173913	0.622222	NHW>ETW	RHW>ETW	chr1B	490719001	490719200	0.313492	0.14527	0.268398	NHW>ETW	RHW>ETW
chr1B	3460401	3460600	0.961538	0.413793	0.941176	NHW>ETW	RHW>ETW	chr1A	21679001	21679200	0.734375	0.338235	0.692982	NHW>ETW	RHW>ETW	chr1B	490719201	490719400	0.25974	0.075	0.255507	NHW>ETW	RHW>ETW
chr1B	4299201	4299400	0.928571	0.34375	0.909091	NHW>ETW	RHW>ETW	chr1A	21679201	21679400	0.664062	0.268041	0.733333	NHW>ETW	RHW>ETW	chr1B	490723801	490724000	0.548052	0.0133929	0.322751	NHW>ETW	RHW>ETW
chr1B	4598601	4598800	0.671429	0.136986	0.692308	NHW>ETW	RHW>ETW	chr1A	21682401	21682600	0.8125	0.306122	0.697674	NHW>ETW	RHW>ETW	chr1B	490724001	490724200	0.653992	0.0253165	0.377778	NHW>ETW	RHW>ETW
chr1B	4599401	4599600	0.71875	0	0.776316	NHW>ETW	RHW>ETW	chr1A	21682601	21682800	0.75	0.155556	0.627907	NHW>ETW	RHW>ETW	chr1B	490724201	490724400	0.428037	0.00492611	0.440895	NHW>ETW	RHW>ETW
chr1B	4626601	4626800	0.766667	0.195122	0.83871	NHW>ETW	RHW>ETW	chr1A	21723401	21723600	0.684783	0.272727	0.75	NHW>ETW	RHW>ETW	chr1B	490724401	490724600	0.661376	0.00507614	0.629412	NHW>ETW	RHW>ETW
chr1B	4780801	4781000	0.923077	0.0555556	0.901639	NHW>ETW	RHW>ETW	chr1A	21743201	21743400	0.856354	0.416667	0.820896	NHW>ETW	RHW>ETW	chr1B	490724601	490724800	0.321862	0.00738007	0.398148	NHW>ETW	RHW>ETW
chr1B	5277801	5278000	0.921875	0.348837	0.927273	NHW>ETW	RHW>ETW	chr1A	21747001	21747200	0.581633	0.1	0.661972	NHW>ETW	RHW>ETW	chr1B	490760201	490760400	0.214642	0.0347222	0.204268	NHW>ETW	RHW>ETW
chr1B	6533001	6533200	0.636364	0.125	0.666667	NHW>ETW	RHW>ETW	chr1A	21771401	21771600	0.376812	0.0754717	0.414634	NHW>ETW	RHW>ETW	chr1B	497299001	497299200	0.163306	0.0109589	0.116183	NHW>ETW	RHW>ETW
chr1B	7993201	7993400	0.680272	0.130435	0.768293	NHW>ETW	RHW>ETW	chr1A	21780801	21781000	0.755556	0.4	0.75188	NHW>ETW	RHW>ETW	chr1B	497824201	497824400	0.203267	0.087156	0.222222	NHW>ETW	RHW>ETW
chr1B	8047401	8047600	0.8	0.173913	0.842105	NHW>ETW	RHW>ETW	chr1A	21806201	21806400	0.660448	0.314286	0.649635	NHW>ETW	RHW>ETW	chr1B	498688001	498688200	0.137056	0.0300546	0.155612	NHW>ETW	RHW>ETW
chr1B	8051001	8051200	0.965517	0.407407	1	NHW>ETW	RHW>ETW	chr1A	21810401	21810600	0.517241	0.115385	0.621622	NHW>ETW	RHW>ETW	chr1B	498708401	498708600	0.191111	0.0118343	0.130531	NHW>ETW	RHW>ETW
chr1B	8392001	8392200	0.866071	0.333333	0.89011	NHW>ETW	RHW>ETW	chr1A	21828601	21828800	0.616505	0.25	0.576271	NHW>ETW	RHW>ETW	chr1B	498708601	498708800	0.586751	0.0075188	0.603261	NHW>ETW	RHW>ETW
chr1B	8634201	8634400	0.719101	0.103448	0.617021	NHW>ETW	RHW>ETW	chr1A	21838601	21838800	0.479167	0.111111	0.492537	NHW>ETW	RHW>ETW	chr1B	498708801	498709000	0.757528	0.0247934	0.719298	NHW>ETW	RHW>ETW
chr1B	9073601	9073800	0.859649	0.170213	0.707317	NHW>ETW	RHW>ETW	chr1A	21839801	21840000	0.842105	0.5	0.872727	NHW>ETW	RHW>ETW	chr1B	498709001	498709200	0.383505	0.0192926	0.31831	NHW>ETW	RHW>ETW
chr1B	9171401	9171600	0.748201	0.233333	0.826347	NHW>ETW	RHW>ETW	chr1A	21847001	21847200	0.724771	0.166667	0.642857	NHW>ETW	RHW>ETW	chr1B	499900601	499900800	0.514465	0.192469	0.465704	NHW>ETW	RHW>ETW
chr1B	9724601	9724800	0.915493	0.203125	0.935065	NHW>ETW	RHW>ETW	chr1A	21857201	21857400	0.9	0.45098	0.766667	NHW>ETW	RHW>ETW	chr1B	499901401	499901600	0.611285	0.0610687	0.341346	NHW>ETW	RHW>ETW
chr1B	9724801	9725000	0.855263	0.178571	0.852459	NHW>ETW	RHW>ETW	chr1A	21857601	21857800	0.772727	0.357143	0.756757	NHW>ETW	RHW>ETW	chr1B	502820401	502820600	0.258824	0.0283019	0.176724	NHW>ETW	RHW>ETW
chr1B	9896601	9896800	0.904762	0.27027	0.774194	NHW>ETW	RHW>ETW	chr1A	21860001	21860200	0.701657	0.27027	0.733333	NHW>ETW	RHW>ETW	chr1B	510248001	510248200	0.197065	0.0204082	0.1925	NHW>ETW	RHW>ETW
chr1B	9901801	9902000	0.819315	0.232558	0.842105	NHW>ETW	RHW>ETW	chr1A	21864601	21864800	0.566667	0.126761	0.489796	NHW>ETW	RHW>ETW	chr1B	514377801	514378000	0.515679	0	0.1	NHW>ETW	RHW>ETW
chr1B	11128601	11128800	0.925926	0.159091	0.761905	NHW>ETW	RHW>ETW	chr1A	21883401	21883600	0.740741	0.244186	0.711111	NHW>ETW	RHW>ETW	chr1B	517157401	517157600	0.15991	0.0337838	0.149635	NHW>ETW	RHW>ETW
chr1B	11143201	11143400	0.971014	0.414634	0.958333	NHW>ETW	RHW>ETW	chr1A	21885801	21886000	0.701149	0.351351	0.651786	NHW>ETW	RHW>ETW	chr1B	518538401	518538600	0.350694	0.100313	0.354354	NHW>ETW	RHW>ETW
chr1B	11179801	11180000	0.915888	0.365385	0.906977	NHW>ETW	RHW>ETW	chr1A	21889401	21889600	0.723404	0.147059	0.653846	NHW>ETW	RHW>ETW	chr1B	518538601	518538800	0.316514	0.0815047	0.329466	NHW>ETW	RHW>ETW
chr1B	12325201	12325400	0.957627	0.369863	0.875	NHW>ETW	RHW>ETW	chr1A	21893001	21893200	0.813559	0.44	0.84375	NHW>ETW	RHW>ETW	chr1B	518795201	518795400	0.287324	0.111111	0.324742	NHW>ETW	RHW>ETW
chr1B	12333201	12333400	0.881579	0.294118	0.796875	NHW>ETW	RHW>ETW	chr1A	21907601	21907800	0.792	0.388889	0.892857	NHW>ETW	RHW>ETW	chr1B	518795401	518795600	0.243902	0	0.117359	NHW>ETW	RHW>ETW
chr1B	12336601	12336800	0.714286	0.151163	0.813333	NHW>ETW	RHW>ETW	chr1A	21914601	21914800	0.697674	0.142857	0.758974	NHW>ETW	RHW>ETW	chr1B	518882801	518883000	0.32659	0.0529412	0.201117	NHW>ETW	RHW>ETW
chr1B	12482601	12482800	0.947791	0.387097	0.896104	NHW>ETW	RHW>ETW	chr1A	21936401	21936600	0.628821	0.193548	0.51773	NHW>ETW	RHW>ETW	chr1B	520393801	520394000	0.466019	0.0887097	0.28022	NHW>ETW	RHW>ETW
chr1B	12976801	12977000	0.875421	0.288462	0.933036	NHW>ETW	RHW>ETW	chr1A	21973601	21973800	0.830508	0.24	0.714286	NHW>ETW	RHW>ETW	chr1B	520547801	520548000	0.19186	0.00680272	0.133987	NHW>ETW	RHW>ETW
chr1B	13792601	13792800	0.893617	0.371429	0.961538	NHW>ETW	RHW>ETW	chr1A	22100001	22100200	0.75641	0.216216	0.733333	NHW>ETW	RHW>ETW	chr1B	520791601	520791800	0.107527	0.00490196	0.113456	NHW>ETW	RHW>ETW
chr1B	13903001	13903200	0.878049	0.25	0.909091	NHW>ETW	RHW>ETW	chr1A	22147801	22148000	0.555556	0.205128	0.568627	NHW>ETW	RHW>ETW	chr1B	520903801	520904000	0.444272	0.111979	0.320755	NHW>ETW	RHW>ETW
chr1B	13969001	13969200	0.888889	0.243902	0.83871	NHW>ETW	RHW>ETW	chr1A	22216801	22217000	0.740741	0.322581	0.625	NHW>ETW	RHW>ETW	chr1B	520904001	520904200	0.234795	0.0534884	0.185714	NHW>ETW	RHW>ETW
chr1B	14447601	14447800	0.863636	0.04	0.705882	NHW>ETW	RHW>ETW	chr1A	22218401	22218600	0.566038	0.190476	0.686567	NHW>ETW	RHW>ETW	chr1B	526165801	526166000	0.169231	0	0.12963	NHW>ETW	RHW>ETW
chr1B	14464001	14464200	0.86	0.269231	0.807692	NHW>ETW	RHW>ETW	chr1A	22227601	22227800	0.941176	0.444444	0.864865	NHW>ETW	RHW>ETW	chr1B	526253001	526253200	0.277487	0.0393443	0.420195	NHW>ETW	RHW>ETW
chr1B	14649001	14649200	0.875	0.245902	0.835979	NHW>ETW	RHW>ETW	chr1A	22229601	22229800	0.705263	0.326316	0.704545	NHW>ETW	RHW>ETW	chr1B	526253201	526253400	0.141066	0.0201613	0.212851	NHW>ETW	RHW>ETW
chr1B	14845401	14845600	0.82906	0.285714	0.932432	NHW>ETW	RHW>ETW	chr1A	22246401	22246600	0.567568	0.189474	0.5	NHW>ETW	RHW>ETW	chr1B	526748601	526748800	0.227119	0	0.22449	NHW>ETW	RHW>ETW
chr1B	14935601	14935800	0.980392	0.157895	0.954545	NHW>ETW	RHW>ETW	chr1A	22341601	22341800	0.616766	0.281818	0.644068	NHW>ETW	RHW>ETW	chr1B	529282401	529282600	0.611979	0.136364	0.532544	NHW>ETW	RHW>ETW
chr1B	15175201	15175400	0.811966	0.202899	0.871429	NHW>ETW	RHW>ETW	chr1A	22375601	22375800	0.748201	0.388889	0.743191	NHW>ETW	RHW>ETW	chr1B	529282601	529282800	0.695136	0.32342	0.587766	NHW>ETW	RHW>ETW
chr1B	15188401	15188600	0.8	0.130435	0.83871	NHW>ETW	RHW>ETW	chr1A	22393801	22394000	0.756757	0.370968	0.722222	NHW>ETW	RHW>ETW	chr1B	529283001	529283200	0.588822	0.207668	0.521472	NHW>ETW	RHW>ETW
chr1B	15293601	15293800	0.869565	0.25	0.8	NHW>ETW	RHW>ETW	chr1A	22429201	22429400	0.75	0.375	0.791667	NHW>ETW	RHW>ETW	chr1B	529283201	529283400	0.466119	0.0534351	0.351974	NHW>ETW	RHW>ETW
chr1B	15296001	15296200	0.85	0.263158	0.807018	NHW>ETW	RHW>ETW	chr1A	22429601	22429800	0.89899	0.487805	0.930233	NHW>ETW	RHW>ETW	chr1B	530890201	530890400	0.403061	0.0432432	0.176259	NHW>ETW	RHW>ETW
chr1B	15423801	15424000	0.75	0.166667	1	NHW>ETW	RHW>ETW	chr1A	22432601	22432800	0.673913	0.363636	0.709302	NHW>ETW	RHW>ETW	chr1B	531023201	531023400	0.284274	0.0108696	0.253589	NHW>ETW	RHW>ETW
chr1B	16546601	16546800	0.8	0.3	0.815789	NHW>ETW	RHW>ETW	chr1A	22443001	22443200	0.660377	0.305882	0.647887	NHW>ETW	RHW>ETW	chr1B	531538201	531538400	0.151033	0.0146444	0.140787	NHW>ETW	RHW>ETW
chr1B	16814401	16814600	0.833333	0.172414	0.88	NHW>ETW	RHW>ETW	chr1A	22466601	22466800	0.666667	0.351852	0.738462	NHW>ETW	RHW>ETW	chr1B	533750001	533750200	0.267686	0	0.155	NHW>ETW	RHW>ETW
chr1B	17007801	17008000	0.735294	0	0.583333	NHW>ETW	RHW>ETW	chr1A	22467601	22467800	0.643478	0.125	0.645161	NHW>ETW	RHW>ETW	chr1B	533750201	533750400	0.238443	0.012766	0.117188	NHW>ETW	RHW>ETW
chr1B	17359801	17360000	0.844444	0.34375	0.861538	NHW>ETW	RHW>ETW	chr1A	22470001	22470200	0.815789	0.325	0.8	NHW>ETW	RHW>ETW	chr1B	533950201	533950400	0.478261	0.0222222	0.428144	NHW>ETW	RHW>ETW
chr1B	17360601	17360800	0.777778	0.264368	0.901639	NHW>ETW	RHW>ETW	chr1A	22470201	22470400	0.606742	0.3	0.641892	NHW>ETW	RHW>ETW	chr1B	533950401	533950600	0.191832	0.0175439	0.181644	NHW>ETW	RHW>ETW
chr1B	17361401	17361600	0.947368	0.305085	0.826923	NHW>ETW	RHW>ETW	chr1A	22485401	22485600	0.641975	0.243243	0.923077	NHW>ETW	RHW>ETW	chr1B	535144401	535144600	0.201058	0.0505415	0.214744	NHW>ETW	RHW>ETW
chr1B	17367801	17368000	0.87963	0.337349	0.868966	NHW>ETW	RHW>ETW	chr1A	22490601	22490800	0.666667	0.297872	0.657143	NHW>ETW	RHW>ETW	chr1B	535144601	535144800	0.549656	0.0535714	0.388679	NHW>ETW	RHW>ETW
chr1B	17387401	17387600	0.637097	0.0434783	0.690476	NHW>ETW	RHW>ETW	chr1A	22565001	22565200	0.764706	0.043578	0.722222	NHW>ETW	RHW>ETW	chr1B	535144801	535145000	0.387234	0.0104167	0.283019	NHW>ETW	RHW>ETW
chr1B	17446601	17446800	0.836158	0.237288	0.905882	NHW>ETW	RHW>ETW	chr1A	22565401	22565600	0.352941	0.0157373	0.448276	NHW>ETW	RHW>ETW	chr1B	535145001	535145200	0.270696	0.00680272	0.1121	NHW>ETW	RHW>ETW
chr1B	17464601	17464800	0.75	0.108108	0.616541	NHW>ETW	RHW>ETW	chr1A	22568201	22568400	0.612903	0.166667	0.5	NHW>ETW	RHW>ETW	chr1B	535145201	535145400	0.481988	0.0538922	0.347319	NHW>ETW	RHW>ETW
chr1B	17468601	17468800	0.798271	0.111111	0.810945	NHW>ETW	RHW>ETW	chr1A	22582601	22582800	0.575	0.208333	0.652174	NHW>ETW	RHW>ETW	chr1B	535145401	535145600	0.559871	0.0956522	0.291228	NHW>ETW	RHW>ETW
chr1B	17473801	17474000	0.851852	0.2	0.770642	NHW>ETW	RHW>ETW	chr1A	22582801	22583000	0.653061	0.243902	0.566667	NHW>ETW	RHW>ETW	chr1B	535145601	535145800	0.41844	0.109718	0.310345	NHW>ETW	RHW>ETW
chr1B	17490601	17490800	0.818713	0.254386	0.837398	NHW>ETW	RHW>ETW	chr1A	22583001	22583200	0.540146	0.0909091	0.74	NHW>ETW	RHW>ETW	chr1B	535145801	535146000	0.472296	0.00662252	0.29386	NHW>ETW	RHW>ETW
chr1B	17490801	17491000	0.711111	0.173913	0.914894	NHW>ETW	RHW>ETW	chr1A	22584801	22585000	0.735294	0.375	0.721154	NHW>ETW	RHW>ETW	chr1B	535384001	535384200	0.308333	0.00431034	0.116197	NHW>ETW	RHW>ETW
chr1B	17579401	17579600	0.917647	0.375	0.952381	NHW>ETW	RHW>ETW	chr1A	22591801	22592000	0.731959	0.181818	0.730159	NHW>ETW	RHW>ETW	chr1B	535385201	535385400	0.193277	0.0458221	0.15625	NHW>ETW	RHW>ETW
chr1B	17674401	17674600	0.874227	0.337349	0.865546	NHW>ETW	RHW>ETW	chr1A	22594401	22594600	0.633028	0.222222	0.683544	NHW>ETW	RHW>ETW	chr1B	535385401	535385600	0.533019	0.131783	0.573222	NHW>ETW	RHW>ETW
chr1B	17674601	17674800	0.818182	0.3125	0.882353	NHW>ETW	RHW>ETW	chr1A	22603201	22603400	0.40625	0.0967742	0.52381	NHW>ETW	RHW>ETW	chr1B	535386001	535386200	0.555556	0.169231	0.575758	NHW>ETW	RHW>ETW
chr1B	17727801	17728000	0.705882	0.0833333	0.819444	NHW>ETW	RHW>ETW	chr1A	22619401	22619600	0.761905	0.24	0.625	NHW>ETW	RHW>ETW	chr1B	535386401	535386600	0.661017	0.0657895	0.468182	NHW>ETW	RHW>ETW
chr1B	17729601	17729800	0.690909	0.140351	0.72449	NHW>ETW	RHW>ETW	chr1A	22629601	22629800	0.742857	0.325	0.629032	NHW>ETW	RHW>ETW	chr1B	535386601	535386800	0.494	0.0487805	0.286486	NHW>ETW	RHW>ETW
chr1B	17837001	17837200	0.706897	0.105263	0.836066	NHW>ETW	RHW>ETW	chr1A	22638401	22638600	0.664865	0.2	0.561983	NHW>ETW	RHW>ETW	chr1B	535386801	535387000	0.546135	0.0368421	0.169139	NHW>ETW	RHW>ETW
chr1B	19950401	19950600	0.982659	0.380952	0.927711	NHW>ETW	RHW>ETW	chr1A	22642401	22642600	0.772727	0.408451	0.866667	NHW>ETW	RHW>ETW	chr1B	535815601	535815800	0.130653	0.00862069	0.119093	NHW>ETW	RHW>ETW
chr1B	20957001	20957200	0.881579	0.0571429	0.802817	NHW>ETW	RHW>ETW	chr1A	22685601	22685800	0.658537	0.193548	0.6	NHW>ETW	RHW>ETW	chr1B	537317001	537317200	0.296667	0.118577	0.388506	NHW>ETW	RHW>ETW
chr1B	22018201	22018400	0.942857	0.388889	0.944954	NHW>ETW	RHW>ETW	chr1A	22692001	22692200	0.65	0	0.386364	NHW>ETW	RHW>ETW	chr1B	537318001	537318200	0.186813	0.00938967	0.165854	NHW>ETW	RHW>ETW
chr1B	22083401	22083600	0.909091	0.116279	0.83871	NHW>ETW	RHW>ETW	chr1A	22719401	22719600	0.55814	0.203704	0.76	NHW>ETW	RHW>ETW	chr1B	537318201	537318400	0.296296	0.0591716	0.225182	NHW>ETW	RHW>ETW
chr1B	22185401	22185600	0.807692	0.277778	0.84	NHW>ETW	RHW>ETW	chr1A	22774401	22774600	0.492754	0.0491803	0.632653	NHW>ETW	RHW>ETW	chr1B	537320201	537320400	0.430556	0.0696721	0.34005	NHW>ETW	RHW>ETW
chr1B	23054201	23054400	0.966667	0.285714	0.915493	NHW>ETW	RHW>ETW	chr1A	22775801	22776000	0.558824	0.0810811	0.567568	NHW>ETW	RHW>ETW	chr1B	538823001	538823200	0.200569	0.079602	0.2	NHW>ETW	RHW>ETW
chr1B	23670801	23671000	0.856305	0.123839	0.843537	NHW>ETW	RHW>ETW	chr1A	22786401	22786600	0.804348	0.320755	0.658537	NHW>ETW	RHW>ETW	chr1B	539471401	539471600	0.139241	0.0233813	0.136364	NHW>ETW	RHW>ETW
chr1B	23983601	23983800	0.730594	0.202899	0.753247	NHW>ETW	RHW>ETW	chr1A	22830201	22830400	0.85	0.5	0.9	NHW>ETW	RHW>ETW	chr1B	540363001	540363200	0.129555	0.00653595	0.143646	NHW>ETW	RHW>ETW
chr1B	23989201	23989400	0.672131	0.145161	0.804348	NHW>ETW	RHW>ETW	chr1A	22832801	22833000	0.717703	0.344262	0.651163	NHW>ETW	RHW>ETW	chr1B	540717801	540718000	0.320442	0.143322	0.272727	NHW>ETW	RHW>ETW
chr1B	23996801	23997000	0.969565	0.395349	0.953947	NHW>ETW	RHW>ETW	chr1A	22852801	22853000	0.339506	0.025	0.340909	NHW>ETW	RHW>ETW	chr1B	549751201	549751400	0.15099	0.0483871	0.154378	NHW>ETW	RHW>ETW
chr1B	23997001	23997200	0.942029	0.333333	0.945148	NHW>ETW	RHW>ETW	chr1A	22897001	22897200	0.375	0.075	0.382353	NHW>ETW	RHW>ETW	chr1B	549765601	549765800	0.131841	0	0.131579	NHW>ETW	RHW>ETW
chr1B	24024001	24024200	0.965909	0.4	0.954887	NHW>ETW	RHW>ETW	chr1A	22905801	22906000	0.674419	0.301887	0.833333	NHW>ETW	RHW>ETW	chr1B	550951401	550951600	0.287072	0.00847458	0.165323	NHW>ETW	RHW>ETW
chr1B	24046601	24046800	0.903226	0.393939	0.981132	NHW>ETW	RHW>ETW	chr1A	22906401	22906600	0.833333	0.481481	0.794872	NHW>ETW	RHW>ETW	chr1B	550951601	550951800	0.436782	0.0136986	0.116424	NHW>ETW	RHW>ETW
chr1B	24721601	24721800	0.871795	0.172414	0.880952	NHW>ETW	RHW>ETW	chr1A	22932601	22932800	0.9	0.552632	0.923077	NHW>ETW	RHW>ETW	chr1B	554126201	554126400	0.282421	0.0723684	0.3	NHW>ETW	RHW>ETW
chr1B	24999601	24999800	0.769231	0	0.569892	NHW>ETW	RHW>ETW	chr1A	22940001	22940200	0.523364	0.129032	0.673913	NHW>ETW	RHW>ETW	chr1B	554126401	554126600	0.401496	0.113014	0.563574	NHW>ETW	RHW>ETW
chr1B	26324801	26325000	0.909774	0.375	0.90625	NHW>ETW	RHW>ETW	chr1A	23011201	23011400	0.743056	0.342105	0.751773	NHW>ETW	RHW>ETW	chr1B	554136401	554136600	0.730983	0.0779221	0.41369	NHW>ETW	RHW>ETW
chr1B	26364801	26365000	0.880952	0.292683	0.866667	NHW>ETW	RHW>ETW	chr1A	23021401	23021600	0.742574	0.244186	0.590164	NHW>ETW	RHW>ETW	chr1B	554136601	554136800	0.476	0.0714286	0.43083	NHW>ETW	RHW>ETW
chr1B	26950601	26950800	0.722222	0	0.647059	NHW>ETW	RHW>ETW	chr1A	23032001	23032200	0.471264	0.0588235	0.408163	NHW>ETW	RHW>ETW	chr1B	554136801	554137000	0.327791	0.00444444	0.113924	NHW>ETW	RHW>ETW
chr1B	28042201	28042400	0.813008	0.184211	0.814433	NHW>ETW	RHW>ETW	chr1A	23038001	23038200	0.929688	0.576923	0.9	NHW>ETW	RHW>ETW	chr1B	554205201	554205400	0.113452	0	0.118541	NHW>ETW	RHW>ETW
chr1B	29169601	29169800	0.882353	0.261905	0.956522	NHW>ETW	RHW>ETW	chr1A	23045601	23045800	0.521739	0.111111	0.533333	NHW>ETW	RHW>ETW	chr1B	554609801	554610000	0.259574	0.112727	0.246637	NHW>ETW	RHW>ETW
chr1B	29312601	29312800	0.916667	0.347826	0.931034	NHW>ETW	RHW>ETW	chr1A	23056801	23057000	0.769231	0.416667	0.764706	NHW>ETW	RHW>ETW	chr1B	558566401	558566600	0.206	0.0315789	0.244526	NHW>ETW	RHW>ETW
chr1B	29508401	29508600	0.823529	0.217391	0.957447	NHW>ETW	RHW>ETW	chr1A	23101401	23101600	0.623711	0.121387	0.623377	NHW>ETW	RHW>ETW	chr1B	561641001	561641200	0.282803	0.0414508	0.17433	NHW>ETW	RHW>ETW
chr1B	30445601	30445800	0.946667	0.394737	0.925926	NHW>ETW	RHW>ETW	chr1A	23101601	23101800	0.478992	0.114286	0.613861	NHW>ETW	RHW>ETW	chr1B	563052001	563052200	0.247706	0.00649351	0.139303	NHW>ETW	RHW>ETW
chr1B	30513601	30513800	0.909091	0.384615	0.974359	NHW>ETW	RHW>ETW	chr1A	23188401	23188600	0.530233	0.208955	0.515152	NHW>ETW	RHW>ETW	chr1B	563054601	563054800	0.15625	0	0.172589	NHW>ETW	RHW>ETW
chr1B	30658001	30658200	0.884393	0.270833	0.823899	NHW>ETW	RHW>ETW	chr1A	23193001	23193200	0.76	0.208333	0.614035	NHW>ETW	RHW>ETW	chr1B	563057201	563057400	0.154195	0.00574713	0.118971	NHW>ETW	RHW>ETW
chr1B	30671401	30671600	0.894879	0.315789	0.877863	NHW>ETW	RHW>ETW	chr1A	23199801	23200000	0.781421	0.253623	0.764706	NHW>ETW	RHW>ETW	chr1B	563058201	563058400	0.241164	0.0114504	0.26455	NHW>ETW	RHW>ETW
chr1B	31020201	31020400	0.945455	0.431818	0.949239	NHW>ETW	RHW>ETW	chr1A	23212201	23212400	0.544304	0.121212	0.45614	NHW>ETW	RHW>ETW	chr1B	563648601	563648800	0.235294	0.0124224	0.138264	NHW>ETW	RHW>ETW
chr1B	32217401	32217600	0.913978	0.380952	0.925926	NHW>ETW	RHW>ETW	chr1A	23251001	23251200	0.673077	0.301587	0.618421	NHW>ETW	RHW>ETW	chr1B	563790001	563790200	0.141148	0.0265487	0.165354	NHW>ETW	RHW>ETW
chr1B	32361801	32362000	0.918919	0.301887	0.878049	NHW>ETW	RHW>ETW	chr1A	23258801	23259000	0.629032	0.301205	0.649485	NHW>ETW	RHW>ETW	chr1B	564789601	564789800	0.248434	0	0.114504	NHW>ETW	RHW>ETW
chr1B	32988001	32988200	0.777778	0.1	0.730769	NHW>ETW	RHW>ETW	chr1A	23310601	23310800	0.491803	0.1	0.546512	NHW>ETW	RHW>ETW	chr1B	565685801	565686000	0.165644	0.013986	0.254032	NHW>ETW	RHW>ETW
chr1B	33511601	33511800	0.96729	0.368421	0.929204	NHW>ETW	RHW>ETW	chr1A	23344601	23344800	0.607143	0.268293	0.65	NHW>ETW	RHW>ETW	chr1B	565782001	565782200	0.15493	0.0140845	0.128631	NHW>ETW	RHW>ETW
chr1B	33917201	33917400	0.811321	0.25	0.843137	NHW>ETW	RHW>ETW	chr1A	23346801	23347000	0.602041	0.147059	0.638889	NHW>ETW	RHW>ETW	chr1B	565824801	565825000	0.225862	0.0227273	0.2493	NHW>ETW	RHW>ETW
chr1B	34487801	34488000	0.857143	0.285714	0.964286	NHW>ETW	RHW>ETW	chr1A	23350401	23350600	0.875	0.448276	0.803922	NHW>ETW	RHW>ETW	chr1B	565825001	565825200	0.342213	0.0714286	0.330159	NHW>ETW	RHW>ETW
chr1B	34615001	34615200	0.972222	0.464286	0.984848	NHW>ETW	RHW>ETW	chr1A	23368201	23368400	0.862745	0.465116	0.875	NHW>ETW	RHW>ETW	chr1B	565830001	565830200	0.295269	0.0805369	0.351111	NHW>ETW	RHW>ETW
chr1B	34628601	34628800	1	0.318182	0.880952	NHW>ETW	RHW>ETW	chr1A	23381001	23381200	0.672727	0.37037	0.7	NHW>ETW	RHW>ETW	chr1B	566011801	566012000	0.281947	0.111524	0.278752	NHW>ETW	RHW>ETW
chr1B	34731601	34731800	0.757225	0.0576923	0.571429	NHW>ETW	RHW>ETW	chr1A	23390601	23390800	0.780347	0.419355	0.861538	NHW>ETW	RHW>ETW	chr1B	566122001	566122200	0.10989	0	0.106667	NHW>ETW	RHW>ETW
chr1B	34802401	34802600	0.951724	0.321429	0.931034	NHW>ETW	RHW>ETW	chr1A	23443201	23443400	0.681481	0.366667	0.721519	NHW>ETW	RHW>ETW	chr1B	566553601	566553800	0.362522	0.0807175	0.345845	NHW>ETW	RHW>ETW
chr1B	34910201	34910400	0.976471	0.407407	0.977612	NHW>ETW	RHW>ETW	chr1A	23446201	23446400	0.807229	0.2	0.770492	NHW>ETW	RHW>ETW	chr1B	566554201	566554400	0.382749	0.0123457	0.317865	NHW>ETW	RHW>ETW
chr1B	35063401	35063600	0.879518	0.37931	0.924528	NHW>ETW	RHW>ETW	chr1A	23466201	23466400	0.5	0.142857	0.571429	NHW>ETW	RHW>ETW	chr1B	566760801	566761000	0.481967	0.0240964	0.196429	NHW>ETW	RHW>ETW
chr1B	35645801	35646000	0.95935	0.358696	0.962963	NHW>ETW	RHW>ETW	chr1A	23466401	23466600	0.610169	0.181818	0.55102	NHW>ETW	RHW>ETW	chr1B	569929601	569929800	0.203077	0.00429185	0.115663	NHW>ETW	RHW>ETW
chr1B	36412001	36412200	0.957219	0.166667	0.97619	NHW>ETW	RHW>ETW	chr1A	23483201	23483400	0.771739	0.464286	0.785124	NHW>ETW	RHW>ETW	chr1B	569930001	569930200	0.298305	0.0283019	0.139881	NHW>ETW	RHW>ETW
chr1B	36412201	36412400	0.966942	0.333333	0.971098	NHW>ETW	RHW>ETW	chr1A	23506201	23506400	0.522727	0.147059	0.482759	NHW>ETW	RHW>ETW	chr1B	569932001	569932200	0.584296	0.221698	0.526829	NHW>ETW	RHW>ETW
chr1B	36855001	36855200	0.986486	0.393939	0.942029	NHW>ETW	RHW>ETW	chr1A	23523601	23523800	0.60274	0.25	0.637097	NHW>ETW	RHW>ETW	chr1B	569932201	569932400	0.647651	0.203704	0.561905	NHW>ETW	RHW>ETW
chr1B	37430601	37430800	0.955882	0.428571	1	NHW>ETW	RHW>ETW	chr1A	23528201	23528400	0.795833	0.483516	0.814815	NHW>ETW	RHW>ETW	chr1B	569932401	569932600	0.515901	0.110553	0.701613	NHW>ETW	RHW>ETW
chr1B	38705201	38705400	0.782609	0.208333	0.761905	NHW>ETW	RHW>ETW	chr1A	23547801	23548000	0.933962	0.5	0.860759	NHW>ETW	RHW>ETW	chr1B	569932601	569932800	0.460241	0.0431034	0.350649	NHW>ETW	RHW>ETW
chr1B	38715401	38715600	0.96087	0.439024	0.989691	NHW>ETW	RHW>ETW	chr1A	23568001	23568200	0.774648	0.285714	0.675676	NHW>ETW	RHW>ETW	chr1B	569932801	569933000	0.347339	0	0.314286	NHW>ETW	RHW>ETW
chr1B	39149601	39149800	0.945055	0.430769	0.970149	NHW>ETW	RHW>ETW	chr1A	23571801	23572000	0.878049	0.5	0.858974	NHW>ETW	RHW>ETW	chr1B	570514201	570514400	0.621622	0.385593	0.563003	NHW>ETW	RHW>ETW
chr1B	39382001	39382200	0.681818	0.15625	0.914286	NHW>ETW	RHW>ETW	chr1A	23580201	23580400	0.666667	0.35	0.688889	NHW>ETW	RHW>ETW	chr1B	570514401	570514600	0.628788	0.251046	0.416016	NHW>ETW	RHW>ETW
chr1B	39543801	39544000	0.875	0.333333	0.920635	NHW>ETW	RHW>ETW	chr1A	23608801	23609000	0.670807	0.166667	0.689024	NHW>ETW	RHW>ETW	chr1B	570514601	570514800	0.707865	0.187135	0.616927	NHW>ETW	RHW>ETW
chr1B	39599001	39599200	0.73991	0.134615	0.852632	NHW>ETW	RHW>ETW	chr1A	23612001	23612200	0.641304	0.147059	0.59375	NHW>ETW	RHW>ETW	chr1B	570514801	570515000	0.31068	0.0688623	0.370833	NHW>ETW	RHW>ETW
chr1B	39687201	39687400	0.826087	0.275862	0.805556	NHW>ETW	RHW>ETW	chr1A	23626401	23626600	0.759615	0.454545	0.784091	NHW>ETW	RHW>ETW	chr1B	570721201	570721400	0.350515	0	0.290323	NHW>ETW	RHW>ETW
chr1B	40504401	40504600	0.964912	0.394737	0.947368	NHW>ETW	RHW>ETW	chr1A	23642401	23642600	0.699454	0.389831	0.729282	NHW>ETW	RHW>ETW	chr1B	571073601	571073800	0.179331	0.0108108	0.17561	NHW>ETW	RHW>ETW
chr1B	41368801	41369000	0.821138	0.220779	0.783019	NHW>ETW	RHW>ETW	chr1A	23644601	23644800	0.759036	0.416667	0.797297	NHW>ETW	RHW>ETW	chr1B	571073801	571074000	0.379845	0.0275229	0.381625	NHW>ETW	RHW>ETW
chr1B	41583001	41583200	0.674699	0.104167	0.655914	NHW>ETW	RHW>ETW	chr1A	23645001	23645200	0.729358	0.428571	0.740541	NHW>ETW	RHW>ETW	chr1B	571174001	571174200	0.56025	0.232143	0.496855	NHW>ETW	RHW>ETW
chr1B	41730401	41730600	0.880952	0.24	0.933333	NHW>ETW	RHW>ETW	chr1A	23685201	23685400	0.688889	0.333333	0.666667	NHW>ETW	RHW>ETW	chr1B	571174201	571174400	0.483456	0.18232	0.451493	NHW>ETW	RHW>ETW
chr1B	41742001	41742200	0.835821	0.214286	0.880952	NHW>ETW	RHW>ETW	chr1A	23694401	23694600	0.738636	0.333333	0.717742	NHW>ETW	RHW>ETW	chr1B	571174601	571174800	0.40481	0.0540541	0.299639	NHW>ETW	RHW>ETW
chr1B	42146801	42147000	0.974359	0.315789	0.910448	NHW>ETW	RHW>ETW	chr1A	23717201	23717400	0.738462	0.366667	0.686441	NHW>ETW	RHW>ETW	chr1B	571699201	571699400	0.373272	0.0215827	0.390805	NHW>ETW	RHW>ETW
chr1B	42163201	42163400	0.682171	0.1	0.734177	NHW>ETW	RHW>ETW	chr1A	23733601	23733800	0.803279	0.170732	0.678571	NHW>ETW	RHW>ETW	chr1B	571699401	571699600	0.749057	0.172775	0.688608	NHW>ETW	RHW>ETW
chr1B	42324601	42324800	0.769231	0.214286	0.810811	NHW>ETW	RHW>ETW	chr1A	23754801	23755000	0.557692	0.190476	0.647059	NHW>ETW	RHW>ETW	chr1B	571699601	571699800	0.800638	0.2375	0.603053	NHW>ETW	RHW>ETW
chr1B	43022801	43023000	0.979592	0.454545	0.959459	NHW>ETW	RHW>ETW	chr1A	23842201	23842400	0.933333	0.5	0.886364	NHW>ETW	RHW>ETW	chr1B	571700001	571700200	0.467583	0.162963	0.382166	NHW>ETW	RHW>ETW
chr1B	43415601	43415800	0.905229	0.380952	0.961165	NHW>ETW	RHW>ETW	chr1A	23853401	23853600	0.826087	0.368421	0.673077	NHW>ETW	RHW>ETW	chr1B	571700201	571700400	0.181435	0.03125	0.201835	NHW>ETW	RHW>ETW
chr1B	43695401	43695600	0.96	0.298701	0.827586	NHW>ETW	RHW>ETW	chr1A	23862401	23862600	0.5	0.08	0.444444	NHW>ETW	RHW>ETW	chr1B	571831401	571831600	0.202667	0.0670732	0.350318	NHW>ETW	RHW>ETW
chr1B	43920401	43920600	0.958333	0.45	0.977778	NHW>ETW	RHW>ETW	chr1A	23865201	23865400	0.776471	0.444444	0.752381	NHW>ETW	RHW>ETW	chr1B	571831601	571831800	0.317352	0.020202	0.410072	NHW>ETW	RHW>ETW
chr1B	44475001	44475200	0.959732	0.458333	0.964912	NHW>ETW	RHW>ETW	chr1A	23867801	23868000	0.687204	0.330189	0.69697	NHW>ETW	RHW>ETW	chr1B	572144401	572144600	0.272138	0.0331754	0.197133	NHW>ETW	RHW>ETW
chr1B	45185401	45185600	0.933649	0.404255	0.993506	NHW>ETW	RHW>ETW	chr1A	23873201	23873400	0.642202	0.3125	0.623457	NHW>ETW	RHW>ETW	chr1B	572291001	572291200	0.473022	0.142857	0.418006	NHW>ETW	RHW>ETW
chr1B	45236801	45237000	0.974359	0.383333	0.920455	NHW>ETW	RHW>ETW	chr1A	23873401	23873600	0.837696	0.369231	0.809859	NHW>ETW	RHW>ETW	chr1B	575379801	575380000	0.157143	0.00505051	0.142857	NHW>ETW	RHW>ETW
chr1B	45744201	45744400	0.576087	0.0208333	0.922222	NHW>ETW	RHW>ETW	chr1A	23873601	23873800	0.593939	0.206897	0.615894	NHW>ETW	RHW>ETW	chr1B	575429801	575430000	0.143564	0.0151515	0.116364	NHW>ETW	RHW>ETW
chr1B	45837601	45837800	0.979167	0.232558	0.948718	NHW>ETW	RHW>ETW	chr1A	23873801	23874000	0.714286	0.130435	0.694268	NHW>ETW	RHW>ETW	chr1B	575628601	575628800	0.214008	0.0901961	0.310606	NHW>ETW	RHW>ETW
chr1B	45936801	45937000	0.929167	0.388889	0.957627	NHW>ETW	RHW>ETW	chr1A	23909801	23910000	0.590426	0.191489	0.526316	NHW>ETW	RHW>ETW	chr1B	575864601	575864800	0.183521	0.0421456	0.148148	NHW>ETW	RHW>ETW
chr1B	46041801	46042000	0.946237	0.40625	0.939394	NHW>ETW	RHW>ETW	chr1A	23917001	23917200	0.630435	0.217391	0.586207	NHW>ETW	RHW>ETW	chr1B	575864801	575865000	0.40894	0.00943396	0.633962	NHW>ETW	RHW>ETW
chr1B	46625801	46626000	0.942857	0.321429	0.92381	NHW>ETW	RHW>ETW	chr1A	23918001	23918200	0.621622	0.225806	0.607143	NHW>ETW	RHW>ETW	chr1B	576022801	576023000	0.341564	0.0196078	0.196262	NHW>ETW	RHW>ETW
chr1B	46634801	46635000	0.924812	0.421053	0.98	NHW>ETW	RHW>ETW	chr1A	23919601	23919800	0.659091	0.306122	0.642857	NHW>ETW	RHW>ETW	chr1B	576046001	576046200	0.369748	0.0206186	0.294118	NHW>ETW	RHW>ETW
chr1B	47627201	47627400	0.922449	0.313253	0.910653	NHW>ETW	RHW>ETW	chr1A	23926601	23926800	0.844444	0.47619	0.891892	NHW>ETW	RHW>ETW	chr1B	576046201	576046400	0.378446	0	0.12749	NHW>ETW	RHW>ETW
chr1B	49088001	49088200	1	0.5	1	NHW>ETW	RHW>ETW	chr1A	23928801	23929000	0.738095	0.411765	0.825	NHW>ETW	RHW>ETW	chr1B	576061401	576061600	0.60339	0.136842	0.371938	NHW>ETW	RHW>ETW
chr1B	49785201	49785400	0.772152	0.019685	0.578947	NHW>ETW	RHW>ETW	chr1A	23929001	23929200	0.862745	0.440678	0.923077	NHW>ETW	RHW>ETW	chr1B	576220201	576220400	0.581888	0.322581	0.53125	NHW>ETW	RHW>ETW
chr1B	49787201	49787400	0.740741	0.0693069	0.925	NHW>ETW	RHW>ETW	chr1A	23961401	23961600	0.821429	0.441176	0.770833	NHW>ETW	RHW>ETW	chr1B	576220401	576220600	0.717993	0.418301	0.66879	NHW>ETW	RHW>ETW
chr1B	49792201	49792400	0.728814	0.124493	0.640625	NHW>ETW	RHW>ETW	chr1A	23971601	23971800	0.714286	0.208333	0.636364	NHW>ETW	RHW>ETW	chr1B	576221401	576221600	0.31068	0.0345821	0.148438	NHW>ETW	RHW>ETW
chr1B	49823201	49823400	0.833333	0.146341	0.677966	NHW>ETW	RHW>ETW	chr1A	23971801	23972000	0.605381	0.233766	0.596059	NHW>ETW	RHW>ETW	chr1B	577987201	577987400	0.200861	0.0991736	0.204819	NHW>ETW	RHW>ETW
chr1B	49974001	49974200	0.973333	0.235294	0.939394	NHW>ETW	RHW>ETW	chr1A	23973201	23973400	0.684211	0.173913	0.576923	NHW>ETW	RHW>ETW	chr1B	579276001	579276200	0.154321	0.026455	0.13369	NHW>ETW	RHW>ETW
chr1B	50019201	50019400	0.716535	0.0185185	0.833333	NHW>ETW	RHW>ETW	chr1A	23984201	23984400	0.62069	0.302326	0.793814	NHW>ETW	RHW>ETW	chr1B	582096201	582096400	0.514451	0.0343137	0.387283	NHW>ETW	RHW>ETW
chr1B	50251001	50251200	0.94186	0.333333	0.938272	NHW>ETW	RHW>ETW	chr1A	24036801	24037000	0.60396	0.232558	0.603774	NHW>ETW	RHW>ETW	chr1B	582096401	582096600	0.568389	0.148387	0.399254	NHW>ETW	RHW>ETW
chr1B	50669401	50669600	0.945946	0.375	0.947368	NHW>ETW	RHW>ETW	chr1A	24037201	24037400	0.567568	0.24	0.657658	NHW>ETW	RHW>ETW	chr1B	582096801	582097000	0.55082	0.101124	0.457778	NHW>ETW	RHW>ETW
chr1B	51009001	51009200	0.585	0.0344828	0.561644	NHW>ETW	RHW>ETW	chr1A	24037801	24038000	0.653333	0.347222	0.736842	NHW>ETW	RHW>ETW	chr1B	582097001	582097200	0.149091	0.014218	0.181185	NHW>ETW	RHW>ETW
chr1B	51671801	51672000	0.950617	0.133333	0.901961	NHW>ETW	RHW>ETW	chr1A	24045001	24045200	0.762712	0.366667	0.8	NHW>ETW	RHW>ETW	chr1B	583081601	583081800	0.158025	0.00574713	0.11	NHW>ETW	RHW>ETW
chr1B	51804801	51805000	0.964286	0.269231	0.982143	NHW>ETW	RHW>ETW	chr1A	24045801	24046000	0.666667	0.344828	0.688889	NHW>ETW	RHW>ETW	chr1B	585360001	585360200	0.181818	0.0114943	0.225225	NHW>ETW	RHW>ETW
chr1B	51806401	51806600	0.959677	0.439024	0.941176	NHW>ETW	RHW>ETW	chr1A	24054401	24054600	0.676471	0.289474	0.65625	NHW>ETW	RHW>ETW	chr1B	585819201	585819400	0.188948	0.0183486	0.198347	NHW>ETW	RHW>ETW
chr1B	51866401	51866600	0.910891	0.378378	0.95122	NHW>ETW	RHW>ETW	chr1A	24058001	24058200	0.833333	0.482759	0.833333	NHW>ETW	RHW>ETW	chr1B	586290601	586290800	0.264407	0.0828025	0.378319	NHW>ETW	RHW>ETW
chr1B	51913601	51913800	0.835616	0.208333	0.795775	NHW>ETW	RHW>ETW	chr1A	24066401	24066600	0.694915	0.354167	0.827586	NHW>ETW	RHW>ETW	chr1B	588495801	588496000	0.23133	0.0114943	0.196296	NHW>ETW	RHW>ETW
chr1B	52063201	52063400	0.888889	0.255319	0.833333	NHW>ETW	RHW>ETW	chr1A	24145601	24145800	0.65625	0.153846	0.512195	NHW>ETW	RHW>ETW	chr1B	588496601	588496800	0.29955	0.113122	0.273038	NHW>ETW	RHW>ETW
chr1B	52228601	52228800	0.957447	0.333333	0.882353	NHW>ETW	RHW>ETW	chr1A	24184801	24185000	0.75	0.347826	0.78125	NHW>ETW	RHW>ETW	chr1B	588497601	588497800	0.392655	0.1	0.328502	NHW>ETW	RHW>ETW
chr1B	52243601	52243800	0.984848	0.392857	0.928571	NHW>ETW	RHW>ETW	chr1A	24200601	24200800	0.753247	0.391304	0.748387	NHW>ETW	RHW>ETW	chr1B	588814601	588814800	0.206667	0.0445545	0.326797	NHW>ETW	RHW>ETW
chr1B	52693401	52693600	0.961165	0.166667	0.870968	NHW>ETW	RHW>ETW	chr1A	24234601	24234800	0.739726	0.342857	0.721311	NHW>ETW	RHW>ETW	chr1B	589981801	589982000	0.335559	0.0596491	0.308176	NHW>ETW	RHW>ETW
chr1B	53317601	53317800	0.840909	0.333333	0.836207	NHW>ETW	RHW>ETW	chr1A	24238001	24238200	0.840764	0.488636	0.84375	NHW>ETW	RHW>ETW	chr1B	590505801	590506000	0.248826	0.0604651	0.212418	NHW>ETW	RHW>ETW
chr1B	53322801	53323000	0.866279	0.26087	0.933333	NHW>ETW	RHW>ETW	chr1A	24276801	24277000	0.675393	0.294118	0.651786	NHW>ETW	RHW>ETW	chr1B	590506001	590506200	0.357143	0.0224215	0.202765	NHW>ETW	RHW>ETW
chr1B	53367001	53367200	0.97561	0.413793	0.921569	NHW>ETW	RHW>ETW	chr1A	24279001	24279200	0.716867	0.333333	0.648936	NHW>ETW	RHW>ETW	chr1B	590506201	590506400	0.344051	0	0.289575	NHW>ETW	RHW>ETW
chr1B	53651601	53651800	0.950207	0.037037	0.960784	NHW>ETW	RHW>ETW	chr1A	24284001	24284200	0.757143	0.393939	0.809524	NHW>ETW	RHW>ETW	chr1B	592031601	592031800	0.525199	0.0324324	0.3125	NHW>ETW	RHW>ETW
chr1B	53940601	53940800	0.907407	0.295082	0.823529	NHW>ETW	RHW>ETW	chr1A	24289801	24290000	0.764045	0.425926	0.833333	NHW>ETW	RHW>ETW	chr1B	592108601	592108800	0.220844	0.0742857	0.242762	NHW>ETW	RHW>ETW
chr1B	53993201	53993400	0.962343	0.387097	0.935897	NHW>ETW	RHW>ETW	chr1A	24309401	24309600	0.744681	0.264706	0.611111	NHW>ETW	RHW>ETW	chr1B	592108801	592109000	0.212661	0.0462725	0.254658	NHW>ETW	RHW>ETW
chr1B	54155201	54155400	0.986301	0.25	0.862595	NHW>ETW	RHW>ETW	chr1A	24316401	24316600	0.682927	0.352941	0.777778	NHW>ETW	RHW>ETW	chr1B	592111401	592111600	0.267045	0.0515021	0.351613	NHW>ETW	RHW>ETW
chr1B	54378001	54378200	0.9631	0.238095	0.916667	NHW>ETW	RHW>ETW	chr1A	24326201	24326400	0.705128	0.34375	0.685185	NHW>ETW	RHW>ETW	chr1B	592112201	592112400	0.318182	0.0300752	0.274247	NHW>ETW	RHW>ETW
chr1B	55933001	55933200	0.965517	0.411765	0.977778	NHW>ETW	RHW>ETW	chr1A	24357201	24357400	0.52	0.0714286	0.541667	NHW>ETW	RHW>ETW	chr1B	592141401	592141600	0.273292	0.00869565	0.172256	NHW>ETW	RHW>ETW
chr1B	56017201	56017400	0.776923	0	0.714286	NHW>ETW	RHW>ETW	chr1A	24373401	24373600	0.752809	0.277778	0.741935	NHW>ETW	RHW>ETW	chr1B	592939201	592939400	0.113861	0	0.1875	NHW>ETW	RHW>ETW
chr1B	56118801	56119000	0.777778	0.266667	0.93617	NHW>ETW	RHW>ETW	chr1A	24384001	24384200	0.709091	0.321429	0.710145	NHW>ETW	RHW>ETW	chr1B	592969801	592970000	0.304813	0.106383	0.221095	NHW>ETW	RHW>ETW
chr1B	56167001	56167200	0.905405	0.388889	0.923664	NHW>ETW	RHW>ETW	chr1A	24391201	24391400	0.644737	0.227273	0.809524	NHW>ETW	RHW>ETW	chr1B	592970001	592970200	0.493932	0.0327103	0.422222	NHW>ETW	RHW>ETW
chr1B	56211401	56211600	0.942529	0.387097	0.933333	NHW>ETW	RHW>ETW	chr1A	24396601	24396800	0.602362	0.27451	0.578947	NHW>ETW	RHW>ETW	chr1B	593014401	593014600	0.139576	0.0154639	0.189286	NHW>ETW	RHW>ETW
chr1B	56270401	56270600	0.926316	0.4	0.928571	NHW>ETW	RHW>ETW	chr1A	24436201	24436400	0.744	0.367347	0.727273	NHW>ETW	RHW>ETW	chr1B	593236401	593236600	0.226667	0.0108696	0.140127	NHW>ETW	RHW>ETW
chr1B	56376801	56377000	0.956522	0.325	0.941176	NHW>ETW	RHW>ETW	chr1A	24491801	24492000	0.781513	0.375	0.794393	NHW>ETW	RHW>ETW	chr1B	593236601	593236800	0.241071	0.00621118	0.387324	NHW>ETW	RHW>ETW
chr1B	56678801	56679000	1	0.392857	0.930233	NHW>ETW	RHW>ETW	chr1A	24499001	24499200	0.792	0.355932	0.834146	NHW>ETW	RHW>ETW	chr1B	594691201	594691400	0.181818	0.0215054	0.196429	NHW>ETW	RHW>ETW
chr1B	56871201	56871400	0.981132	0.352941	0.94	NHW>ETW	RHW>ETW	chr1A	24514601	24514800	0.727273	0.351351	0.896907	NHW>ETW	RHW>ETW	chr1B	595021601	595021800	0.139588	0.030303	0.394366	NHW>ETW	RHW>ETW
chr1B	56925801	56926000	0.944444	0.25	0.947368	NHW>ETW	RHW>ETW	chr1A	24794401	24794600	0.75419	0.403509	0.752	NHW>ETW	RHW>ETW	chr1B	596252601	596252800	0.328704	0.0506329	0.236422	NHW>ETW	RHW>ETW
chr1B	57659001	57659200	0.93	0.428571	0.989011	NHW>ETW	RHW>ETW	chr1A	24819401	24819600	0.815217	0.485714	0.923077	NHW>ETW	RHW>ETW	chr1B	596252801	596253000	0.424628	0.0490196	0.3525	NHW>ETW	RHW>ETW
chr1B	57709201	57709400	0.586957	0.0625	0.75	NHW>ETW	RHW>ETW	chr1A	24873401	24873600	0.694301	0.377778	0.689873	NHW>ETW	RHW>ETW	chr1B	596253001	596253200	0.548246	0	0.679245	NHW>ETW	RHW>ETW
chr1B	58154201	58154400	0.961326	0.276119	0.948905	NHW>ETW	RHW>ETW	chr1A	24903201	24903400	0.657795	0.166667	0.629834	NHW>ETW	RHW>ETW	chr1B	596253801	596254000	0.546272	0.119565	0.571429	NHW>ETW	RHW>ETW
chr1B	58755801	58756000	0.881481	0.238806	0.847826	NHW>ETW	RHW>ETW	chr1A	24904401	24904600	0.784314	0.432432	0.862069	NHW>ETW	RHW>ETW	chr1B	596254001	596254200	0.462783	0.175889	0.4375	NHW>ETW	RHW>ETW
chr1B	58862601	58862800	0.985714	0.467742	0.971429	NHW>ETW	RHW>ETW	chr1A	24905601	24905800	0.625954	0.285714	0.651786	NHW>ETW	RHW>ETW	chr1B	597159601	597159800	0.433766	0.0779221	0.644444	NHW>ETW	RHW>ETW
chr1B	59114801	59115000	0.897059	0.333333	0.833333	NHW>ETW	RHW>ETW	chr1A	24919001	24919200	0.753846	0.4	0.823529	NHW>ETW	RHW>ETW	chr1B	597159801	597160000	0.339506	0.0301508	0.238806	NHW>ETW	RHW>ETW
chr1B	59285001	59285200	0.908367	0.352941	0.929688	NHW>ETW	RHW>ETW	chr1A	24924201	24924400	0.746032	0.4	0.862069	NHW>ETW	RHW>ETW	chr1B	597270201	597270400	0.170659	0.00689655	0.193811	NHW>ETW	RHW>ETW
chr1B	60054801	60055000	0.819277	0.296296	0.825688	NHW>ETW	RHW>ETW	chr1A	24926001	24926200	0.825581	0.485714	0.852459	NHW>ETW	RHW>ETW	chr1B	597270401	597270600	0.597015	0.201087	0.413897	NHW>ETW	RHW>ETW
chr1B	60399001	60399200	0.956522	0.451613	0.962963	NHW>ETW	RHW>ETW	chr1A	24928201	24928400	0.444444	0.030303	0.341463	NHW>ETW	RHW>ETW	chr1B	597456001	597456200	0.179641	0.00833333	0.218391	NHW>ETW	RHW>ETW
chr1B	60432201	60432400	0.604651	0.0909091	0.94382	NHW>ETW	RHW>ETW	chr1A	24960401	24960600	0.666667	0.192308	0.75	NHW>ETW	RHW>ETW	chr1B	598855201	598855400	0.517986	0.117647	0.544828	NHW>ETW	RHW>ETW
chr1B	60949401	60949600	0.971429	0.371429	0.910714	NHW>ETW	RHW>ETW	chr1A	24960601	24960800	0.84375	0.464286	0.865772	NHW>ETW	RHW>ETW	chr1B	598855401	598855600	0.344828	0.14	0.324818	NHW>ETW	RHW>ETW
chr1B	61065401	61065600	0.910486	0.347594	0.865031	NHW>ETW	RHW>ETW	chr1A	25018601	25018800	0.819672	0.352941	0.72	NHW>ETW	RHW>ETW	chr1B	600929001	600929200	0.183824	0.0222222	0.152	NHW>ETW	RHW>ETW
chr1B	61444801	61445000	1	0.117647	0.947368	NHW>ETW	RHW>ETW	chr1A	25029201	25029400	0.927835	0.470588	0.852273	NHW>ETW	RHW>ETW	chr1B	600929201	600929400	0.208401	0.0645161	0.301158	NHW>ETW	RHW>ETW
chr1B	61504401	61504600	0.964286	0.296296	0.9	NHW>ETW	RHW>ETW	chr1A	25040601	25040800	0.6875	0.375	0.747664	NHW>ETW	RHW>ETW	chr1B	600955401	600955600	0.159329	0.0180723	0.188285	NHW>ETW	RHW>ETW
chr1B	61943401	61943600	0.657143	0	0.555556	NHW>ETW	RHW>ETW	chr1A	25068001	25068200	0.59322	0.222222	0.6	NHW>ETW	RHW>ETW	chr1B	602639001	602639200	0.204611	0.00925926	0.14346	NHW>ETW	RHW>ETW
chr1B	61957401	61957600	0.802632	0.2	0.881356	NHW>ETW	RHW>ETW	chr1A	25069801	25070000	0.885057	0.494118	0.810127	NHW>ETW	RHW>ETW	chr1B	603511801	603512000	0.306061	0.00632911	0.392713	NHW>ETW	RHW>ETW
chr1B	62458401	62458600	0.858824	0.2	0.878788	NHW>ETW	RHW>ETW	chr1A	25072201	25072400	0.722689	0.282051	0.621951	NHW>ETW	RHW>ETW	chr1B	603512001	603512200	0.128289	0.00327869	0.131387	NHW>ETW	RHW>ETW
chr1B	62476601	62476800	0.925926	0.22807	0.966667	NHW>ETW	RHW>ETW	chr1A	25079801	25080000	0.586957	0.27451	0.723404	NHW>ETW	RHW>ETW	chr1B	603534001	603534200	0.153333	0	0.140584	NHW>ETW	RHW>ETW
chr1B	62476801	62477000	0.916168	0.248175	0.901786	NHW>ETW	RHW>ETW	chr1A	25094601	25094800	0.753086	0.405405	0.822222	NHW>ETW	RHW>ETW	chr1B	603535401	603535600	0.123028	0.00520833	0.238671	NHW>ETW	RHW>ETW
chr1B	62491801	62492000	0.929577	0.391304	0.945455	NHW>ETW	RHW>ETW	chr1A	25097801	25098000	0.752137	0.38	0.816	NHW>ETW	RHW>ETW	chr1B	604201801	604202000	0.2827	0.0512821	0.261324	NHW>ETW	RHW>ETW
chr1B	62524001	62524200	0.666667	0.037037	0.560976	NHW>ETW	RHW>ETW	chr1A	25107201	25107400	0.777778	0.358974	0.72549	NHW>ETW	RHW>ETW	chr1B	604202001	604202200	0.333333	0.0391061	0.438596	NHW>ETW	RHW>ETW
chr1B	62630601	62630800	0.97479	0.388889	0.984848	NHW>ETW	RHW>ETW	chr1A	25110201	25110400	0.566327	0.245283	0.595238	NHW>ETW	RHW>ETW	chr1B	605268601	605268800	0.523282	0.0797101	0.461765	NHW>ETW	RHW>ETW
chr1B	63092201	63092400	0.788732	0.272727	0.849057	NHW>ETW	RHW>ETW	chr1A	25132401	25132600	0.75	0.366667	0.76087	NHW>ETW	RHW>ETW	chr1B	605268801	605269000	0.654216	0.0952381	0.325123	NHW>ETW	RHW>ETW
chr1B	63417401	63417600	0.958763	0.368421	0.942446	NHW>ETW	RHW>ETW	chr1A	25170201	25170400	0.808765	0.425	0.73516	NHW>ETW	RHW>ETW	chr1B	605269001	605269200	0.462891	0.0437956	0.357895	NHW>ETW	RHW>ETW
chr1B	63712601	63712800	0.938406	0.380952	0.989011	NHW>ETW	RHW>ETW	chr1A	25179401	25179600	0.576923	0.25	0.56701	NHW>ETW	RHW>ETW	chr1B	605269201	605269400	0.288396	0.133829	0.435841	NHW>ETW	RHW>ETW
chr1B	63958401	63958600	0.707317	0.0909091	0.961538	NHW>ETW	RHW>ETW	chr1A	25193201	25193400	0.666667	0.348837	0.735484	NHW>ETW	RHW>ETW	chr1B	605434201	605434400	0.375796	0.126183	0.462141	NHW>ETW	RHW>ETW
chr1B	64117401	64117600	0.933333	0.371429	0.90625	NHW>ETW	RHW>ETW	chr1A	25266001	25266200	0.833333	0.463768	0.833333	NHW>ETW	RHW>ETW	chr1B	605434401	605434600	0.409894	0.135246	0.478964	NHW>ETW	RHW>ETW
chr1B	65098001	65098200	0.90367	0.375	0.898305	NHW>ETW	RHW>ETW	chr1A	25282401	25282600	0.794118	0.277778	0.726316	NHW>ETW	RHW>ETW	chr1B	605434601	605434800	0.63764	0.084	0.541667	NHW>ETW	RHW>ETW
chr1B	65184401	65184600	0.961039	0.416667	0.932432	NHW>ETW	RHW>ETW	chr1A	25286201	25286400	0.48	0.0869565	0.783784	NHW>ETW	RHW>ETW	chr1B	605434801	605435000	0.548454	0.0539906	0.561181	NHW>ETW	RHW>ETW
chr1B	66095401	66095600	0.927273	0.309091	0.911765	NHW>ETW	RHW>ETW	chr1A	25286401	25286600	0.65625	0.1	0.82	NHW>ETW	RHW>ETW	chr1B	605435001	605435200	0.639854	0.170213	0.605769	NHW>ETW	RHW>ETW
chr1B	66123801	66124000	0.825	0.275862	0.888889	NHW>ETW	RHW>ETW	chr1A	25318401	25318600	0.86	0.404255	0.854545	NHW>ETW	RHW>ETW	chr1B	605435601	605435800	0.186842	0.0611111	0.206767	NHW>ETW	RHW>ETW
chr1B	66126801	66127000	0.911765	0.296296	0.904762	NHW>ETW	RHW>ETW	chr1A	25320601	25320800	0.914286	0.541667	0.892857	NHW>ETW	RHW>ETW	chr1B	605438401	605438600	0.609375	0.127119	0.463415	NHW>ETW	RHW>ETW
chr1B	66181601	66181800	0.682875	0.0484581	0.550265	NHW>ETW	RHW>ETW	chr1A	25346001	25346200	0.854839	0.507937	0.810127	NHW>ETW	RHW>ETW	chr1B	605439401	605439600	0.449438	0.148402	0.320513	NHW>ETW	RHW>ETW
chr1B	66186001	66186200	0.916667	0.368421	1	NHW>ETW	RHW>ETW	chr1A	25380601	25380800	0.594059	0.220339	0.544554	NHW>ETW	RHW>ETW	chr1B	605447201	605447400	0.195745	0.0221607	0.194203	NHW>ETW	RHW>ETW
chr1B	66202401	66202600	0.906542	0.253521	0.78	NHW>ETW	RHW>ETW	chr1A	25385401	25385600	0.803571	0.444444	0.747368	NHW>ETW	RHW>ETW	chr1B	605566001	605566200	0.32312	0	0.456647	NHW>ETW	RHW>ETW
chr1B	66410601	66410800	0.893617	0.368421	0.870968	NHW>ETW	RHW>ETW	chr1A	25389001	25389200	0.854839	0.451613	0.82	NHW>ETW	RHW>ETW	chr1B	605568001	605568200	0.465823	0.0493827	0.340483	NHW>ETW	RHW>ETW
chr1B	66489201	66489400	0.811321	0.136364	0.851852	NHW>ETW	RHW>ETW	chr1A	25399601	25399800	0.765766	0.306452	0.654545	NHW>ETW	RHW>ETW	chr1B	605568201	605568400	0.178309	0.0113636	0.135076	NHW>ETW	RHW>ETW
chr1B	66576001	66576200	0.895425	0.238095	0.945946	NHW>ETW	RHW>ETW	chr1A	25400801	25401000	0.637931	0.208333	0.767677	NHW>ETW	RHW>ETW	chr1B	606187201	606187400	0.142433	0.0348259	0.198953	NHW>ETW	RHW>ETW
chr1B	66945401	66945600	0.524752	0	0.52809	NHW>ETW	RHW>ETW	chr1A	25421601	25421800	0.583851	0.219512	0.545455	NHW>ETW	RHW>ETW	chr1B	606251401	606251600	0.188841	0.0243902	0.245614	NHW>ETW	RHW>ETW
chr1B	66949001	66949200	0.952381	0.25	0.90625	NHW>ETW	RHW>ETW	chr1A	25423401	25423600	0.791667	0.133333	0.571429	NHW>ETW	RHW>ETW	chr1B	606491401	606491600	0.46831	0.0217391	0.384615	NHW>ETW	RHW>ETW
chr1B	66953801	66954000	0.761194	0.228571	0.809091	NHW>ETW	RHW>ETW	chr1A	25425601	25425800	0.662921	0.342105	0.711538	NHW>ETW	RHW>ETW	chr1B	606586001	606586200	0.210784	0	0.163121	NHW>ETW	RHW>ETW
chr1B	67357801	67358000	0.966102	0.277778	0.947368	NHW>ETW	RHW>ETW	chr1A	25441801	25442000	0.897436	0.484848	0.896552	NHW>ETW	RHW>ETW	chr1B	608045801	608046000	0.173275	0	0.182927	NHW>ETW	RHW>ETW
chr1B	68047401	68047600	0.85	0.2	0.888889	NHW>ETW	RHW>ETW	chr1A	25443001	25443200	0.832117	0.471698	0.797753	NHW>ETW	RHW>ETW	chr1B	608050601	608050800	0.252149	0.024735	0.243038	NHW>ETW	RHW>ETW
chr1B	68069401	68069600	0.72093	0.217391	0.75	NHW>ETW	RHW>ETW	chr1A	25467601	25467800	0.702703	0.318841	0.787234	NHW>ETW	RHW>ETW	chr1B	608352801	608353000	0.180473	0.0789474	0.281609	NHW>ETW	RHW>ETW
chr1B	68069801	68070000	1	0.382353	0.911111	NHW>ETW	RHW>ETW	chr1A	25477201	25477400	0.762712	0.1875	0.616438	NHW>ETW	RHW>ETW	chr1B	608465601	608465800	0.185484	0.0206186	0.158025	NHW>ETW	RHW>ETW
chr1B	68519001	68519200	0.909871	0.230769	0.84375	NHW>ETW	RHW>ETW	chr1A	25477401	25477600	0.604651	0.222222	0.596899	NHW>ETW	RHW>ETW	chr1B	610563001	610563200	0.238727	0.00680272	0.129834	NHW>ETW	RHW>ETW
chr1B	69082201	69082400	0.946667	0.318182	0.954128	NHW>ETW	RHW>ETW	chr1A	25489001	25489200	0.615385	0.27027	0.578431	NHW>ETW	RHW>ETW	chr1B	610564601	610564800	0.172269	0.0413793	0.21645	NHW>ETW	RHW>ETW
chr1B	69261201	69261400	0.981928	0.366667	1	NHW>ETW	RHW>ETW	chr1A	25519001	25519200	0.647059	0.148148	0.741379	NHW>ETW	RHW>ETW	chr1B	613032401	613032600	0.209845	0.01	0.286344	NHW>ETW	RHW>ETW
chr1B	69785601	69785800	0.975232	0.444444	0.978261	NHW>ETW	RHW>ETW	chr1A	25611401	25611600	0.629032	0.0512821	0.78	NHW>ETW	RHW>ETW	chr1B	613083401	613083600	0.298876	0.11165	0.235174	NHW>ETW	RHW>ETW
chr1B	69858401	69858600	0.967742	0.380952	0.89011	NHW>ETW	RHW>ETW	chr1A	25613201	25613400	0.649485	0.2	0.569231	NHW>ETW	RHW>ETW	chr1B	613084001	613084200	0.356449	0.0443686	0.275542	NHW>ETW	RHW>ETW
chr1B	69905001	69905200	0.972222	0.368421	0.875	NHW>ETW	RHW>ETW	chr1A	25614801	25615000	0.869048	0.346535	0.680556	NHW>ETW	RHW>ETW	chr1B	613084401	613084600	0.210606	0.0384615	0.142857	NHW>ETW	RHW>ETW
chr1B	70228801	70229000	0.852941	0.172414	0.852941	NHW>ETW	RHW>ETW	chr1A	25617001	25617200	0.8	0.204545	0.672727	NHW>ETW	RHW>ETW	chr1B	613085001	613085200	0.25	0.0859375	0.264957	NHW>ETW	RHW>ETW
chr1B	72382001	72382200	0.926471	0.352941	0.971831	NHW>ETW	RHW>ETW	chr1A	25618201	25618400	0.503448	0.111111	0.496241	NHW>ETW	RHW>ETW	chr1B	613088401	613088600	0.240938	0.0220994	0.234818	NHW>ETW	RHW>ETW
chr1B	72672201	72672400	0.960317	0.263158	0.95122	NHW>ETW	RHW>ETW	chr1A	25662801	25663000	0.666667	0.272727	0.597826	NHW>ETW	RHW>ETW	chr1B	613088801	613089000	0.152898	0.010929	0.123028	NHW>ETW	RHW>ETW
chr1B	72820401	72820600	0.934959	0.434783	0.979167	NHW>ETW	RHW>ETW	chr1A	25671001	25671200	0.65035	0.348837	0.753247	NHW>ETW	RHW>ETW	chr1B	614180001	614180200	0.109777	0	0.12	NHW>ETW	RHW>ETW
chr1B	73131001	73131200	0.904762	0.388889	0.924731	NHW>ETW	RHW>ETW	chr1A	25674001	25674200	0.585366	0.0519481	0.397727	NHW>ETW	RHW>ETW	chr1B	614180201	614180400	0.235205	0.0046729	0.211765	NHW>ETW	RHW>ETW
chr1B	73156601	73156800	0.964286	0.411765	0.961538	NHW>ETW	RHW>ETW	chr1A	25674601	25674800	0.638889	0.188235	0.527273	NHW>ETW	RHW>ETW	chr1B	614584401	614584600	0.116402	0.00537634	0.122642	NHW>ETW	RHW>ETW
chr1B	73865801	73866000	0.837838	0.125	0.709677	NHW>ETW	RHW>ETW	chr1A	25700001	25700200	0.763158	0.415385	0.826923	NHW>ETW	RHW>ETW	chr1B	615714001	615714200	0.154745	0.0479452	0.247934	NHW>ETW	RHW>ETW
chr1B	74222001	74222200	0.881579	0.223684	0.735294	NHW>ETW	RHW>ETW	chr1A	25750401	25750600	0.944444	0.471698	0.894737	NHW>ETW	RHW>ETW	chr1B	615714201	615714400	0.461373	0.144	0.343949	NHW>ETW	RHW>ETW
chr1B	75141001	75141200	0.966667	0.452381	0.980769	NHW>ETW	RHW>ETW	chr1A	25770401	25770600	0.75	0.36	0.840909	NHW>ETW	RHW>ETW	chr1B	615714401	615714600	0.49901	0.148649	0.419277	NHW>ETW	RHW>ETW
chr1B	75997401	75997600	0.90566	0.388889	0.96875	NHW>ETW	RHW>ETW	chr1A	25785201	25785400	0.88	0.396825	0.770833	NHW>ETW	RHW>ETW	chr1B	616309401	616309600	0.136763	0.0261438	0.175	NHW>ETW	RHW>ETW
chr1B	77613401	77613600	0.942529	0.423077	0.943182	NHW>ETW	RHW>ETW	chr1A	25805401	25805600	0.789474	0.339506	0.738095	NHW>ETW	RHW>ETW	chr1B	616311601	616311800	0.246423	0	0.111111	NHW>ETW	RHW>ETW
chr1B	77625601	77625800	0.844828	0.327273	0.918919	NHW>ETW	RHW>ETW	chr1A	25805601	25805800	0.576271	0.126984	0.727273	NHW>ETW	RHW>ETW	chr1B	616556001	616556200	0.320713	0.0488432	0.227147	NHW>ETW	RHW>ETW
chr1B	77975401	77975600	0.801087	0.0526316	0.826884	NHW>ETW	RHW>ETW	chr1A	25811401	25811600	0.649485	0.0862069	0.62963	NHW>ETW	RHW>ETW	chr1B	618043801	618044000	0.441989	0.0414508	0.181818	NHW>ETW	RHW>ETW
chr1B	80045001	80045200	0.959259	0.265306	0.861635	NHW>ETW	RHW>ETW	chr1A	25812201	25812400	0.744318	0.3125	0.659341	NHW>ETW	RHW>ETW	chr1B	618044401	618044600	0.238806	0.025641	0.129534	NHW>ETW	RHW>ETW
chr1B	80957601	80957800	0.777778	0.166667	0.705882	NHW>ETW	RHW>ETW	chr1A	25812401	25812600	0.57619	0.117647	0.504202	NHW>ETW	RHW>ETW	chr1B	618044601	618044800	0.44713	0.0601504	0.303483	NHW>ETW	RHW>ETW
chr1B	81210001	81210200	0.936364	0.354167	0.94382	NHW>ETW	RHW>ETW	chr1A	25821201	25821400	0.690909	0.304348	0.769231	NHW>ETW	RHW>ETW	chr1B	618045001	618045200	0.563877	0.110656	0.38481	NHW>ETW	RHW>ETW
chr1B	82254801	82255000	0.929961	0.388889	0.943662	NHW>ETW	RHW>ETW	chr1A	25837601	25837800	0.79661	0.36	0.763158	NHW>ETW	RHW>ETW	chr1B	618542401	618542600	0.210191	0.0189573	0.218274	NHW>ETW	RHW>ETW
chr1B	82558801	82559000	0.837838	0.227273	0.809524	NHW>ETW	RHW>ETW	chr1A	25851001	25851200	0.746377	0.338235	0.652542	NHW>ETW	RHW>ETW	chr1B	618705601	618705800	0.434475	0.032967	0.18985	NHW>ETW	RHW>ETW
chr1B	82559201	82559400	0.909091	0.0625	0.592593	NHW>ETW	RHW>ETW	chr1A	25851201	25851400	0.752577	0.447368	0.748092	NHW>ETW	RHW>ETW	chr1B	621026401	621026600	0.127745	0.008	0.10929	NHW>ETW	RHW>ETW
chr1B	82559401	82559600	0.854167	0.0227273	0.586207	NHW>ETW	RHW>ETW	chr1A	25855201	25855400	0.67619	0.194444	0.728395	NHW>ETW	RHW>ETW	chr1B	622486201	622486400	0.404839	0.133779	0.255738	NHW>ETW	RHW>ETW
chr1B	82561001	82561200	0.95122	0.372093	0.901639	NHW>ETW	RHW>ETW	chr1A	25888201	25888400	0.625	0.317073	0.62963	NHW>ETW	RHW>ETW	chr1B	622621401	622621600	0.141361	0.00436681	0.151282	NHW>ETW	RHW>ETW
chr1B	83731201	83731400	0.945	0.333333	0.961538	NHW>ETW	RHW>ETW	chr1A	25892601	25892800	0.941176	0.590361	0.96	NHW>ETW	RHW>ETW	chr1B	624823801	624824000	0.132762	0	0.220779	NHW>ETW	RHW>ETW
chr1B	83930601	83930800	0.816327	0.136364	0.680851	NHW>ETW	RHW>ETW	chr1A	25896401	25896600	0.88	0.166667	0.829268	NHW>ETW	RHW>ETW	chr1B	624879001	624879200	0.249084	0.0272727	0.176056	NHW>ETW	RHW>ETW
chr1B	84033401	84033600	1	0.441176	0.962963	NHW>ETW	RHW>ETW	chr1A	25919601	25919800	0.589041	0.195122	0.638298	NHW>ETW	RHW>ETW	chr1B	624958001	624958200	0.804348	0	0.578125	NHW>ETW	RHW>ETW
chr1B	84565601	84565800	0.9	0.166667	0.909091	NHW>ETW	RHW>ETW	chr1A	25937401	25937600	0.612613	0.256098	0.610526	NHW>ETW	RHW>ETW	chr1B	624958201	624958400	0.586957	0.137097	0.527559	NHW>ETW	RHW>ETW
chr1B	85442601	85442800	0.657895	0.116279	0.674419	NHW>ETW	RHW>ETW	chr1A	25944801	25945000	0.545455	0.2	0.515625	NHW>ETW	RHW>ETW	chr1B	624958401	624958600	0.577982	0.1875	0.532567	NHW>ETW	RHW>ETW
chr1B	85606801	85607000	0.95114	0.433333	1	NHW>ETW	RHW>ETW	chr1A	25962601	25962800	0.873874	0.538462	0.869565	NHW>ETW	RHW>ETW	chr1B	625915601	625915800	0.253846	0.0503597	0.212534	NHW>ETW	RHW>ETW
chr1B	86586401	86586600	0.911765	0.285714	0.854054	NHW>ETW	RHW>ETW	chr1A	26004601	26004800	0.802469	0.457143	0.894737	NHW>ETW	RHW>ETW	chr1B	625915801	625916000	0.550813	0.0108108	0.417989	NHW>ETW	RHW>ETW
chr1B	86627801	86628000	0.962963	0.380952	0.967742	NHW>ETW	RHW>ETW	chr1A	26005601	26005800	0.813953	0.375	0.818182	NHW>ETW	RHW>ETW	chr1B	625988201	625988400	0.334661	0.105556	0.383754	NHW>ETW	RHW>ETW
chr1B	86700801	86701000	0.904762	0.357143	0.931034	NHW>ETW	RHW>ETW	chr1A	26014601	26014800	0.682171	0.375	0.726667	NHW>ETW	RHW>ETW	chr1B	626145401	626145600	0.211896	0.00487805	0.122449	NHW>ETW	RHW>ETW
chr1B	87228801	87229000	0.97318	0.333333	0.956522	NHW>ETW	RHW>ETW	chr1A	26014801	26015000	0.714286	0.395833	0.738462	NHW>ETW	RHW>ETW	chr1B	626150801	626151000	0.321705	0.00630915	0.120588	NHW>ETW	RHW>ETW
chr1B	87367801	87368000	0.931034	0.388889	0.904	NHW>ETW	RHW>ETW	chr1A	26016601	26016800	0.668033	0.328571	0.641892	NHW>ETW	RHW>ETW	chr1B	626758601	626758800	0.181992	0.0338681	0.187683	NHW>ETW	RHW>ETW
chr1B	88754601	88754800	0.954545	0.453488	0.957143	NHW>ETW	RHW>ETW	chr1A	26023801	26024000	0.819277	0.478261	0.833333	NHW>ETW	RHW>ETW	chr1B	626793401	626793600	0.292857	0.0297619	0.221477	NHW>ETW	RHW>ETW
chr1B	89353201	89353400	0.947368	0.323529	0.965517	NHW>ETW	RHW>ETW	chr1A	26053201	26053400	0.741176	0.423077	0.766667	NHW>ETW	RHW>ETW	chr1B	628512001	628512200	0.578947	0.226667	0.383562	NHW>ETW	RHW>ETW
chr1B	89830001	89830200	0.941176	0.407407	0.916667	NHW>ETW	RHW>ETW	chr1A	26062801	26063000	0.695652	0.263158	0.676471	NHW>ETW	RHW>ETW	chr1B	628512201	628512400	0.437642	0.0601093	0.22179	NHW>ETW	RHW>ETW
chr1B	89904601	89904800	0.921348	0.407407	0.935065	NHW>ETW	RHW>ETW	chr1A	26077801	26078000	0.833333	0.387755	0.87234	NHW>ETW	RHW>ETW	chr1B	628621001	628621200	0.32107	0.0465116	0.167808	NHW>ETW	RHW>ETW
chr1B	89966201	89966400	0.9	0.315789	0.884615	NHW>ETW	RHW>ETW	chr1A	26078801	26079000	0.709091	0.363636	0.805195	NHW>ETW	RHW>ETW	chr1B	629657201	629657400	0.361905	0.0721649	0.366795	NHW>ETW	RHW>ETW
chr1B	90062401	90062600	0.961905	0.407407	0.933333	NHW>ETW	RHW>ETW	chr1A	26123801	26124000	0.824818	0.444444	0.797468	NHW>ETW	RHW>ETW	chr1B	631192401	631192600	0.135135	0.0123457	0.142857	NHW>ETW	RHW>ETW
chr1B	90070001	90070200	1	0	0.964286	NHW>ETW	RHW>ETW	chr1A	26124001	26124200	0.971014	0.605263	0.931034	NHW>ETW	RHW>ETW	chr1B	631818801	631819000	0.162264	0.0358744	0.183594	NHW>ETW	RHW>ETW
chr1B	90115801	90116000	0.884615	0.333333	0.939394	NHW>ETW	RHW>ETW	chr1A	26151801	26152000	0.539474	0.151515	0.489362	NHW>ETW	RHW>ETW	chr1B	631853001	631853200	0.276119	0.0185185	0.122378	NHW>ETW	RHW>ETW
chr1B	90698601	90698800	0.791667	0.275862	0.814815	NHW>ETW	RHW>ETW	chr1A	26153201	26153400	0.73913	0.37931	0.763158	NHW>ETW	RHW>ETW	chr1B	631853201	631853400	0.402299	0.0300752	0.498127	NHW>ETW	RHW>ETW
chr1B	90708201	90708400	0.770492	0.0909091	0.902913	NHW>ETW	RHW>ETW	chr1A	26179001	26179200	0.713568	0.411765	0.792453	NHW>ETW	RHW>ETW	chr1B	632027201	632027400	0.182243	0.00769231	0.167742	NHW>ETW	RHW>ETW
chr1B	90728801	90729000	0.854167	0.130435	0.836634	NHW>ETW	RHW>ETW	chr1A	26188601	26188800	0.635514	0.259259	0.755102	NHW>ETW	RHW>ETW	chr1B	632502201	632502400	0.197995	0.00900901	0.317073	NHW>ETW	RHW>ETW
chr1B	91275601	91275800	0.971014	0.421053	0.942529	NHW>ETW	RHW>ETW	chr1A	26190001	26190200	0.747253	0.320755	0.833333	NHW>ETW	RHW>ETW	chr1B	632635001	632635200	0.406504	0.0886076	0.35426	NHW>ETW	RHW>ETW
chr1B	91538801	91539000	0.828571	0.235294	0.814815	NHW>ETW	RHW>ETW	chr1A	26191201	26191400	0.828571	0.484848	0.917808	NHW>ETW	RHW>ETW	chr1B	632635201	632635400	0.226141	0.0736196	0.293436	NHW>ETW	RHW>ETW
chr1B	91686601	91686800	0.821429	0.117647	0.909091	NHW>ETW	RHW>ETW	chr1A	26230001	26230200	0.793478	0.488889	0.821429	NHW>ETW	RHW>ETW	chr1B	634196201	634196400	0.346154	0.0396825	0.34	NHW>ETW	RHW>ETW
chr1B	91827401	91827600	0.857143	0.219512	0.790698	NHW>ETW	RHW>ETW	chr1A	26247201	26247400	0.82	0.347826	0.863636	NHW>ETW	RHW>ETW	chr1B	634196401	634196600	0.233333	0.0544041	0.322148	NHW>ETW	RHW>ETW
chr1B	91874601	91874800	0.914894	0.183099	0.686047	NHW>ETW	RHW>ETW	chr1A	26263201	26263400	0.529412	0.222222	0.565789	NHW>ETW	RHW>ETW	chr1B	634266201	634266400	0.391924	0	0.48913	NHW>ETW	RHW>ETW
chr1B	92328001	92328200	0.794667	0.181159	0.891626	NHW>ETW	RHW>ETW	chr1A	26296201	26296400	0.909091	0.35	0.826087	NHW>ETW	RHW>ETW	chr1B	634266401	634266600	0.359477	0.00943396	0.224199	NHW>ETW	RHW>ETW
chr1B	92329601	92329800	0.90411	0.027027	0.910448	NHW>ETW	RHW>ETW	chr1A	26312401	26312600	0.740741	0.414634	0.748387	NHW>ETW	RHW>ETW	chr1B	635138001	635138200	0.15877	0.00990099	0.132771	NHW>ETW	RHW>ETW
chr1B	92904801	92905000	0.95	0.37037	0.884956	NHW>ETW	RHW>ETW	chr1A	26326401	26326600	0.643275	0.263158	0.585859	NHW>ETW	RHW>ETW	chr1B	638949201	638949400	0.38141	0.05	0.404	NHW>ETW	RHW>ETW
chr1B	93185001	93185200	0.957692	0.363636	0.989583	NHW>ETW	RHW>ETW	chr1A	26326601	26326800	0.455882	0	0.3	NHW>ETW	RHW>ETW	chr1B	638949801	638950000	0.368839	0.0629921	0.346457	NHW>ETW	RHW>ETW
chr1B	93199201	93199400	0.928803	0.425	0.97449	NHW>ETW	RHW>ETW	chr1A	26327601	26327800	0.513761	0.121951	0.496296	NHW>ETW	RHW>ETW	chr1B	638967801	638968000	0.650862	0.145946	0.48366	NHW>ETW	RHW>ETW
chr1B	94166001	94166200	1	0.307692	0.909091	NHW>ETW	RHW>ETW	chr1A	26327801	26328000	0.576087	0.181818	0.550725	NHW>ETW	RHW>ETW	chr1B	638968001	638968200	0.679567	0.17623	0.627737	NHW>ETW	RHW>ETW
chr1B	94286201	94286400	0.986486	0.432099	0.973154	NHW>ETW	RHW>ETW	chr1A	26335801	26336000	0.706897	0.333333	0.741259	NHW>ETW	RHW>ETW	chr1B	638968201	638968400	0.659631	0.253731	0.571848	NHW>ETW	RHW>ETW
chr1B	94609601	94609800	0.907407	0.324324	0.865385	NHW>ETW	RHW>ETW	chr1A	26345201	26345400	0.54	0.12	0.583333	NHW>ETW	RHW>ETW	chr1B	638968601	638968800	0.621212	0.150407	0.558763	NHW>ETW	RHW>ETW
chr1B	95481001	95481200	0.821958	0.285714	0.88642	NHW>ETW	RHW>ETW	chr1A	26353401	26353600	0.884058	0.58	0.954545	NHW>ETW	RHW>ETW	chr1B	638968801	638969000	0.402985	0.0304878	0.558185	NHW>ETW	RHW>ETW
chr1B	96586401	96586600	0.871166	0.189189	0.916667	NHW>ETW	RHW>ETW	chr1A	26368201	26368400	0.647059	0.307692	0.666667	NHW>ETW	RHW>ETW	chr1B	639008801	639009000	0.23608	0.00862069	0.123457	NHW>ETW	RHW>ETW
chr1B	96586601	96586800	0.809524	0.222222	0.894737	NHW>ETW	RHW>ETW	chr1A	26394401	26394600	0.875	0.230769	0.862069	NHW>ETW	RHW>ETW	chr1B	639009001	639009200	0.258824	0.0306407	0.202703	NHW>ETW	RHW>ETW
chr1B	96586801	96587000	0.764706	0.246377	0.869048	NHW>ETW	RHW>ETW	chr1A	26403401	26403600	0.761905	0.425532	0.826923	NHW>ETW	RHW>ETW	chr1B	639053801	639054000	0.223368	0.0100334	0.122642	NHW>ETW	RHW>ETW
chr1B	97379201	97379400	0.9375	0.363636	0.896552	NHW>ETW	RHW>ETW	chr1A	26439201	26439400	0.8	0.44	0.838235	NHW>ETW	RHW>ETW	chr1B	639076001	639076200	0.370787	0	0.268012	NHW>ETW	RHW>ETW
chr1B	98285601	98285800	0.948454	0.431034	0.973154	NHW>ETW	RHW>ETW	chr1A	26442001	26442200	0.6	0.28	0.625	NHW>ETW	RHW>ETW	chr1B	639076201	639076400	0.438026	0.0100503	0.422222	NHW>ETW	RHW>ETW
chr1B	99290801	99291000	0.938697	0.380952	0.966387	NHW>ETW	RHW>ETW	chr1A	26444201	26444400	0.822917	0.5	0.885714	NHW>ETW	RHW>ETW	chr1B	639076601	639076800	0.723447	0.0564516	0.510638	NHW>ETW	RHW>ETW
chr1B	99702401	99702600	0.871795	0.357143	0.928571	NHW>ETW	RHW>ETW	chr1A	26502201	26502400	0.705882	0.386364	0.714286	NHW>ETW	RHW>ETW	chr1B	639076801	639077000	0.63622	0.242938	0.486928	NHW>ETW	RHW>ETW
chr1B	99945201	99945400	0.939394	0.222222	0.83871	NHW>ETW	RHW>ETW	chr1A	26513201	26513400	0.62069	0.222222	0.617647	NHW>ETW	RHW>ETW	chr1B	639077001	639077200	0.682759	0.31	0.642222	NHW>ETW	RHW>ETW
chr1B	100157201	100157400	0.967742	0.361111	1	NHW>ETW	RHW>ETW	chr1A	26516801	26517000	0.710145	0.344828	0.783784	NHW>ETW	RHW>ETW	chr1B	639077201	639077400	0.545988	0.147208	0.396867	NHW>ETW	RHW>ETW
chr1B	100419801	100420000	0.627119	0.0555556	0.62963	NHW>ETW	RHW>ETW	chr1A	26546001	26546200	0.788462	0.366667	0.698113	NHW>ETW	RHW>ETW	chr1B	639077401	639077600	0.52673	0.057377	0.296392	NHW>ETW	RHW>ETW
chr1B	100420001	100420200	0.742857	0.1	0.764706	NHW>ETW	RHW>ETW	chr1A	26547001	26547200	0.831579	0.363636	0.764706	NHW>ETW	RHW>ETW	chr1B	639077601	639077800	0.537525	0.170124	0.469194	NHW>ETW	RHW>ETW
chr1B	102253401	102253600	0.945355	0.314815	0.954248	NHW>ETW	RHW>ETW	chr1A	26566201	26566400	0.457944	0.142857	0.481132	NHW>ETW	RHW>ETW	chr1B	639077801	639078000	0.262987	0.0583942	0.267742	NHW>ETW	RHW>ETW
chr1B	104257001	104257200	0.898876	0.22	0.92562	NHW>ETW	RHW>ETW	chr1A	26576601	26576800	0.670732	0.315789	0.666667	NHW>ETW	RHW>ETW	chr1B	639078001	639078200	0.550173	0.027027	0.446809	NHW>ETW	RHW>ETW
chr1B	105697801	105698000	0.77305	0.225352	0.796296	NHW>ETW	RHW>ETW	chr1A	26577601	26577800	0.807018	0.389831	0.692308	NHW>ETW	RHW>ETW	chr1B	639078201	639078400	0.488327	0.052459	0.491443	NHW>ETW	RHW>ETW
chr1B	105708601	105708800	0.780488	0.205128	0.803571	NHW>ETW	RHW>ETW	chr1A	26583401	26583600	0.745283	0.372549	0.755102	NHW>ETW	RHW>ETW	chr1B	639078401	639078600	0.259403	0.14527	0.328881	NHW>ETW	RHW>ETW
chr1B	105709201	105709400	0.785714	0.0350877	0.888889	NHW>ETW	RHW>ETW	chr1A	26608001	26608200	0.894309	0.520548	0.934426	NHW>ETW	RHW>ETW	chr1B	639102201	639102400	0.525063	0.189723	0.36019	NHW>ETW	RHW>ETW
chr1B	106876801	106877000	0.846154	0.32	0.868421	NHW>ETW	RHW>ETW	chr1A	26610201	26610400	0.869565	0.446809	0.85	NHW>ETW	RHW>ETW	chr1B	639102401	639102600	0.302865	0.0838509	0.247093	NHW>ETW	RHW>ETW
chr1B	106877001	106877200	0.87931	0.117647	0.775	NHW>ETW	RHW>ETW	chr1A	26613201	26613400	0.772727	0.346154	0.694444	NHW>ETW	RHW>ETW	chr1B	639153801	639154000	0.306159	0	0.15	NHW>ETW	RHW>ETW
chr1B	106880001	106880200	0.807692	0.181034	0.689922	NHW>ETW	RHW>ETW	chr1A	26648201	26648400	0.673913	0.333333	0.708661	NHW>ETW	RHW>ETW	chr1B	639154401	639154600	0.463023	0.110294	0.39521	NHW>ETW	RHW>ETW
chr1B	107697201	107697400	0.983333	0.416667	0.970588	NHW>ETW	RHW>ETW	chr1A	26659601	26659800	0.601942	0.269231	0.659574	NHW>ETW	RHW>ETW	chr1B	639154601	639154800	0.407104	0.0631579	0.527881	NHW>ETW	RHW>ETW
chr1B	108183601	108183800	0.957576	0.388889	0.972973	NHW>ETW	RHW>ETW	chr1A	26668201	26668400	0.675159	0.333333	0.670732	NHW>ETW	RHW>ETW	chr1B	639154801	639155000	0.345972	0.075188	0.190972	NHW>ETW	RHW>ETW
chr1B	108576001	108576200	0.945312	0.421053	0.955224	NHW>ETW	RHW>ETW	chr1A	26674801	26675000	0.69697	0.232558	0.574468	NHW>ETW	RHW>ETW	chr1B	639155001	639155200	0.546742	0.151163	0.454128	NHW>ETW	RHW>ETW
chr1B	108582201	108582400	0.937984	0.411765	0.925373	NHW>ETW	RHW>ETW	chr1A	26790401	26790600	0.532819	0.227273	0.568627	NHW>ETW	RHW>ETW	chr1B	639155201	639155400	0.465774	0.15873	0.525907	NHW>ETW	RHW>ETW
chr1B	109217201	109217400	0.71875	0	0.73913	NHW>ETW	RHW>ETW	chr1A	26807601	26807800	0.689655	0.185185	0.622222	NHW>ETW	RHW>ETW	chr1B	639155401	639155600	0.508	0.100877	0.617647	NHW>ETW	RHW>ETW
chr1B	109689801	109690000	0.889764	0.324324	0.875	NHW>ETW	RHW>ETW	chr1A	26846601	26846800	0.885714	0.275	0.894737	NHW>ETW	RHW>ETW	chr1B	639155801	639156000	0.432056	0.169591	0.375427	NHW>ETW	RHW>ETW
chr1B	109714801	109715000	0.815789	0.263158	0.770115	NHW>ETW	RHW>ETW	chr1A	26866601	26866800	0.752688	0.333333	0.727273	NHW>ETW	RHW>ETW	chr1B	639156001	639156200	0.602007	0.055	0.411111	NHW>ETW	RHW>ETW
chr1B	109717601	109717800	0.843434	0.137931	0.903846	NHW>ETW	RHW>ETW	chr1A	26888001	26888200	0.947368	0.235294	0.695652	NHW>ETW	RHW>ETW	chr1B	639640201	639640400	0.319672	0.0684211	0.248705	NHW>ETW	RHW>ETW
chr1B	109717801	109718000	0.820513	0.0555556	0.896175	NHW>ETW	RHW>ETW	chr1A	26921001	26921200	0.717842	0.403846	0.775862	NHW>ETW	RHW>ETW	chr1B	639640401	639640600	0.565957	0.126506	0.403226	NHW>ETW	RHW>ETW
chr1B	109723401	109723600	0.84127	0.175	0.725806	NHW>ETW	RHW>ETW	chr1A	26929001	26929200	0.739583	0.363636	0.818182	NHW>ETW	RHW>ETW	chr1B	640573201	640573400	0.211416	0.0884615	0.206612	NHW>ETW	RHW>ETW
chr1B	111258001	111258200	0.833333	0.317073	0.875	NHW>ETW	RHW>ETW	chr1A	26951001	26951200	0.831081	0.363636	0.759494	NHW>ETW	RHW>ETW	chr1B	641208601	641208800	0.140171	0	0.12585	NHW>ETW	RHW>ETW
chr1B	111909001	111909200	0.949721	0.436364	0.945055	NHW>ETW	RHW>ETW	chr1A	26954401	26954600	0.763158	0.372093	0.77027	NHW>ETW	RHW>ETW	chr1B	641565201	641565400	0.161663	0	0.220472	NHW>ETW	RHW>ETW
chr1B	112344201	112344400	0.522124	0.0163934	0.537037	NHW>ETW	RHW>ETW	chr1A	26957601	26957800	0.466667	0	0.5625	NHW>ETW	RHW>ETW	chr1B	642398001	642398200	0.24507	0.0210526	0.222826	NHW>ETW	RHW>ETW
[truncated: 706,116+ more rows]

## Sheet: Table S6
Table S6. DMRs that between ETW and NHW associated genes
[truncated: 9,613 more rows]

## Sheet: Table S7
Table S7. TE insertions in common wheat
[truncated: 8,006 more rows]

[truncated: 1 more sheets: Table S8]
